# Supplementary material for: Broad time‐dependent transcriptional activity of metabolic genes of E. coli O104:H4 strain C227/11Φcu in a soil microenvironment at low temperature
Source: Environ Microbiol Rep. 2023 Aug 29;15(6):582–96. doi: 10.1111/1758-2229.13198 (PMC10667640; doi:10.1111/1758-2229.13198)
Supplement: Supplementary file 2 — Table S1. Overview of total reads and reads mapped to E. coli genome of the analysed samples. [file EMI4-15-582-s003.xlsx]

## Sheet: Sheet1
Table S1: Overview of total reads and reads mapped to E. coli genome of the analyzed samples
Library name	Title	Treatment	Raw file	% of reads mapped to E. coli genome	Total reads sequenced
NGSQKMFP021A3_1	Escherichia coli C227/11Φcu - 0 weeks after inoculation	0 weeks	QKMFP021A3_20210728165751_2104kdr2002_S1_R1_001.fastq.gz	0.9751	342801
NGSQKMFP021A3_2	Escherichia coli C227/11Φcu - 0 weeks after inoculation	0 weeks	QKMFP021A3_20220125112857__C227_11cu0_2_S24_R1_001.fastq.gz	0.9617	15989628
NGSQKMFP023AJ	Escherichia coli C227/11Φcu - 0 weeks after inoculation	0 weeks	QKMFP023AJ_20220125112857__C227_11_cu_0_1_S15_R1_001.fastq.gz	0.9692	14396302
NGSQKMFP020AT_1	Escherichia coli C227/11Φcu - 1 week after inoculation	1 week	QKMFP020AT_20210728165751_2104kdr2001_S3_R1_001.fastq.gz	0.9572	367853
NGSQKMFP020AT_2	Escherichia coli C227/11Φcu - 1 week after inoculation	1 week	QKMFP020AT_20220125112857__C227_11cu1_2_S26_R1_001.fastq.gz	0.9428	16439552
NGSQKMFP022AB_1	Escherichia coli C227/11Φcu - 1 week after inoculation	1 week	QKMFP022AB_20210728165751_2104kdr2003_S2_R1_001.fastq.gz	0.9854	390590
NGSQKMFP022AB_2	Escherichia coli C227/11Φcu - 1 week after inoculation	1 week	QKMFP022AB_20220125112857__C227_11cu1_1_S25_R1_001.fastq.gz	0.972	26246054
NGSQKMFP024AR	Escherichia coli C227/11Φcu - 4 weeks after inoculation	4 weeks	QKMFP024AR_20220125112857__C227_11_cu_4_1_S14_R1_001.fastq.gz	0.6379	17100902
NGSQKMFP025A1	Escherichia coli C227/11Φcu - 4 weeks after inoculation	4 weeks	QKMFP025A1_20220125112857__C227_11_cu_4_2_S13_R1_001.fastq.gz	0.7796	13154822
