# Supplementary material for: Broad time‐dependent transcriptional activity of metabolic genes of E. coli O104:H4 strain C227/11Φcu in a soil microenvironment at low temperature
Source: Environ Microbiol Rep. 2023 Aug 29;15(6):582–96. doi: 10.1111/1758-2229.13198 (PMC10667640; doi:10.1111/1758-2229.13198)
Supplement: Supplementary file 3 — Table S2. Significantly expressed genes of E. coli O104:H4 C227/11Φcu in alluvial loam at 4°C after 1 week. [file EMI4-15-582-s007.xlsx]

## Sheet: CL2_1_Week_VS_0_Weeks_significa
Table S2: Significantly expressed genes of E. coli O104:H4 C227/11Φcu in alluvial loam at 4°C after 1 week
	Gene name	baseMean	log2FoldChange	FoldChange	lfcSE	avgTPM	stat	pvalue	padj	Description
AAF13_RS25930	aaeA	264.549	-2.77517	-6.84558	0.631079	102.791	-4.3975	1.09503e-05	8.42239e-05	p-hydroxybenzoic acid efflux pump subunit AaeA
AAF13_RS25920	aaeR	148.653	-2.04319	-4.12157	0.526859	38.1869	-3.87806	0.000105291	0.000629138	HTH-type transcriptional activator AaeR
AAF13_RS00145	AAF13_RS00145	369.26	2.90009	7.46472	0.492932	179.523	5.88334	4.02075e-09	6.48401e-08	Gfo/Idh/MocA family oxidoreductase
AAF13_RS00155	AAF13_RS00155	50.58	-1.68068	-3.20579	0.674262	31.4202	-2.49262	0.0126804	0.038413	M48 family metallopeptidase
AAF13_RS00340	AAF13_RS00340	210.715	-4.77499	-27.3788	0.71219	22.341	-6.70465	2.01886e-11	4.89263e-10	flotillin family protein
AAF13_RS00345	AAF13_RS00345	268.918	-5.26536	-38.462	0.598297	89.5132	-8.80058	1.36112e-18	8.81274e-17	DUF1449 family protein
AAF13_RS00400	AAF13_RS00400	688.516	1.35493	2.55785	0.419391	201.072	3.23072	0.00123479	0.00531794	glutathionylspermidine synthase family protein
AAF13_RS00505	AAF13_RS00505	93.3371	-1.70482	-3.25988	0.63424	19.8459	-2.68797	0.00718875	0.0239147	YbjP/YqhG family protein
AAF13_RS00530	AAF13_RS00530	2929.15	-2.83705	-7.14557	0.505496	758.862	-5.61241	1.9953e-08	2.7219e-07	DedA family protein
AAF13_RS00730	AAF13_RS00730	101.367	4.46927	22.1505	0.579323	171.671	7.71463	1.21334e-14	4.27923e-13	protein GlcG
AAF13_RS00910	AAF13_RS00910	24.3974	-2.30281	-4.93417	0.787002	9.11624	-2.92605	0.00343292	0.0128379	inovirus Gp2 family protein
AAF13_RS00940	AAF13_RS00940	35.3575	-3.64117	-12.4767	0.80191	59.7231	-4.54062	5.60894e-06	4.67915e-05	DUF4222 domain-containing protein
AAF13_RS00990	AAF13_RS00990	20.1241	-3.25243	-9.5297	1.01873	7.34971	-3.19263	0.00140985	0.00596133	transposase family protein
AAF13_RS01045	AAF13_RS01045	89.3727	-2.89982	-7.46335	0.589972	48.9067	-4.91518	8.86991e-07	8.90687e-06	hypothetical protein
AAF13_RS01050	AAF13_RS01050	34.0254	-2.49584	-5.64055	0.727161	28.6733	-3.4323	0.000598477	0.00282301	PAAR domain-containing protein
AAF13_RS01075	AAF13_RS01075	131.166	-4.03787	-16.4256	0.66504	63.9111	-6.07163	1.26622e-09	2.25117e-08	DotU family type IV/VI secretion system protein
AAF13_RS01080	AAF13_RS01080	229.305	-1.54169	-2.91135	0.576196	24.2847	-2.67563	0.00745892	0.0246999	type VI secretion protein
AAF13_RS01125	AAF13_RS01125	463.431	-2.48052	-5.58099	0.468819	107.25	-5.291	1.21648e-07	1.42531e-06	type VI secretion system ImpA family N-terminal domain-containing protein
AAF13_RS01140	AAF13_RS01140	65.1745	-2.33223	-5.03585	0.656629	14.7018	-3.55183	0.000382564	0.00192302	IS110 family transposase
AAF13_RS01200	AAF13_RS01200	43.4606	-2.19604	-4.58219	0.776062	69.3394	-2.82972	0.00465888	0.0167027	IS3 family transposase
AAF13_RS01205	AAF13_RS01205	14.7221	-3.00946	-8.05266	1.21219	23.7193	-2.48266	0.0130406	0.0393669	hypothetical protein
AAF13_RS01225	AAF13_RS01225	657.185	-2.16176	-4.4746	0.475971	186.323	-4.54178	5.57807e-06	4.67136e-05	ATP-binding protein
AAF13_RS01230	AAF13_RS01230	385.756	-1.32156	-2.49936	0.431426	37.4011	-3.06324	0.00218956	0.00875422	DEAD/DEAH box helicase
AAF13_RS01250	AAF13_RS01250	509.442	-4.16823	-17.9788	0.45077	182.002	-9.24691	2.31068e-20	1.96543e-18	IS1 family transposase
AAF13_RS01260	AAF13_RS01260	87.1127	-1.73289	-3.32394	0.665882	26.5813	-2.6024	0.00925725	0.029615	integrase arm-type DNA-binding domain-containing protein
AAF13_RS01525	AAF13_RS01525	600.749	1.17646	2.26021	0.472931	134.304	2.48759	0.0128612	0.0389064	oxidative stress defense protein
AAF13_RS01575	AAF13_RS01575	6261.62	-2.99293	-7.96091	0.486117	1872.73	-6.15682	7.42191e-10	1.39378e-08	5-formyltetrahydrofolate cyclo-ligase
AAF13_RS01635	AAF13_RS01635	2572.01	-1.17167	-2.25272	0.397441	1152.75	-2.94804	0.00319796	0.0120843	hemolysin III family protein
AAF13_RS01650	AAF13_RS01650	145.051	-2.21157	-4.63179	0.542532	78.16	-4.07638	4.57421e-05	0.000298839	protein YgfX
AAF13_RS01760	AAF13_RS01760	34.3888	2.54222	5.82484	0.704363	10.0954	3.60925	0.000307086	0.00158777	EF2563 family selenium-dependent molybdenum hydroxylase system protein
AAF13_RS01790	AAF13_RS01790	256.387	3.27927	9.70867	0.583278	85.9317	5.62215	1.88601e-08	2.5973e-07	sigma-54-dependent transcriptional regulator
AAF13_RS01810	AAF13_RS01810	130.189	-1.26489	-2.40309	0.522378	50.165	-2.4214	0.0154608	0.0453781	peptidoglycan DD-metalloendopeptidase family protein
AAF13_RS01815	AAF13_RS01815	37.7612	-3.06192	-8.35086	0.813806	139.661	-3.76248	0.000168239	0.000949051	tRNA-Gly
AAF13_RS01820	AAF13_RS01820	121.189	-3.30477	-9.88174	0.573732	19.0886	-5.76012	8.40528e-09	1.25299e-07	hypothetical protein
AAF13_RS01955	AAF13_RS01955	62.3865	-3.75833	-13.5323	0.755262	21.5885	-4.9762	6.48451e-07	6.68166e-06	transcriptional regulator
AAF13_RS01970	AAF13_RS01970	246.649	4.08706	16.9952	0.632132	129.738	6.46551	1.00955e-10	2.18244e-09	acetyl-CoA C-acetyltransferase
AAF13_RS02020	AAF13_RS02020	508.945	1.97056	3.91919	0.428609	161.049	4.59756	4.2746e-06	3.65024e-05	NADP(H)-dependent aldo-keto reductase
AAF13_RS02120	AAF13_RS02120	47.4113	-5.72799	-53.0027	0.974701	108.916	-5.87667	4.1861e-09	6.70085e-08	tRNA-Met
AAF13_RS02125	AAF13_RS02125	82.2557	-3.37109	-10.3466	0.797894	172.608	-4.22499	2.38954e-05	0.000169377	tRNA-Met
AAF13_RS02255	AAF13_RS02255	171.739	-2.52677	-5.76281	0.607793	121.696	-4.15729	3.22045e-05	0.000221049	flavodoxin
AAF13_RS02285	AAF13_RS02285	540.976	1.88553	3.69487	0.419544	90.06	4.49422	6.98245e-06	5.71507e-05	GTP pyrophosphokinase
AAF13_RS02540	AAF13_RS02540	44.8003	3.02634	8.1474	0.7635	28.9633	3.96377	7.37744e-05	0.000456538	HPr family phosphocarrier protein
AAF13_RS02545	AAF13_RS02545	11.8121	2.59283	6.03282	0.959554	7.71798	2.70212	0.00688983	0.023044	aldolase
AAF13_RS02560	AAF13_RS02560	192.499	-1.83982	-3.57965	0.481248	63.2932	-3.82302	0.000131827	0.000763504	DeoR/GlpR transcriptional regulator
AAF13_RS02580	AAF13_RS02580	582.162	-2.85981	-7.2592	0.450473	306.65	-6.34847	2.17472e-10	4.47106e-09	nitrous oxide-stimulated promoter family protein
AAF13_RS02795	AAF13_RS02795	97.7661	-2.09556	-4.27391	0.678829	448.769	-3.08702	0.00202176	0.00816611	tRNA-Arg
AAF13_RS02800	AAF13_RS02800	300.886	-2.16639	-4.489	0.621286	1368.69	-3.48695	0.000488564	0.00238939	tRNA-Arg
AAF13_RS02805	AAF13_RS02805	287.753	-1.90081	-3.73424	0.642011	1375.71	-2.96072	0.0030692	0.0116587	tRNA-Arg
AAF13_RS02900	AAF13_RS02900	694.41	1.2914	2.44765	0.510189	743.675	2.53122	0.0113667	0.0350703	DUF883 domain-containing protein
AAF13_RS02905	AAF13_RS02905	107.672	-1.36581	-2.57722	0.564534	93.8579	-2.41937	0.0155475	0.0455194	YgaC family protein
AAF13_RS02925	AAF13_RS02925	594.814	-4.44845	-21.8331	0.583519	340.372	-7.62348	2.46925e-14	8.36844e-13	helix-turn-helix transcriptional regulator
AAF13_RS03025	AAF13_RS03025	79.5458	-4.52731	-23.0598	0.829434	36.8394	-5.45831	4.80693e-08	6.11509e-07	hypothetical protein
AAF13_RS03065	AAF13_RS03065	122.975	-1.87912	-3.6785	0.640555	156.147	-2.93358	0.00335078	0.0126068	RnfH family protein
AAF13_RS03135	AAF13_RS03135	237.708	-2.54077	-5.819	0.474155	116.266	-5.35853	8.39036e-08	1.01386e-06	YfiR family protein
AAF13_RS03190	AAF13_RS03190	6803.06	-2.71745	-6.57707	0.518786	761.811	-5.23808	1.62255e-07	1.85581e-06	16S ribosomal RNA
AAF13_RS03195	AAF13_RS03195	545.664	-3.61913	-12.2876	0.741399	1063.25	-4.88149	1.05288e-06	1.04517e-05	tRNA-Glu
AAF13_RS03200	AAF13_RS03200	10453	-2.6673	-6.35239	0.516615	607.01	-5.16304	2.42974e-07	2.66841e-06	23S ribosomal RNA
AAF13_RS03465	AAF13_RS03465	57.0288	2.1698	4.4996	0.746288	45.7603	2.90745	0.00364388	0.0134989	DoxX family protein
AAF13_RS03500	AAF13_RS03500	51.9677	2.31421	4.97333	0.681202	24.7828	3.39725	0.000680665	0.0031412	3-phenylpropionate MFS transporter
AAF13_RS03510	AAF13_RS03510	35.3214	-2.49214	-5.62614	0.718819	10.4324	-3.467	0.000526301	0.00253677	alpha/beta hydrolase
AAF13_RS03650	AAF13_RS03650	74.4428	-1.98994	-3.97222	0.589581	31.8884	-3.37518	0.000737661	0.0033755	DUF5384 family protein
AAF13_RS03655	AAF13_RS03655	199.726	-3.62975	-12.3784	0.54904	111.407	-6.6111	3.81481e-11	8.7559e-10	glycine zipper 2TM domain-containing protein
AAF13_RS03660	AAF13_RS03660	500.162	-2.36985	-5.16887	0.479526	796.113	-4.94207	7.72983e-07	7.87283e-06	DUF2633 family protein
AAF13_RS03830	AAF13_RS03830	1089.85	-1.21005	-2.31345	0.412812	282.64	-2.93123	0.00337619	0.0126695	neutral zinc metallopeptidase
AAF13_RS04010	AAF13_RS04010	828.235	-1.75965	-3.38616	0.555745	352.938	-3.16629	0.00154397	0.00645911	RpoE-regulated lipoprotein
AAF13_RS04180	AAF13_RS04180	158.019	-2.0485	-4.13676	0.577617	108.584	-3.54647	0.000390429	0.00195125	putative DNA-binding transcriptional regulator
AAF13_RS04185	AAF13_RS04185	201.038	-1.79884	-3.47939	0.469996	154.677	-3.82734	0.000129535	0.000754257	putative DNA-binding transcriptional regulator
AAF13_RS04210	AAF13_RS04210	1467.25	-3.25031	-9.51568	0.576936	451.03	-5.63374	1.76345e-08	2.44404e-07	Nramp family divalent metal transporter
AAF13_RS04220	AAF13_RS04220	309.458	1.32015	2.49692	0.553803	131.816	2.38379	0.0171353	0.0493907	DUF2502 domain-containing protein
AAF13_RS04300	AAF13_RS04300	58.8629	-2.78188	-6.87748	0.727182	22.6125	-3.82556	0.000130475	0.000757699	YfdX family protein
AAF13_RS04355	AAF13_RS04355	298.232	-1.39272	-2.62573	0.566812	94.1799	-2.45711	0.014006	0.0417008	LacI family DNA-binding transcriptional regulator
AAF13_RS04380	AAF13_RS04380	30.8582	-2.01885	-4.0526	0.768094	38.0991	-2.62839	0.00857908	0.0277732	Eag protein
AAF13_RS04515	AAF13_RS04515	103.019	-1.31039	-2.48009	0.523297	17.5449	-2.50411	0.0122759	0.0373703	DNA transfer protein
AAF13_RS04520	AAF13_RS04520	325.647	-3.01099	-8.0612	0.494619	215.324	-6.08751	1.14682e-09	2.04728e-08	lipoprotein
AAF13_RS04525	AAF13_RS04525	169.115	-3.26805	-9.6334	0.612787	189.576	-5.33308	9.65594e-08	1.15392e-06	hypothetical protein
AAF13_RS04530	AAF13_RS04530	38.3362	-2.55277	-5.86759	0.744723	55.9881	-3.42781	0.000608468	0.00286595	Arc family DNA-binding protein
AAF13_RS04545	AAF13_RS04545	121.66	-4.24446	-18.9544	0.722944	20.5207	-5.87108	4.32972e-09	6.90526e-08	phage head-binding domain-containing protein
AAF13_RS04585	AAF13_RS04585	795.744	-2.73102	-6.63927	0.643735	332.131	-4.24247	2.21077e-05	0.000157735	YfcZ/YiiS family protein
AAF13_RS04605	AAF13_RS04605	287.559	-3.02114	-8.11809	0.487017	134.255	-6.20336	5.52709e-10	1.08491e-08	type 1 fimbrial protein
AAF13_RS04665	AAF13_RS04665	35.9602	2.35432	5.11354	0.663249	20.3408	3.54968	0.0003857	0.0019343	TSUP family transporter
AAF13_RS04690	AAF13_RS04690	112.785	-1.56696	-2.9628	0.586958	25.1049	-2.66963	0.00759349	0.0250689	MFS transporter
AAF13_RS04715	AAF13_RS04715	134.147	2.00694	4.01929	0.5622	72.9662	3.5698	0.000357251	0.00180624	DedA family protein
AAF13_RS04765	AAF13_RS04765	67.369	1.86355	3.63903	0.667297	52.6096	2.79269	0.00522716	0.018505	ABC transporter permease
AAF13_RS04780	AAF13_RS04780	254.756	1.31899	2.49492	0.496116	100.729	2.65864	0.00784579	0.0257451	TIGR01777 family oxidoreductase
AAF13_RS04830	AAF13_RS04830	2295.88	-2.09206	-4.26357	0.438801	1340.46	-4.76768	1.86355e-06	1.74603e-05	DUF412 domain-containing protein
AAF13_RS05010	AAF13_RS05010	68.6713	2.49887	5.65241	0.663505	27.3933	3.76616	0.000165778	0.000940061	4-deoxy-4-formamido-L-arabinose-phosphoundecaprenol deformylase
AAF13_RS05040	AAF13_RS05040	42.0207	-2.0438	-4.12331	0.681104	15.9641	-3.00072	0.00269341	0.0104322	membrane protein
AAF13_RS05135	AAF13_RS05135	84.2702	-2.0324	-4.09085	0.694087	10.0698	-2.92817	0.00340968	0.012773	DUF2138 domain-containing protein
AAF13_RS05345	AAF13_RS05345	173.805	-2.29731	-4.91539	0.483002	27.0601	-4.75631	1.97161e-06	1.82753e-05	DEAD/DEAH box helicase
AAF13_RS05360	AAF13_RS05360	1623.47	-3.3383	-10.1141	0.437121	977.785	-7.637	2.22335e-14	7.59441e-13	hypothetical protein
AAF13_RS05405	AAF13_RS05405	214.446	1.62089	3.07566	0.484865	64.1967	3.34298	0.000828841	0.00375314	mannitol dehydrogenase family protein
AAF13_RS05415	AAF13_RS05415	42.6061	-2.21696	-4.64913	0.809501	62.9992	-2.73867	0.00616875	0.0211041	YkgJ family cysteine cluster protein
AAF13_RS05610	AAF13_RS05610	3804.61	1.19315	2.28652	0.410642	661.927	2.90558	0.00366571	0.0135566	YIP1 family protein
AAF13_RS05675	AAF13_RS05675	34.6515	-3.93886	-15.3361	0.836216	18.0277	-4.71034	2.47299e-06	2.22569e-05	YehR family lipoprotein
AAF13_RS05695	AAF13_RS05695	14.4172	-2.88598	-7.3921	1.06192	3.32555	-2.71771	0.00657355	0.0222261	MoxR family ATPase
AAF13_RS05755	AAF13_RS05755	12.3702	-3.34771	-10.1803	1.22137	1.7983	-2.74095	0.00612626	0.0210085	fimbrial biogenesis outer membrane usher protein
AAF13_RS05760	AAF13_RS05760	12.1093	-3.01386	-8.07725	1.22002	1.89246	-2.47034	0.0134983	0.0404111	putative fimbrial-like adhesin protein
AAF13_RS05800	AAF13_RS05800	29.9111	2.25209	4.76373	0.77015	12.7918	2.92422	0.00345316	0.0128914	kinase
AAF13_RS05850	AAF13_RS05850	95.0185	-1.47299	-2.77597	0.596763	40.5592	-2.4683	0.0135755	0.0406141	DeoR/GlpR transcriptional regulator
AAF13_RS05875	AAF13_RS05875	640.537	-2.26985	-4.82272	0.439344	417.399	-5.16644	2.38593e-07	2.63363e-06	type II toxin-antitoxin system RelE/ParE family toxin
AAF13_RS05880	AAF13_RS05880	371.923	-1.94268	-3.84418	0.490236	234.931	-3.96274	7.4095e-05	0.000457869	type II toxin-antitoxin system ParD family antitoxin
AAF13_RS05885	AAF13_RS05885	348.975	1.48794	2.80489	0.513651	280.805	2.8968	0.00376994	0.0138947	YegP family protein
AAF13_RS05900	AAF13_RS05900	29.1836	2.26266	4.79876	0.715741	8.90726	3.16128	0.00157075	0.00655815	MFS transporter
AAF13_RS05945	AAF13_RS05945	346.714	1.32309	2.50201	0.498988	47.2469	2.65154	0.00801256	0.026213	diguanylate cyclase
AAF13_RS06090	AAF13_RS06090	349.007	2.43718	5.41581	0.564841	53.3601	4.3148	1.59749e-05	0.000117656	N-acylneuraminate cytidylyltransferase
AAF13_RS06100	AAF13_RS06100	219.939	2.75713	6.76048	0.618458	54.4066	4.45806	8.27029e-06	6.6438e-05	hypothetical protein
AAF13_RS06110	AAF13_RS06110	143.929	2.28063	4.85889	0.525618	40.0969	4.33895	1.43167e-05	0.000107636	glycosyltransferase
AAF13_RS06120	AAF13_RS06120	87.2907	3.12315	8.71287	0.669665	61.1975	4.66375	3.10505e-06	2.72116e-05	glycosyltransferase
AAF13_RS06140	AAF13_RS06140	171.905	2.55597	5.88062	0.685454	144.557	3.72887	0.000192343	0.00107247	bifunctional phosphoribosyl-AMP cyclohydrolase/phosphoribosyl-ATP diphosphatase HisIE
AAF13_RS06190	AAF13_RS06190	2357.99	-2.27696	-4.84654	0.462821	729.789	-4.91974	8.66604e-07	8.72234e-06	SDR family oxidoreductase
AAF13_RS06195	AAF13_RS06195	1251.87	-1.45804	-2.74735	0.461083	231.409	-3.16221	0.00156577	0.00654366	LysR family transcriptional regulator
AAF13_RS06210	AAF13_RS06210	75.2397	3.42777	10.7612	0.59028	158.087	5.80703	6.3592e-09	9.71345e-08	sulfurtransferase TusA family protein
AAF13_RS06245	AAF13_RS06245	2882.9	-2.98558	-7.92046	0.411249	1721.76	-7.2598	3.87677e-13	1.20124e-11	DUF496 family protein
AAF13_RS06330	AAF13_RS06330	659.31	1.19932	2.29632	0.420921	281.686	2.84928	0.00438187	0.0158273	hypothetical protein
AAF13_RS06340	AAF13_RS06340	14.516	-2.73311	-6.64887	1.08378	10.5401	-2.52184	0.0116743	0.0358916	IS66 family insertion sequence hypothetical protein
AAF13_RS06350	AAF13_RS06350	91.1328	-1.56056	-2.94969	0.56543	14.0617	-2.75996	0.00578082	0.0201028	IS66 family transposase
AAF13_RS06380	AAF13_RS06380	25.4976	-3.26659	-9.62366	0.951746	15.7283	-3.4322	0.000598702	0.00282301	inovirus Gp2 family protein
AAF13_RS06505	AAF13_RS06505	110.095	-2.17397	-4.51264	0.586164	33.5988	-3.70882	0.000208231	0.00114472	YebC/PmpR family DNA-binding transcriptional regulator
AAF13_RS06600	AAF13_RS06600	622.007	-1.66251	-3.16566	0.480955	174.592	-3.45668	0.000546881	0.0026214	tyrosine-type recombinase/integrase
AAF13_RS06605	AAF13_RS06605	93.4411	-1.46566	-2.76191	0.536604	450.337	-2.73137	0.00630717	0.0214824	tRNA-Asn
AAF13_RS06695	AAF13_RS06695	70.0315	-2.50941	-5.69388	0.843055	19.0017	-2.97657	0.00291492	0.0111902	permease
AAF13_RS06970	AAF13_RS06970	16.4798	-2.6923	-6.46345	1.02294	72.3776	-2.63194	0.00848998	0.0275258	tRNA-Leu
AAF13_RS07005	AAF13_RS07005	601.995	-4.94643	-30.8335	0.520164	401.088	-9.50936	1.91835e-21	2.02971e-19	DUF2766 domain-containing protein
AAF13_RS07140	AAF13_RS07140	423.522	-4.53824	-23.2352	0.670614	60.2864	-6.76729	1.3122e-11	3.23426e-10	NapC/NirT family cytochrome c
AAF13_RS07245	AAF13_RS07245	321.888	-1.98386	-3.95551	0.541809	130.392	-3.66156	0.000250686	0.00134091	helix-turn-helix domain-containing protein
AAF13_RS07310	AAF13_RS07310	160.913	-3.78246	-13.7605	0.65189	81.8854	-5.8023	6.54113e-09	9.95629e-08	hypothetical protein
AAF13_RS07315	AAF13_RS07315	69.1182	-2.66444	-6.33982	0.598721	22.3322	-4.45022	8.57808e-06	6.84039e-05	hypothetical protein
AAF13_RS07385	AAF13_RS07385	18.6324	-3.63855	-12.4541	1.0838	37.6178	-3.3572	0.000787363	0.00358027	hypothetical protein
AAF13_RS07520	AAF13_RS07520	255.9	-4.83673	-28.576	0.900312	75.6708	-5.37229	7.77437e-08	9.50006e-07	DinI-like family protein
AAF13_RS07545	AAF13_RS07545	435.248	2.27305	4.83343	0.510128	130.285	4.45583	8.35677e-06	6.67877e-05	YebC/PmpR family DNA-binding transcriptional regulator
AAF13_RS07555	AAF13_RS07555	286.446	-5.64968	-50.2022	1.3415	65.7513	-4.21148	2.53706e-05	0.000178665	YebB family permuted papain-like enzyme
AAF13_RS07635	AAF13_RS07635	11656.9	-5.70961	-52.3314	0.661187	4051.09	-8.63539	5.85285e-18	3.47803e-16	protein YebF
AAF13_RS07645	AAF13_RS07645	8689.75	-3.89396	-14.8661	0.52545	1666.65	-7.41071	1.25623e-13	4.00699e-12	tellurite resistance TerB family protein
AAF13_RS07660	AAF13_RS07660	174.698	-1.99283	-3.98017	0.609444	83.8681	-3.26992	0.00107579	0.00470916	carbon-nitrogen hydrolase family protein
AAF13_RS07695	AAF13_RS07695	274.346	-1.14276	-2.20802	0.449229	326.852	-2.54382	0.0109648	0.0339995	YebW family protein
AAF13_RS07740	AAF13_RS07740	162.398	-2.83666	-7.14362	0.724232	17.4383	-3.91678	8.97408e-05	0.000546764	MFS transporter
AAF13_RS07750	AAF13_RS07750	48.2498	-2.02628	-4.07354	0.761912	41.4492	-2.65947	0.00782636	0.0257008	hypothetical protein
AAF13_RS07760	AAF13_RS07760	139.692	-3.12772	-8.74051	0.554874	105.05	-5.63681	1.73232e-08	2.41634e-07	YebO family protein
AAF13_RS07770	AAF13_RS07770	95.4364	3.97069	15.6783	0.563701	446.173	7.04397	1.8684e-12	5.4321e-11	YobF family protein
AAF13_RS07825	AAF13_RS07825	106.197	1.39303	2.62629	0.558733	20.3188	2.49319	0.0126601	0.0383783	cyclic diguanylate phosphodiesterase
AAF13_RS07985	AAF13_RS07985	34.9683	2.12642	4.36633	0.695173	10.6898	3.05884	0.00222199	0.00885936	GGDEF domain-containing protein
AAF13_RS07990	AAF13_RS07990	1656.76	3.69391	12.9413	0.460354	533.905	8.02407	1.02299e-15	4.35073e-14	YeaH/YhbH family protein
AAF13_RS08030	AAF13_RS08030	32.6598	-2.07032	-4.1998	0.708249	8.83379	-2.92315	0.00346506	0.0129215	zinc-binding dehydrogenase
AAF13_RS08065	AAF13_RS08065	135.105	-3.57175	-11.8906	0.553279	27.8911	-6.45562	1.07778e-10	2.31457e-09	MFS transporter
AAF13_RS08300	AAF13_RS08300	136.511	-2.61806	-6.13926	0.584118	56.0717	-4.48208	7.39198e-06	6.01621e-05	metal-dependent hydrolase
AAF13_RS08315	AAF13_RS08315	318.19	2.45888	5.49791	0.459373	113.74	5.35269	8.66575e-08	1.04422e-06	fructosamine kinase family protein
AAF13_RS08405	AAF13_RS08405	134.895	-2.34532	-5.08173	0.529574	32.797	-4.42869	9.48051e-06	7.45045e-05	DUF3800 domain-containing protein
AAF13_RS08780	AAF13_RS08780	2581.18	-4.98049	-31.5702	0.724701	1518.54	-6.87248	6.30956e-12	1.62922e-10	YdiH family protein
AAF13_RS08870	AAF13_RS08870	270.165	-2.45328	-5.4766	0.601381	298.279	-4.07941	4.51503e-05	0.000296761	monooxygenase
AAF13_RS08875	AAF13_RS08875	9.5728	-3.57673	-11.9317	1.30309	40.88	-2.7448	0.00605472	0.0208787	tRNA-Val
AAF13_RS08925	AAF13_RS08925	289.813	-2.34562	-5.08279	0.536872	60.0221	-4.36905	1.24786e-05	9.51356e-05	MFS transporter
AAF13_RS09185	AAF13_RS09185	44.8602	-1.58735	-3.00498	0.655957	44.317	-2.41991	0.0155245	0.0455035	GlpM family protein
AAF13_RS09275	AAF13_RS09275	121.211	-1.77441	-3.42098	0.597255	49.5387	-2.97095	0.00296885	0.011347	dimethyl sulfoxide reductase anchor subunit
AAF13_RS09360	AAF13_RS09360	153.899	-2.36675	-5.15777	0.756698	137.288	-3.12773	0.0017616	0.00724344	Cro/Cl family transcriptional regulator
AAF13_RS09425	AAF13_RS09425	89.9025	-1.57586	-2.98112	0.612339	72.5648	-2.5735	0.0100675	0.0318083	type II toxin-antitoxin system RelE/ParE family toxin
AAF13_RS09530	AAF13_RS09530	29.3694	2.3536	5.11097	0.769294	12.2157	3.05942	0.00221763	0.00885013	N4-gp56 family major capsid protein
AAF13_RS09550	AAF13_RS09550	9.71639	2.99753	7.98631	1.08563	8.52724	2.76109	0.00576088	0.0200726	hypothetical protein
AAF13_RS09575	AAF13_RS09575	12.17	-2.69508	-6.47589	1.03502	15.6257	-2.6039	0.00921706	0.0295082	outer membrane protein
AAF13_RS09580	AAF13_RS09580	15.7606	-3.3545	-10.2283	1.09142	8.9789	-3.07351	0.00211555	0.00849746	hypothetical protein
AAF13_RS09590	AAF13_RS09590	30.5649	-2.33511	-5.0459	0.894168	28.8594	-2.61149	0.00901485	0.0290538	Hok/Gef family protein
AAF13_RS09655	AAF13_RS09655	5096.4	1.60282	3.03737	0.401131	3464.17	3.99576	6.44865e-05	0.000406602	phage antirepressor Ant
AAF13_RS09670	AAF13_RS09670	204.019	-3.07459	-8.4245	0.542061	17.5539	-5.67204	1.41107e-08	1.99388e-07	dimethyl sulfoxide reductase subunit A
AAF13_RS09675	AAF13_RS09675	446.595	-2.30543	-4.94314	0.476795	284.606	-4.83526	1.32972e-06	1.29045e-05	DUF1161 domain-containing protein
AAF13_RS09690	AAF13_RS09690	234.118	-1.21233	-2.31712	0.471242	189.68	-2.57263	0.010093	0.0318425	DUF1283 family protein
AAF13_RS09705	AAF13_RS09705	476.526	4.66228	25.3213	0.511032	275.357	9.12327	7.28921e-20	5.64653e-18	Zn-dependent oxidoreductase
AAF13_RS09715	AAF13_RS09715	267.75	4.55432	23.4957	0.542044	100.979	8.40213	4.38465e-17	2.29164e-15	mannitol dehydrogenase family protein
AAF13_RS09870	AAF13_RS09870	43.6044	-2.47922	-5.57594	0.767438	18.9551	-3.23051	0.0012357	0.00531794	bestrophin family protein
AAF13_RS09940	AAF13_RS09940	9.46805	-3.03062	-8.1716	1.25429	8.68523	-2.41621	0.0156832	0.0457518	helix-turn-helix transcriptional regulator
AAF13_RS10010	AAF13_RS10010	38.1181	-1.74937	-3.36212	0.724089	4.09676	-2.41597	0.0156936	0.0457518	insulinase family protein
AAF13_RS10015	AAF13_RS10015	186.327	2.20469	4.60975	0.604326	75.5021	3.64818	0.000264108	0.00140061	glutamate decarboxylase
AAF13_RS10045	AAF13_RS10045	92.8034	1.64922	3.13665	0.547633	31.3359	3.01155	0.00259916	0.0101761	ABC transporter substrate-binding protein
AAF13_RS10050	AAF13_RS10050	19.0757	2.10748	4.30938	0.791221	9.4297	2.66358	0.00773148	0.0254277	ABC transporter permease
AAF13_RS10060	AAF13_RS10060	25.8447	2.59954	6.06093	0.791995	14.2566	3.28227	0.00102976	0.00453512	ABC transporter ATP-binding protein
AAF13_RS10170	AAF13_RS10170	75.4875	2.53045	5.77754	0.681084	63.6508	3.71533	0.000202936	0.00112575	flavin reductase family protein
AAF13_RS10660	AAF13_RS10660	251.648	-2.57065	-5.94077	0.464599	213.78	-5.53305	3.1471e-08	4.14959e-07	DUF2534 family protein
AAF13_RS10720	AAF13_RS10720	1435.75	-1.9526	-3.87072	0.641622	105.244	-3.04323	0.00234057	0.00926402	YcjX family protein
AAF13_RS10900	AAF13_RS10900	253.76	1.70011	3.24925	0.594104	78.1065	2.86163	0.00421464	0.0153253	CMD domain-containing protein
AAF13_RS10980	AAF13_RS10980	42.087	-2.78212	-6.87863	0.696842	70.831	-3.99247	6.53878e-05	0.000411687	YmiA family putative membrane protein
AAF13_RS11075	AAF13_RS11075	150.89	1.63127	3.09786	0.617546	50.1065	2.64154	0.00825303	0.0268983	ferritin-like domain-containing protein
AAF13_RS11090	AAF13_RS11090	259.929	-2.87298	-7.32578	0.493175	117.655	-5.82549	5.69453e-09	8.85408e-08	class I SAM-dependent methyltransferase
AAF13_RS11310	AAF13_RS11310	328.647	-1.38561	-2.61283	0.506202	59.5023	-2.73727	0.00619513	0.0211777	site-specific DNA-methyltransferase
AAF13_RS11375	AAF13_RS11375	198.67	-1.89967	-3.73127	0.534726	89.8138	-3.55259	0.000381453	0.00191966	helix-turn-helix domain-containing protein
AAF13_RS11385	AAF13_RS11385	61.1187	-2.37397	-5.18364	0.789941	30.269	-3.00524	0.00265368	0.0103059	hypothetical protein
AAF13_RS11435	AAF13_RS11435	539.819	-1.52567	-2.87921	0.441774	131.838	-3.45352	0.000553324	0.00264352	UPF0259 family protein
AAF13_RS11725	AAF13_RS11725	89.9486	-1.6041	-3.04005	0.534158	8.01801	-3.00304	0.00267297	0.0103715	autotransporter outer membrane beta-barrel domain-containing protein
AAF13_RS11780	AAF13_RS11780	293.424	-2.55338	-5.87007	0.516306	48.3852	-4.94547	7.59594e-07	7.78988e-06	potassium/proton antiporter
AAF13_RS11795	AAF13_RS11795	3684.92	2.67228	6.37437	0.479153	585.726	5.57709	2.44576e-08	3.27501e-07	SpoVR family protein
AAF13_RS11820	AAF13_RS11820	731.834	-2.84257	-7.17295	0.682106	116.816	-4.16734	3.0818e-05	0.000212204	translesion error-prone DNA polymerase V autoproteolytic subunit
AAF13_RS11845	AAF13_RS11845	264.213	-1.20684	-2.30832	0.461387	255.38	-2.61569	0.00890479	0.0287418	YcgL domain-containing protein
AAF13_RS11855	AAF13_RS11855	59.9669	-2.37452	-5.18564	0.666691	60.6301	-3.56166	0.000368524	0.0018589	hypothetical protein
AAF13_RS11890	AAF13_RS11890	23.1945	-3.47546	-11.1229	0.902966	22.4148	-3.84894	0.000118632	0.000697324	YmgD family protein
AAF13_RS11920	AAF13_RS11920	67.9766	-2.56167	-5.9039	0.84025	35.8037	-3.0487	0.00229836	0.00910527	hypothetical protein
AAF13_RS11950	AAF13_RS11950	133.421	-5.6946	-51.79	0.91628	53.5089	-6.21491	5.13531e-10	1.01259e-08	DUF1398 domain-containing protein
AAF13_RS12110	AAF13_RS12110	328.824	1.50897	2.84606	0.494178	184.775	3.05349	0.00226195	0.0089939	alpha/beta hydrolase
AAF13_RS12310	AAF13_RS12310	78.0132	1.40391	2.64618	0.584867	29.217	2.4004	0.0163774	0.04749	Gfo/Idh/MocA family oxidoreductase
AAF13_RS12375	AAF13_RS12375	728.419	-2.24148	-4.72883	0.516826	138.107	-4.33702	1.4443e-05	0.00010821	rhodanese-related sulfurtransferase
AAF13_RS12590	AAF13_RS12590	15.5865	-3.47433	-11.1142	1.02014	3.91057	-3.40574	0.000659856	0.00306801	GTPase family protein
AAF13_RS12595	AAF13_RS12595	31.0736	-2.16743	-4.49221	0.780479	14.7273	-2.77705	0.00548554	0.0192371	IS66 family insertion sequence hypothetical protein
AAF13_RS12630	AAF13_RS12630	3934.2	-3.35873	-10.2584	0.61024	499.054	-5.50396	3.71354e-08	4.79445e-07	TerD family protein
AAF13_RS12635	AAF13_RS12635	4174.83	-4.31556	-19.9119	0.428367	1251.76	-10.0745	7.16575e-24	1.03617e-21	TerD family protein
AAF13_RS12640	AAF13_RS12640	2576.5	-4.80483	-27.951	0.556076	430.192	-8.6406	5.59191e-18	3.36913e-16	ATP-grasp domain-containing protein
AAF13_RS12645	AAF13_RS12645	1061.09	-3.31788	-9.97196	1.22283	136.082	-2.71328	0.00666201	0.0224377	phosphoribosyltransferase domain-containing protein
AAF13_RS12695	AAF13_RS12695	137.448	1.97704	3.93684	0.598741	62.1683	3.302	0.000959995	0.00426249	VWA domain-containing protein
AAF13_RS12700	AAF13_RS12700	187.762	1.98431	3.95674	0.527044	52.243	3.76499	0.000166558	0.000943246	protein phosphatase 2C domain-containing protein
AAF13_RS12705	AAF13_RS12705	121.043	2.07874	4.22437	0.541091	38.2473	3.84175	0.00012216	0.000715155	protein kinase
AAF13_RS12750	AAF13_RS12750	152.313	3.90139	14.943	0.632275	63.9104	6.17041	6.81141e-10	1.30167e-08	anaerobic C4-dicarboxylate transporter
AAF13_RS12775	AAF13_RS12775	159.534	-1.97136	-3.92139	0.548633	19.0629	-3.59323	0.000326609	0.00167871	DUF2726 domain-containing protein
AAF13_RS12785	AAF13_RS12785	274.323	-3.38423	-10.4413	0.56769	154.447	-5.9614	2.50085e-09	4.20492e-08	hypothetical protein
AAF13_RS12815	AAF13_RS12815	10.8237	4.41271	21.299	1.16074	17.3346	3.80163	0.000143748	0.000824841	hypothetical protein
AAF13_RS12970	AAF13_RS12970	337.172	-1.14457	-2.2108	0.444501	50.9343	-2.57495	0.0100256	0.0317452	DUF3987 domain-containing protein
AAF13_RS12975	AAF13_RS12975	287.013	-2.21305	-4.63653	0.490823	73.8696	-4.50884	6.51815e-06	5.38586e-05	tyrosine-type recombinase/integrase
AAF13_RS12985	AAF13_RS12985	32.4022	-1.8342	-3.56574	0.751623	6.71576	-2.44032	0.0146742	0.0433629	hypothetical protein
AAF13_RS13005	AAF13_RS13005	69.533	-3.40791	-10.6141	0.654322	14.5171	-5.20831	1.90573e-07	2.16416e-06	GGDEF domain-containing protein
AAF13_RS13050	AAF13_RS13050	69.2778	2.62541	6.17059	0.670946	48.3802	3.913	9.11572e-05	0.000553838	FTR1 family protein
AAF13_RS13505	AAF13_RS13505	357.541	2.22955	4.68987	0.525039	472.94	4.24644	2.17192e-05	0.000155219	YccJ family protein
AAF13_RS13585	AAF13_RS13585	197.467	1.79566	3.47174	0.52621	359.588	3.41244	0.000643841	0.00300968	threonine-rich inner membrane protein GfcA
AAF13_RS13845	AAF13_RS13845	10.8155	-3.03983	-8.22393	1.11244	6.38178	-2.73259	0.00628388	0.0214473	fimbrial protein
AAF13_RS13965	AAF13_RS13965	63.698	2.15263	4.44638	0.606955	25.26	3.54661	0.000390226	0.00195125	winged helix-turn-helix domain-containing protein
AAF13_RS14045	AAF13_RS14045	41.5555	-3.29888	-9.84152	0.832254	8.41461	-3.96379	7.37687e-05	0.000456538	LysR family transcriptional regulator
AAF13_RS14055	AAF13_RS14055	837.036	-2.10162	-4.29191	0.611245	215.435	-3.43827	0.000585454	0.00277612	MFS transporter
AAF13_RS14060	AAF13_RS14060	678.864	1.87832	3.67647	0.473666	235.708	3.9655	7.32431e-05	0.000455118	hydrolase
AAF13_RS14130	AAF13_RS14130	53.1116	-4.07271	-16.827	0.973384	82.8531	-4.18407	2.86333e-05	0.000197789	tRNA-Ser
AAF13_RS14205	AAF13_RS14205	82.2559	1.69348	3.23435	0.601199	18.4276	2.81683	0.00484998	0.0173448	SDR family oxidoreductase
AAF13_RS14320	AAF13_RS14320	747.919	-2.72553	-6.61402	0.444436	92.8165	-6.13255	8.64806e-10	1.58963e-08	aspartate:alanine antiporter
AAF13_RS14330	AAF13_RS14330	4824.64	-4.89302	-29.7129	0.689005	579.269	-7.10157	1.23345e-12	3.71577e-11	MFS transporter
AAF13_RS14340	AAF13_RS14340	567.667	-4.32119	-19.9898	1.32549	271.539	-3.26006	0.00111389	0.00486122	hypothetical protein
AAF13_RS14385	AAF13_RS14385	89.2506	-4.62119	-24.6102	0.720449	13.0051	-6.41431	1.41458e-10	2.97885e-09	GGDEF domain-containing protein
AAF13_RS14560	AAF13_RS14560	759.562	-2.052	-4.14679	0.593875	222.933	-3.45527	0.000549751	0.00263225	DUF1471 domain-containing protein
AAF13_RS14600	AAF13_RS14600	194.878	3.46836	11.0683	0.624183	23.6239	5.55664	2.7502e-08	3.64843e-07	ABC transporter ATP-binding protein
AAF13_RS14605	AAF13_RS14605	96.3482	2.91028	7.51765	0.605177	21.7129	4.80898	1.51705e-06	1.45597e-05	ABC transporter permease
AAF13_RS14610	AAF13_RS14610	78.5979	2.69958	6.49611	0.678413	17.4581	3.97926	6.91315e-05	0.00043337	ABC transporter permease
AAF13_RS14620	AAF13_RS14620	46.8662	1.88477	3.69294	0.784131	22.6918	2.40364	0.0162327	0.0471334	endonuclease/exonuclease/phosphatase family protein
AAF13_RS14940	AAF13_RS14940	16.9612	-2.09195	-4.26325	0.875697	7.40987	-2.3889	0.0168987	0.0487412	zinc ribbon domain-containing protein
AAF13_RS15025	AAF13_RS15025	59.2835	-2.75492	-6.75014	0.736346	18.8472	-3.74134	0.000183044	0.00102723	hypothetical protein
AAF13_RS15180	AAF13_RS15180	123.35	-1.91883	-3.78115	0.599465	541.886	-3.2009	0.00137001	0.00582658	tRNA-Val
AAF13_RS15185	AAF13_RS15185	464.856	-1.47161	-2.77331	0.51235	1808.7	-2.87227	0.00407537	0.0148882	tRNA-Lys
AAF13_RS15330	AAF13_RS15330	26.3724	-2.03789	-4.10644	0.781481	11.8584	-2.60773	0.00911457	0.0292882	type 1 fimbrial protein
AAF13_RS15405	AAF13_RS15405	34.5128	-3.2347	-9.41329	0.940193	9.62964	-3.44046	0.000580721	0.00276528	hypothetical protein
AAF13_RS15410	AAF13_RS15410	77.5426	-2.89893	-7.45874	0.770306	7.5816	-3.76335	0.000167652	0.000946974	RHS repeat protein
AAF13_RS15415	AAF13_RS15415	77.93	-3.85457	-14.4658	1.00753	31.2638	-3.82576	0.00013037	0.000757699	hypothetical protein
AAF13_RS15425	AAF13_RS15425	2505.15	-6.75567	-108.059	0.787334	1263.35	-8.58044	9.45126e-18	5.32462e-16	YbfA family protein
AAF13_RS15690	AAF13_RS15690	1178.23	1.12782	2.18528	0.437302	284.677	2.57904	0.00990742	0.0314399	zinc ribbon-containing protein
AAF13_RS15715	AAF13_RS15715	40.2195	2.49231	5.62678	0.654081	32.8202	3.8104	0.000138742	0.000799284	adenosylcobalamin/alpha-ribazole phosphatase
AAF13_RS15750	AAF13_RS15750	10899	-5.52772	-46.1326	0.785916	5064.59	-7.03346	2.01468e-12	5.7122e-11	YbeD family protein
AAF13_RS15765	AAF13_RS15765	385.707	-4.992	-31.8231	0.794665	57.3464	-6.2819	3.34463e-10	6.71713e-09	DNA-binding transcriptional regulator
AAF13_RS15915	AAF13_RS15915	141.728	2.15751	4.46143	0.530667	329.557	4.06565	4.78991e-05	0.000311057	YbdD/YjiX family protein
AAF13_RS16045	AAF13_RS16045	121.136	-1.77849	-3.43067	0.551902	104.87	-3.22247	0.00127091	0.0054532	MmcQ/YjbR family DNA-binding protein
AAF13_RS16145	AAF13_RS16145	14.3047	-3.52197	-11.4873	1.11698	61.6099	-3.15312	0.00161536	0.00672471	tRNA-Arg
AAF13_RS16260	AAF13_RS16260	26.501	1.88295	3.6883	0.737276	11.2613	2.55393	0.0106514	0.0332414	uracil/xanthine transporter
AAF13_RS16270	AAF13_RS16270	18.8245	4.14507	17.6926	0.87986	10.1415	4.71106	2.46437e-06	2.22255e-05	putative allantoin permease
AAF13_RS16320	AAF13_RS16320	13.3032	-3.36923	-10.3333	1.33505	4.11162	-2.52368	0.0116135	0.03573	RHS repeat protein
AAF13_RS16370	AAF13_RS16370	734.452	-3.90443	-14.9745	0.450487	204.403	-8.66714	4.43116e-18	2.70738e-16	SPFH/Band 7/PHB domain protein
AAF13_RS16375	AAF13_RS16375	184.109	-3.41833	-10.691	0.558128	89.7039	-6.12463	9.08959e-10	1.65675e-08	NfeD family protein
AAF13_RS16460	AAF13_RS16460	87.2698	1.82328	3.53885	0.564682	102.347	3.22886	0.00124284	0.00534336	YbaB/EbfC family nucleoid-associated protein
AAF13_RS16510	AAF13_RS16510	617.618	2.67533	6.38783	0.569708	82.0124	4.69596	2.65352e-06	2.36365e-05	multidrug efflux RND transporter permease subunit
AAF13_RS16530	AAF13_RS16530	306.901	-2.32377	-5.00638	0.526143	209.985	-4.41661	1.00261e-05	7.80846e-05	YlaC family protein
AAF13_RS16550	AAF13_RS16550	5224.94	-2.45291	-5.47518	0.670915	308.952	-3.65606	0.00025612	0.0013666	lipoprotein
AAF13_RS16575	AAF13_RS16575	1215.75	-1.67708	-3.1978	0.457888	156.467	-3.66264	0.000249631	0.00133691	SmdA family multidrug ABC transporter permease/ATP-binding protein
AAF13_RS16590	AAF13_RS16590	142.977	3.72712	13.2426	0.656125	41.8488	5.68049	1.34306e-08	1.93033e-07	SgrR family transcriptional regulator
AAF13_RS16670	AAF13_RS16670	103.535	4.39976	21.1086	0.627632	93.6977	7.01009	2.3816e-12	6.58051e-11	cytochrome o ubiquinol oxidase subunit III
AAF13_RS16675	AAF13_RS16675	71.0645	4.04518	16.509	0.658519	105.808	6.14285	8.1056e-10	1.50265e-08	cytochrome o ubiquinol oxidase subunit IV
AAF13_RS16685	AAF13_RS16685	174.712	-2.05203	-4.1469	0.691301	49.3636	-2.96836	0.0029939	0.0114227	DUF1778 domain-containing protein
AAF13_RS16905	AAF13_RS16905	69.4411	-2.09495	-4.27212	0.638087	35.7508	-3.28318	0.00102645	0.00452973	YaiI/YqxD family protein
AAF13_RS16950	AAF13_RS16950	111.643	3.60929	12.2041	0.720298	131.385	5.01084	5.41941e-07	5.66492e-06	DUF2755 family protein
AAF13_RS17165	AAF13_RS17165	193.422	2.27011	4.82359	0.584415	295.295	3.88441	0.000102578	0.000613768	DUF1471 domain-containing protein
AAF13_RS17285	AAF13_RS17285	15.6819	-2.6715	-6.37093	0.975234	6.95725	-2.73935	0.00615614	0.0210776	membrane protein
AAF13_RS17295	AAF13_RS17295	133.148	4.80364	27.9279	0.588342	127.886	8.16471	3.22219e-16	1.503e-14	lactate utilization protein C
AAF13_RS17300	AAF13_RS17300	190.294	5.44423	43.5388	0.605511	94.0871	8.99113	2.44709e-19	1.76924e-17	iron-sulfur cluster-binding protein
AAF13_RS17305	AAF13_RS17305	152.331	7.36658	165.03	0.638775	137.74	11.5324	9.06215e-31	3.27597e-28	(Fe-S)-binding protein
AAF13_RS17315	AAF13_RS17315	61.468	-1.90193	-3.73712	0.721255	13.132	-2.63697	0.00836507	0.0272022	pyridine nucleotide-disulfide oxidoreductase
AAF13_RS17320	AAF13_RS17320	11.9107	-3.81064	-14.0319	1.19481	15.1752	-3.18932	0.00142609	0.00602375	DUF1471 domain-containing protein
AAF13_RS17395	AAF13_RS17395	30.6423	-2.96955	-7.83291	0.820321	16.7383	-3.61998	0.000294621	0.00153614	YagU family protein
AAF13_RS17430	AAF13_RS17430	614.719	-1.84995	-3.60488	0.471087	170.422	-3.92698	8.6018e-05	0.000525558	AAA family ATPase
AAF13_RS17440	AAF13_RS17440	49.4399	-2.44485	-5.44467	0.690007	38.5091	-3.54322	0.000395273	0.00197091	hypothetical protein
AAF13_RS17460	AAF13_RS17460	635.663	-3.0562	-8.31779	0.486927	176.957	-6.2765	3.46276e-10	6.92232e-09	hypothetical protein
AAF13_RS17520	AAF13_RS17520	720.044	-1.47436	-2.7786	0.537515	115.025	-2.74292	0.00608963	0.0209159	hypothetical protein
AAF13_RS17540	AAF13_RS17540	31.4467	-1.81148	-3.51001	0.693166	4.52568	-2.61333	0.00896635	0.028919	hypothetical protein
AAF13_RS17545	AAF13_RS17545	49.3205	-2.05431	-4.15345	0.685242	11.6951	-2.99794	0.00271815	0.0105186	hypothetical protein
AAF13_RS17560	AAF13_RS17560	12.6574	-3.44624	-10.8998	1.28855	4.26528	-2.6745	0.00748412	0.0247644	hypothetical protein
AAF13_RS17575	AAF13_RS17575	35.3605	-4.70223	-26.0323	1.20339	15.7488	-3.90748	9.32632e-05	0.000564926	hypothetical protein
AAF13_RS17580	AAF13_RS17580	66.2029	-4.26246	-19.1923	0.960872	13.5906	-4.43603	9.16324e-06	7.24046e-05	hypothetical protein
AAF13_RS17585	AAF13_RS17585	35.9988	-4.55152	-23.4501	1.11687	29.7437	-4.07524	4.59672e-05	0.000299858	hypothetical protein
AAF13_RS17600	AAF13_RS17600	28.2538	-2.15279	-4.44687	0.771926	106.619	-2.78886	0.00528947	0.0186399	tRNA-Thr
AAF13_RS17640	AAF13_RS17640	55.4208	-2.30241	-4.93282	0.911926	12.5598	-2.52478	0.0115771	0.0356432	peptide chain release factor H
AAF13_RS17650	AAF13_RS17650	89.9062	-1.88622	-3.69666	0.737844	23.2141	-2.5564	0.0105763	0.0330308	GNAT family N-acetyltransferase
AAF13_RS17670	AAF13_RS17670	587.277	-2.4529	-5.47516	0.454247	431.747	-5.39993	6.66653e-08	8.19247e-07	type II toxin-antitoxin system HicA family toxin
AAF13_RS17675	AAF13_RS17675	938.297	-2.13608	-4.39568	0.403749	566.328	-5.29063	1.21898e-07	1.42531e-06	type II toxin-antitoxin system HicB family antitoxin
AAF13_RS17695	AAF13_RS17695	2159.4	-1.84667	-3.59669	0.412727	839.981	-4.47432	7.6656e-06	6.22722e-05	murein L,D-transpeptidase
AAF13_RS17860	AAF13_RS17860	14.237	-2.91224	-7.52785	1.13706	4.44997	-2.5612	0.0104313	0.0326747	aminopeptidase
AAF13_RS17880	AAF13_RS17880	113.552	-1.61203	-3.05683	0.548397	47.2269	-2.93954	0.00328703	0.0123777	class I SAM-dependent methyltransferase
AAF13_RS17905	AAF13_RS17905	207.758	-1.54712	-2.92234	0.487443	59.4265	-3.17396	0.00150377	0.00632106	LysR family transcriptional regulator
AAF13_RS17925	AAF13_RS17925	5752.13	-2.74091	-6.68491	0.477752	340.008	-5.73709	9.63165e-09	1.42601e-07	23S ribosomal RNA
AAF13_RS17940	AAF13_RS17940	2239.59	-2.71032	-6.54467	0.606252	243.837	-4.47062	7.7994e-06	6.32407e-05	16S ribosomal RNA
AAF13_RS17980	AAF13_RS17980	42.2316	-1.72006	-3.29449	0.675796	14.2103	-2.54523	0.0109206	0.0339109	YaeF family permuted papain-like enzyme
AAF13_RS18005	AAF13_RS18005	44.055	-2.04566	-4.12862	0.743	20.0995	-2.75324	0.00590082	0.0204618	YaeQ family protein
AAF13_RS18280	AAF13_RS18280	34.7416	-2.29201	-4.89739	0.69988	6.76278	-3.27486	0.00105713	0.00463213	fimbrial-like adhesin
AAF13_RS18310	AAF13_RS18310	90.0256	1.98256	3.95193	0.553839	83.7199	3.57966	0.000344037	0.00174963	PTS sugar transporter subunit IIA
AAF13_RS18345	AAF13_RS18345	408.422	-1.75263	-3.36972	0.436171	331.186	-4.01822	5.86403e-05	0.000373542	YacC family pilotin-like protein
AAF13_RS18745	AAF13_RS18745	13.0991	-3.06132	-8.34737	1.15641	6.06945	-2.64726	0.00811476	0.0265274	electron transfer flavoprotein FixA
AAF13_RS18760	AAF13_RS18760	106.584	-2.20315	-4.60483	0.554231	22.4143	-3.97514	7.03365e-05	0.000439654	crotonobetainyl-CoA--carnitine CoA-transferase
AAF13_RS18960	AAF13_RS18960	72.1977	-1.83625	-3.57081	0.614917	31.6476	-2.98618	0.00282488	0.0108637	tRNA/rRNA methyltransferase
AAF13_RS19100	AAF13_RS19100	112.758	1.86224	3.63573	0.54796	35.0887	3.3985	0.000677561	0.0031302	patatin family protein
AAF13_RS19105	AAF13_RS19105	596.628	2.201	4.59799	0.513846	323.182	4.28339	1.84065e-05	0.000133972	DUF1328 domain-containing protein
AAF13_RS19150	AAF13_RS19150	14.9191	-4.31493	-19.9033	1.13657	48.2489	-3.79645	0.00014678	0.000841126	tRNA-Leu
AAF13_RS19155	AAF13_RS19155	48.7096	-4.2009	-18.3907	0.727197	175.041	-5.77684	7.61148e-09	1.13857e-07	tRNA-Leu
AAF13_RS19160	AAF13_RS19160	276.564	-3.02459	-8.13755	0.52689	362.665	-5.74047	9.44128e-09	1.40261e-07	DUF1435 domain-containing protein
AAF13_RS19215	AAF13_RS19215	50.1097	3.90887	15.0205	0.710719	30.0191	5.49987	3.80065e-08	4.89234e-07	GntR family transcriptional regulator
AAF13_RS19250	AAF13_RS19250	82.3575	-3.2073	-9.23622	0.694942	16.292	-4.61521	3.92695e-06	3.36662e-05	DUF262 domain-containing protein
AAF13_RS19310	AAF13_RS19310	36.9578	1.99048	3.97369	0.776733	8.35013	2.56263	0.0103882	0.0325894	2-hydroxyacyl-CoA dehydratase subunit D
AAF13_RS19385	AAF13_RS19385	894.659	1.68844	3.22307	0.599762	247.862	2.81518	0.00487504	0.0173914	fructuronate reductase
AAF13_RS19435	AAF13_RS19435	23.6168	-3.05185	-8.29273	0.88382	10.0056	-3.45302	0.000554351	0.00264552	inovirus Gp2 family protein
AAF13_RS19460	AAF13_RS19460	11.7202	-2.82908	-7.10623	1.18247	2.04918	-2.39253	0.0167326	0.0483436	IS66 family transposase
AAF13_RS19475	AAF13_RS19475	47.1395	-2.25999	-4.78988	0.899485	81.7564	-2.51254	0.0119867	0.036567	hypothetical protein
AAF13_RS19540	AAF13_RS19540	52.7009	-3.63675	-12.4386	0.698888	19.5649	-5.20362	1.9544e-07	2.20786e-06	polysaccharide deacetylase family protein
AAF13_RS19615	AAF13_RS19615	340.022	-3.72915	-13.2613	0.563122	133.848	-6.62227	3.53718e-11	8.20549e-10	DeoR family transcriptional regulator
AAF13_RS19630	AAF13_RS19630	220.7	2.84022	7.16131	0.482236	129.751	5.8897	3.86898e-09	6.28601e-08	aldose 1-epimerase family protein
AAF13_RS19650	AAF13_RS19650	57.606	-2.13782	-4.40096	0.706805	25.4467	-3.02462	0.00248943	0.00976768	PTS sugar transporter subunit IIA
AAF13_RS19690	AAF13_RS19690	359.898	3.02945	8.16496	0.595844	72.9742	5.08429	3.68994e-07	3.98183e-06	N-acetylmannosamine-6-phosphate 2-epimerase
AAF13_RS19695	AAF13_RS19695	427.397	1.36065	2.568	0.497834	27.9461	2.73313	0.00627356	0.0214289	PTS transporter subunit EIIC
AAF13_RS19715	AAF13_RS19715	105.118	-3.17653	-9.04131	0.765238	26.15	-4.15104	3.30969e-05	0.000225392	hypothetical protein
AAF13_RS19800	AAF13_RS19800	459.359	1.32448	2.50443	0.47668	66.8697	2.77856	0.00546012	0.0191634	DUF853 domain-containing protein
AAF13_RS19875	AAF13_RS19875	676.017	-2.42089	-5.355	0.513027	213.093	-4.71883	2.3721e-06	2.14379e-05	RidA family protein
AAF13_RS19970	AAF13_RS19970	94.2225	6.22232	74.6629	0.801456	54.5788	7.76377	8.24386e-15	2.95553e-13	ABC transporter permease
AAF13_RS19975	AAF13_RS19975	396.329	5.55318	46.954	0.524249	157.455	10.5926	3.22421e-26	5.82775e-24	sugar ABC transporter ATP-binding protein
AAF13_RS20035	AAF13_RS20035	389.574	1.46558	2.76174	0.486833	330.769	3.01044	0.00260873	0.010186	YtfJ family protein
AAF13_RS20050	AAF13_RS20050	174.85	-2.7516	-6.73461	0.640559	42.2621	-4.29562	1.74208e-05	0.000127654	winged helix-turn-helix transcriptional regulator
AAF13_RS20100	AAF13_RS20100	23.4901	-2.68272	-6.42067	1.01812	3.91048	-2.63497	0.00841456	0.0273356	DUF2686 family protein
AAF13_RS20195	AAF13_RS20195	185.495	1.7399	3.34012	0.546351	39.1184	3.18458	0.00144963	0.00611723	isovaleryl-CoA dehydrogenase
AAF13_RS20310	AAF13_RS20310	407.8	-3.81541	-14.0784	0.624871	1165.45	-6.10593	1.02206e-09	1.85235e-08	tRNA-Gly
AAF13_RS20315	AAF13_RS20315	56.9324	-2.03056	-4.08562	0.785141	183.55	-2.58623	0.00970317	0.0308369	tRNA-Gly
AAF13_RS20440	AAF13_RS20440	1639.65	-1.75496	-3.37517	0.557354	937.74	-3.14874	0.00163979	0.00680057	co-chaperone GroES
AAF13_RS20475	AAF13_RS20475	851.51	1.41719	2.67064	0.510686	293.928	2.77506	0.00551908	0.0193235	transcriptional regulator
AAF13_RS20615	AAF13_RS20615	195.719	-2.70373	-6.51486	0.50571	41.6522	-5.34642	8.97124e-08	1.07506e-06	MFS transporter
AAF13_RS20780	AAF13_RS20780	78.9784	3.42418	10.7345	0.75786	80.966	4.51822	6.23602e-06	5.18235e-05	N-acetyltransferase
AAF13_RS20785	AAF13_RS20785	27.1924	3.17202	9.0131	0.833826	33.8905	3.80418	0.000142274	0.000817465	4Fe-4S mono-cluster protein YjdI
AAF13_RS21060	AAF13_RS21060	205.678	5.78697	55.2143	0.619568	497.548	9.34032	9.60406e-21	9.05705e-19	DUF485 domain-containing protein
AAF13_RS21100	AAF13_RS21100	1079.28	-4.14149	-17.6487	0.489569	921.966	-8.45946	2.68612e-17	1.45655e-15	YjcB family protein
AAF13_RS21165	AAF13_RS21165	64.5228	-4.2667	-19.2489	1.03007	9.82452	-4.14216	3.44048e-05	0.000233565	DUF2713 family protein
AAF13_RS21215	AAF13_RS21215	5.74743	-3.36068	-10.2723	1.41096	0.9664	-2.38184	0.0172265	0.0495517	SopA family protein
AAF13_RS21565	AAF13_RS21565	370.418	-1.34815	-2.54585	0.566804	1529.09	-2.37851	0.017383	0.0499056	tRNA-Tyr
AAF13_RS21600	AAF13_RS21600	199.39	-2.79926	-6.96081	0.805027	13.358	-3.47722	0.000506643	0.00246263	23S ribosomal RNA
AAF13_RS21780	AAF13_RS21780	32.8161	-1.9465	-3.85439	0.777506	16.5001	-2.50352	0.0122964	0.0374066	YiiX family permuted papain-like enzyme
AAF13_RS22065	AAF13_RS22065	35.4069	-2.08322	-4.23753	0.82723	34.0641	-2.51831	0.0117918	0.0361504	hypothetical protein
AAF13_RS22070	AAF13_RS22070	12.8165	-3.48583	-11.2031	1.27241	13.3847	-2.73955	0.00615242	0.0210776	CopG family transcriptional regulator
AAF13_RS22075	AAF13_RS22075	427.435	-4.09826	-17.1277	0.764385	174.514	-5.36151	8.25301e-08	1.00004e-06	helix-turn-helix domain-containing protein
AAF13_RS22080	AAF13_RS22080	136.023	-4.47273	-22.2037	0.905038	67.4687	-4.94203	7.73127e-07	7.87283e-06	hypothetical protein
AAF13_RS22085	AAF13_RS22085	518.291	-1.70275	-3.25521	0.56568	67.3479	-3.01009	0.00261167	0.0101883	alpha/beta hydrolase
AAF13_RS22145	AAF13_RS22145	151.996	-1.21999	-2.32946	0.488441	44.2035	-2.49773	0.0124991	0.0379967	DeoR/GlpR transcriptional regulator
AAF13_RS22155	AAF13_RS22155	33.8132	1.84516	3.59294	0.734107	15.744	2.51348	0.0119546	0.0364948	TIM barrel protein
AAF13_RS22205	AAF13_RS22205	798.774	-1.54644	-2.92095	0.454274	239.517	-3.40419	0.000663598	0.00308211	YihA family ribosome biogenesis GTP-binding protein
AAF13_RS22225	AAF13_RS22225	67.2409	-3.0056	-8.03109	0.688696	7.6975	-4.36418	1.27598e-05	9.67889e-05	YdgA family protein
AAF13_RS22260	AAF13_RS22260	10730.7	-2.82579	-7.09004	0.492858	631.844	-5.73349	9.83873e-09	1.44679e-07	23S ribosomal RNA
AAF13_RS22275	AAF13_RS22275	3201.64	-2.71123	-6.54879	0.614792	286.266	-4.40999	1.03373e-05	8.00775e-05	16S ribosomal RNA
AAF13_RS22370	AAF13_RS22370	298.574	1.66494	3.171	0.528567	92.5433	3.14991	0.00163322	0.00677983	dienelactone hydrolase family protein
AAF13_RS22555	AAF13_RS22555	17.3998	-3.41076	-10.6351	1.02716	47.0415	-3.32058	0.000898291	0.00404231	tRNA-Leu
AAF13_RS22560	AAF13_RS22560	323.91	-2.97392	-7.8567	0.511995	1026.43	-5.8085	6.30337e-09	9.66219e-08	tRNA-His
AAF13_RS22565	AAF13_RS22565	28.8883	-2.26505	-4.8067	0.847507	70.8319	-2.6726	0.00752659	0.024867	tRNA-Arg
AAF13_RS22710	AAF13_RS22710	193.593	1.69973	3.24839	0.496122	53.8381	3.42603	0.000612482	0.00288172	acetolactate synthase 2 catalytic subunit
AAF13_RS22750	AAF13_RS22750	14034.7	-2.79784	-6.95398	0.518102	802.167	-5.40017	6.65796e-08	8.19247e-07	23S ribosomal RNA
AAF13_RS22760	AAF13_RS22760	23.8719	-2.65441	-6.29588	0.973601	2.54856	-2.72638	0.0064033	0.0217351	16S ribosomal RNA
AAF13_RS22765	AAF13_RS22765	87.4965	-1.77655	-3.42606	0.642951	42.2166	-2.76312	0.00572521	0.0199807	FadR family transcriptional regulator
AAF13_RS22980	AAF13_RS22980	91.3816	-1.46799	-2.76637	0.544284	44.2835	-2.69711	0.00699439	0.0233397	CbrC family protein
AAF13_RS23005	AAF13_RS23005	278.645	-1.66658	-3.17461	0.451598	102.599	-3.6904	0.000223899	0.00121259	4'-phosphopantetheinyl transferase superfamily protein
AAF13_RS23095	AAF13_RS23095	40.45	-1.95163	-3.86811	0.66182	14.8521	-2.94888	0.00318924	0.0120694	hypothetical protein
AAF13_RS23150	AAF13_RS23150	155.916	1.77891	3.43166	0.556703	33.5161	3.19543	0.00139621	0.00592061	putative transporter
AAF13_RS23170	AAF13_RS23170	26.5222	-2.36793	-5.16198	0.84378	7.87517	-2.80633	0.00501091	0.0178321	AraC family transcriptional regulator
AAF13_RS23185	AAF13_RS23185	64.797	-3.69253	-12.9289	0.793042	21.8404	-4.65616	3.2216e-06	2.8176e-05	membrane protein
AAF13_RS23200	AAF13_RS23200	88.1104	3.22257	9.33449	0.5539	91.9962	5.81797	5.95678e-09	9.19591e-08	radical SAM protein
AAF13_RS23375	AAF13_RS23375	29.0038	-2.73692	-6.66645	0.788585	6.9512	-3.47067	0.000519157	0.00251071	GTPase family protein
AAF13_RS23380	AAF13_RS23380	129.642	-3.53892	-11.6231	0.623068	43.1453	-5.67983	1.3483e-08	1.93033e-07	hypothetical protein
AAF13_RS23510	AAF13_RS23510	193.343	1.5607	2.94997	0.644418	29.4895	2.42188	0.0154405	0.0453493	transposase
AAF13_RS23535	AAF13_RS23535	85.4939	-2.27629	-4.84431	0.931353	11.0099	-2.44407	0.0145227	0.043003	replication protein
AAF13_RS23550	AAF13_RS23550	1852.54	-3.74829	-13.4384	0.424791	582.614	-8.82385	1.10592e-18	7.26891e-17	class A broad-spectrum beta-lactamase TEM-1
AAF13_RS23565	AAF13_RS23565	37.4419	2.59665	6.0488	0.694529	21.1467	3.73872	0.000184963	0.00103462	dihydropteroate synthase
AAF13_RS23570	AAF13_RS23570	31.0173	2.55863	5.89147	0.801422	43.5867	3.19261	0.00140994	0.00596133	quaternary ammonium compound efflux SMR transporter QacE delta 1
AAF13_RS23575	AAF13_RS23575	110.017	1.95627	3.88056	0.716201	108.339	2.73145	0.00630568	0.0214824	trimethoprim-resistant dihydrofolate reductase DfrA7
AAF13_RS23600	AAF13_RS23600	142.905	2.06533	4.1853	0.631985	16.5833	3.26801	0.00108306	0.00473621	Tn3-like element TnAs3 family transposase
AAF13_RS23615	AAF13_RS23615	44.8166	-2.72223	-6.59891	0.671306	148.002	-4.05512	5.01091e-05	0.000323037	tRNA-Sec
AAF13_RS23620	AAF13_RS23620	176.495	-1.39858	-2.63642	0.512062	47.8743	-2.73127	0.00630904	0.0214824	tyrosine-type recombinase/integrase
AAF13_RS23685	AAF13_RS23685	284.93	-4.23438	-18.8224	0.838772	58.2094	-5.04831	4.45745e-07	4.73932e-06	trimeric intracellular cation channel family protein
AAF13_RS23780	AAF13_RS23780	131.597	1.89939	3.73055	0.761411	28.8518	2.49457	0.0126112	0.0382904	UDP-glucose--(galactosyl) LPS alpha1,2-glucosyltransferase
AAF13_RS23785	AAF13_RS23785	130.709	2.16754	4.49256	0.635991	34.4928	3.40813	0.000654096	0.0030445	lipopolysaccharide N-acetylglucosaminyltransferase
AAF13_RS23900	AAF13_RS23900	132.263	-1.40909	-2.6557	0.498516	87.0983	-2.82657	0.00470495	0.0168539	YibL family ribosome-associated protein
AAF13_RS23905	AAF13_RS23905	106.219	-1.4241	-2.68348	0.589973	152.07	-2.41384	0.0157853	0.0459733	hypothetical protein
AAF13_RS23925	AAF13_RS23925	331.251	3.49708	11.2909	0.594213	341.709	5.88523	3.97492e-09	6.43402e-08	DUF3302 domain-containing protein
AAF13_RS23930	AAF13_RS23930	806.258	4.1824	18.1564	0.55788	292.53	7.49697	6.53124e-14	2.0987e-12	HlyD family secretion protein
AAF13_RS23940	AAF13_RS23940	21.9158	-3.296	-9.82189	1.08023	19.4418	-3.05119	0.00227935	0.00904651	sel1 repeat family protein
AAF13_RS23945	AAF13_RS23945	267.645	-3.40927	-10.6241	0.610853	96.3087	-5.58117	2.38909e-08	3.21859e-07	RHS repeat protein
AAF13_RS23950	AAF13_RS23950	87.6503	-3.71885	-13.167	0.613916	33.6745	-6.05759	1.38175e-09	2.42399e-08	HEAT repeat domain-containing protein
AAF13_RS23990	AAF13_RS23990	6.34015	-3.76086	-13.556	1.57993	6.93343	-2.3804	0.0172937	0.0496822	hypothetical protein
AAF13_RS24005	AAF13_RS24005	320.943	-3.54092	-11.6392	0.486484	69.4353	-7.2786	3.37299e-13	1.05266e-11	LysR family transcriptional regulator
AAF13_RS24010	AAF13_RS24010	18.9117	-2.85813	-7.25075	0.90076	8.67613	-3.17302	0.00150862	0.00633535	MipA/OmpV family protein
AAF13_RS24195	AAF13_RS24195	300.293	1.58145	2.99271	0.654201	174.467	2.41738	0.0156327	0.0456848	autotransporter outer membrane beta-barrel domain-containing protein
AAF13_RS24270	AAF13_RS24270	123.792	-2.57371	-5.95338	0.550724	21.2722	-4.67332	2.96368e-06	2.6078e-05	HAAAP family serine/threonine permease
AAF13_RS24355	AAF13_RS24355	2119.7	-1.34243	-2.53578	0.437232	289.475	-3.07029	0.00213853	0.00858183	insulinase family protein
AAF13_RS24375	AAF13_RS24375	337.832	1.56995	2.96895	0.489832	47.294	3.20509	0.00135021	0.00575931	AsmA family protein
AAF13_RS24410	AAF13_RS24410	85.9196	2.43167	5.39517	0.694256	30.6769	3.50255	0.000460821	0.00227164	glutamate decarboxylase
AAF13_RS24475	AAF13_RS24475	8.40028	-3.41859	-10.6929	1.41793	1.04472	-2.41096	0.0159104	0.0462907	hypothetical protein
AAF13_RS24480	AAF13_RS24480	212.011	-3.7955	-13.8855	0.545737	64.0386	-6.95483	3.52998e-12	9.33723e-11	permease
AAF13_RS24485	AAF13_RS24485	32.1176	-3.3164	-9.96174	0.8282	23.0609	-4.00434	6.21896e-05	0.000394413	helix-turn-helix transcriptional regulator
AAF13_RS24510	AAF13_RS24510	680.573	-5.2123	-37.073	0.876246	529.438	-5.94844	2.70713e-09	4.48226e-08	hypothetical protein
AAF13_RS24560	AAF13_RS24560	1032.09	-3.35912	-10.2611	0.480287	89.8776	-6.99397	2.67209e-12	7.29026e-11	TnsA endonuclease N-terminal domain-containing protein
AAF13_RS24565	AAF13_RS24565	714.32	-1.4214	-2.67846	0.52092	12.0023	-2.72864	0.00635962	0.0216284	transposase
AAF13_RS24650	AAF13_RS24650	71.8024	-1.89789	-3.72668	0.764773	45.4212	-2.48164	0.0130778	0.0394518	peptidoglycan DD-metalloendopeptidase family protein
AAF13_RS24725	AAF13_RS24725	48.6767	-1.96455	-3.90292	0.720006	7.55679	-2.72852	0.00636189	0.0216284	DUF4049 domain-containing protein
AAF13_RS24730	AAF13_RS24730	96.1858	-1.99172	-3.9771	0.690831	18.9125	-2.88308	0.00393813	0.0144654	HlyD family secretion protein
AAF13_RS24745	AAF13_RS24745	154.997	-2.15516	-4.45418	0.510007	166.686	-4.22575	2.3815e-05	0.000169083	type II toxin-antitoxin system HicA family toxin
AAF13_RS24750	AAF13_RS24750	282.383	-1.39538	-2.63058	0.513654	256.258	-2.71658	0.0065961	0.022285	type II toxin-antitoxin system HicB family antitoxin
AAF13_RS24805	AAF13_RS24805	243.138	-2.15601	-4.4568	0.500285	90.9011	-4.30956	1.63581e-05	0.000120274	7-cyano-7-deazaguanine/7-aminomethyl-7-deazaguanine transporter
AAF13_RS25055	AAF13_RS25055	65.3562	1.58447	2.99898	0.56782	33.3179	2.79045	0.00526351	0.0185937	DeoR/GlpR family transcriptional regulator
AAF13_RS25150	AAF13_RS25150	634.922	-2.15769	-4.46201	0.426171	377.729	-5.06298	4.12754e-07	4.43199e-06	helix-turn-helix domain-containing protein
AAF13_RS25155	AAF13_RS25155	668.548	-2.73992	-6.68034	0.473191	310.136	-5.79031	7.02575e-09	1.06565e-07	type II toxin-antitoxin system RelE/ParE family toxin
AAF13_RS25265	AAF13_RS25265	102.714	2.59375	6.03667	0.629527	41.2798	4.12016	3.78612e-05	0.00025346	hypothetical protein
AAF13_RS25270	AAF13_RS25270	60.0334	2.96224	7.79331	0.734324	49.1041	4.03396	5.48435e-05	0.00035142	PRD domain protein
AAF13_RS25275	AAF13_RS25275	25.1392	2.80161	6.97219	1.0022	7.25078	2.79547	0.00518245	0.0183822	YhfX family PLP-dependent enzyme
AAF13_RS25280	AAF13_RS25280	12.4174	2.89025	7.41399	1.00631	4.08317	2.87212	0.00407728	0.0148882	phosphopentomutase
AAF13_RS25295	AAF13_RS25295	9.42191	3.30284	9.86853	1.07371	3.27908	3.07609	0.00209736	0.00843222	YhfT family protein
AAF13_RS25400	AAF13_RS25400	112.45	1.44154	2.7161	0.560498	130.942	2.57188	0.0101147	0.0318645	OsmC family protein
AAF13_RS25435	AAF13_RS25435	44.6305	3.53449	11.5875	0.75472	97.3241	4.68319	2.82448e-06	2.50564e-05	YheV family putative metal-binding protein
AAF13_RS25655	AAF13_RS25655	893.624	-2.50879	-5.69143	0.565293	310.543	-4.43804	9.07812e-06	7.19943e-05	DUF1992 domain-containing protein
AAF13_RS25730	AAF13_RS25730	3634	-2.96751	-7.82185	0.607109	410.384	-4.88794	1.01899e-06	1.01384e-05	16S ribosomal RNA
AAF13_RS25735	AAF13_RS25735	68.779	-3.21788	-9.30419	0.820913	143.281	-3.91988	8.85935e-05	0.000540533	tRNA-Ile
AAF13_RS25740	AAF13_RS25740	14.1634	-3.73613	-13.3256	1.23086	24.186	-3.03539	0.00240222	0.00946487	tRNA-Ala
AAF13_RS25745	AAF13_RS25745	10463	-2.9865	-7.9255	0.56063	618.155	-5.32705	9.98215e-08	1.18637e-06	23S ribosomal RNA
AAF13_RS25765	AAF13_RS25765	177.315	2.34219	5.07073	0.774404	115.37	3.02451	0.00249033	0.00976768	amino acid ABC transporter ATP-binding protein
AAF13_RS25790	AAF13_RS25790	1489.95	-3.9473	-15.4261	0.790321	887.054	-4.99455	5.89717e-07	6.13475e-06	membrane protein
AAF13_RS25870	AAF13_RS25870	158.731	1.89207	3.71168	0.509384	53.7693	3.71443	0.000203664	0.00112835	oxidoreductase
AAF13_RS25925	AAF13_RS25925	81.817	-3.79505	-13.8811	0.673392	115.265	-5.63572	1.74328e-08	2.42383e-07	AaeX family protein
AAF13_RS25940	AAF13_RS25940	75.0368	2.27896	4.85329	0.72939	64.9677	3.12448	0.00178121	0.00729639	barstar family protein
AAF13_RS26020	AAF13_RS26020	26.2859	3.33404	10.0843	0.794867	18.7838	4.19446	2.73519e-05	0.000191067	N-acetylmannosamine-6-phosphate 2-epimerase
AAF13_RS26030	AAF13_RS26030	64.9533	3.18945	9.1226	0.677572	49.6383	4.70717	2.51181e-06	2.25595e-05	YhcH/YjgK/YiaL family protein
AAF13_RS26040	AAF13_RS26040	47.6711	3.09375	8.53715	0.69917	56.3263	4.42489	9.64903e-06	7.54189e-05	DUF1016 family protein
AAF13_RS26130	AAF13_RS26130	220.507	-1.47362	-2.77719	0.493827	56.0434	-2.98409	0.00284423	0.0109285	calcium/sodium antiporter
AAF13_RS26255	AAF13_RS26255	99.2155	-3.69209	-12.925	0.677942	242.373	-5.44603	5.15077e-08	6.47653e-07	tRNA-Met
AAF13_RS26375	AAF13_RS26375	30.4493	3.34271	10.1451	0.812995	31.9789	4.1116	3.92923e-05	0.000261026	YraN family protein
AAF13_RS26390	AAF13_RS26390	47.0813	-2.37554	-5.18931	0.662935	13.6899	-3.58338	0.000339183	0.00173307	fimbrial protein
AAF13_RS26400	AAF13_RS26400	7.80251	-3.34703	-10.1755	1.27032	3.40268	-2.6348	0.0084187	0.0273356	molecular chaperone
AAF13_RS26435	AAF13_RS26435	17.9458	2.81128	7.01908	0.965392	9.86628	2.91206	0.00359052	0.0133125	AgaS family sugar isomerase
AAF13_RS26450	AAF13_RS26450	16.9148	4.2443	18.9523	0.918975	12.8699	4.61852	3.86495e-06	3.32003e-05	PTS mannose/fructose/sorbose transporter family subunit IID
AAF13_RS26455	AAF13_RS26455	18.9682	3.96831	15.6524	0.889725	14.1314	4.46016	8.18988e-06	6.61596e-05	PTS mannose/fructose/sorbose/N-acetylgalactosamine transporter subunit IIC
AAF13_RS26725	AAF13_RS26725	1864.69	-1.10135	-2.14555	0.460652	550.449	-2.39085	0.0168096	0.0485165	type II toxin-antitoxin system ParD family antitoxin
AAF13_RS26730	AAF13_RS26730	1320.92	-1.81186	-3.51094	0.493684	401.988	-3.67008	0.000242473	0.00130179	type II toxin-antitoxin system RelE/ParE family toxin
AAF13_RS26735	AAF13_RS26735	403.393	-1.73505	-3.3289	0.556644	135.979	-3.11698	0.00182716	0.00746348	ribbon-helix-helix protein, CopG family
AAF13_RS26760	AAF13_RS26760	140.426	-2.41319	-5.3265	0.56641	42.4754	-4.2605	2.03971e-05	0.000146252	IS5-like element ISKpn26 family transposase
AAF13_RS26780	AAF13_RS26780	244.348	-2.80365	-6.98203	0.572361	48.3623	-4.89839	9.66236e-07	9.6357e-06	IS66 family transposase
AAF13_RS26840	AAF13_RS26840	27.0343	-3.33008	-10.0566	0.903531	12.8191	-3.68562	0.000228143	0.00123248	transglycosylase SLT domain-containing protein
AAF13_RS26915	AAF13_RS26915	311.823	-2.59273	-6.03241	0.494339	326.702	-5.24485	1.56406e-07	1.79971e-06	transposase
AAF13_RS26940	AAF13_RS26940	12.9813	-3.63048	-12.3847	1.15624	4.6013	-3.13991	0.00169001	0.00696886	IS5-like element ISKpn26 family transposase
AAF13_RS27000	AAF13_RS27000	117.549	-1.44268	-2.71826	0.53301	34.7028	-2.70667	0.00679627	0.0227873	IS110 family transposase
AAF13_RS27005	AAF13_RS27005	77.9145	-2.51169	-5.70287	0.580456	19.5549	-4.3271	1.51088e-05	0.00011223	IS5-like element ISKpn26 family transposase
AAF13_RS27025	AAF13_RS27025	82.891	-3.82215	-14.1443	0.673619	25.7733	-5.67406	1.39456e-08	1.97699e-07	class 1 isoprenoid biosynthesis enzyme
AAF13_RS27030	AAF13_RS27030	15.2342	-3.57331	-11.9035	1.09035	20.1888	-3.27721	0.00104837	0.00460455	transposase
AAF13_RS27055	AAF13_RS27055	34.5864	-1.86751	-3.64903	0.698638	4.60171	-2.67308	0.00751594	0.0248507	IS66 family transposase
AAF13_RS27070	AAF13_RS27070	42.9942	-2.90855	-7.50861	0.8128	60.9592	-3.57843	0.000345669	0.00175587	IS21 family transposase
AAF13_RS27170	AAF13_RS27170	174.757	-1.57784	-2.98522	0.486838	315.315	-3.24099	0.00119115	0.00514454	transposase domain-containing protein
AAF13_RS27185	AAF13_RS27185	2240.06	-1.61431	-3.06165	0.544254	473.084	-2.96609	0.0030161	0.0114925	RepB family plasmid replication initiator protein
AAF13_RS27190	AAF13_RS27190	299.521	-2.34197	-5.06995	0.487444	110.822	-4.80459	1.55067e-06	1.48119e-05	site-specific integrase
AAF13_RS27220	AAF13_RS27220	372.675	-2.25291	-4.76642	0.507734	112.207	-4.43717	9.11477e-06	7.21531e-05	hypothetical protein
AAF13_RS27225	AAF13_RS27225	137.272	-2.43299	-5.4001	0.679052	145.096	-3.58292	0.000339777	0.00173369	Hok/Gef family protein
AAF13_RS27230	AAF13_RS27230	527.997	-2.54842	-5.84991	0.449564	478.687	-5.66864	1.43932e-08	2.0272e-07	hypothetical protein
AAF13_RS27235	AAF13_RS27235	6302.03	-4.23665	-18.852	0.673315	1951.13	-6.29222	3.12952e-10	6.34386e-09	hypothetical protein
AAF13_RS27295	AAF13_RS27295	27096.4	-5.99198	-63.6452	0.566592	3440	-10.5755	3.87213e-26	6.71892e-24	IS1380 family transposase
AAF13_RS27300	AAF13_RS27300	18.1633	-2.67268	-6.37611	0.968517	34.6355	-2.75955	0.00578802	0.0201028	DUF4158 domain-containing protein
AAF13_RS27315	AAF13_RS27315	9.85688	-4.72168	-26.3857	1.66017	3.53617	-2.8441	0.00445377	0.0160317	hypothetical protein
AAF13_RS27320	AAF13_RS27320	73.4781	-3.51443	-11.4274	1.09246	7.92083	-3.217	0.00129539	0.00553636	DNA methylase
AAF13_RS27330	AAF13_RS27330	962.075	-4.77908	-27.4565	1.29693	63.6455	-3.68491	0.000228784	0.00123441	DUF1281 domain-containing protein
AAF13_RS27350	AAF13_RS27350	3002.14	-2.66684	-6.35039	0.383546	1089.33	-6.95312	3.57288e-12	9.39341e-11	ParA family plasmid-partitioning AAA ATPase
AAF13_RS27360	AAF13_RS27360	1033.76	-4.23605	-18.8442	0.473487	324.057	-8.94651	3.66904e-19	2.5264e-17	class A broad-spectrum beta-lactamase TEM-1
AAF13_RS27395	AAF13_RS27395	61.1065	-2.00266	-4.00739	0.700479	18.5747	-2.85899	0.0042499	0.0154277	type IV prepilin
AAF13_RS27400	AAF13_RS27400	87.1022	-1.81426	-3.51679	0.602499	16.015	-3.01122	0.00260201	0.0101781	type II secretion system F family protein
AAF13_RS27590	AAF13_RS27590	194.041	-2.50278	-5.66775	0.536347	89.9863	-4.66634	3.06615e-06	2.6925e-05	hypothetical protein
AAF13_RS27595	AAF13_RS27595	509.365	-3.13731	-8.7988	0.459175	190.115	-6.83249	8.34521e-12	2.10474e-10	hypothetical protein
AAF13_RS27605	AAF13_RS27605	4526.14	-4.98925	-31.7625	0.78507	236.381	-6.35517	2.0819e-10	4.30061e-09	Tn3-like element Tn3 family transposase
AAF13_RS27720	AAF13_RS27720	14.8123	-3.82274	-14.1501	1.12436	44.7169	-3.39994	0.000674005	0.00311709	RtT sRNA
AAF13_RS27760	AAF13_RS27760	1264.11	-3.95341	-15.4916	0.415349	662.436	-9.51828	1.76066e-21	1.90943e-19	IS630 family transposase
AAF13_RS27795	AAF13_RS27795	72.0652	-3.34969	-10.1943	0.698601	54.7671	-4.79485	1.62797e-06	1.54195e-05	recombinase family protein
AAF13_RS27890	AAF13_RS27890	63.1188	-2.23859	-4.71934	0.646098	18.5966	-3.46478	0.000530668	0.00255215	IS630 family transposase
AAF13_RS27925	AAF13_RS27925	177.446	-3.39233	-10.5001	0.58699	399.71	-5.77921	7.50539e-09	1.12659e-07	IS3 family transposase
AAF13_RS28235	AAF13_RS28235	133.881	-2.92782	-7.60961	0.580832	203.84	-5.04074	4.63726e-07	4.90645e-06	transposase domain-containing protein
AAF13_RS29210	AAF13_RS29210	52.6044	-4.56226	-23.6253	0.879773	206.714	-5.18573	2.15171e-07	2.41192e-06	IS3 family transposase
AAF13_RS29895	AAF13_RS29895	138.672	-1.97393	-3.92838	0.523577	97.7797	-3.7701	0.000163185	0.000927781	PAS domain-containing protein
AAF13_RS29900	AAF13_RS29900	52.2252	-3.16408	-8.96359	0.713949	55.9766	-4.4318	9.34514e-06	7.35739e-05	DUF4158 domain-containing protein
AAF13_RS29905	AAF13_RS29905	78.0927	-2.45687	-5.49025	0.602453	39.3369	-4.07812	4.54019e-05	0.000297513	recombinase family protein
AAF13_RS29915	AAF13_RS29915	118.686	-1.65784	-3.15544	0.577009	170.563	-2.87316	0.00406386	0.0148643	IS3 family transposase
AAF13_RS30190	AAF13_RS30190	12.1143	-3.78824	-13.8157	1.12578	17.2613	-3.36498	0.00076549	0.00348447	ATP-dependent helicase
AAF13_RS30370	AAF13_RS30370	33.3701	-3.20495	-9.2212	0.840354	31.6617	-3.81382	0.000136837	0.000789362	transposase
AAF13_RS30785	AAF13_RS30785	86.0848	-2.35528	-5.11694	0.602936	33.728	-3.90636	9.36974e-05	0.000565524	transposase
AAF13_RS30835	AAF13_RS30835	26.6738	-2.23523	-4.70836	0.783621	9.32952	-2.85243	0.00433862	0.0156972	IS1 family transposase
AAF13_RS30875	AAF13_RS30875	24.9257	-3.84017	-14.322	0.888621	21.7435	-4.32149	1.54981e-05	0.000114338	AlpA family transcriptional regulator
AAF13_RS30965	AAF13_RS30965	10.6699	-3.16813	-8.9888	1.18911	6.56704	-2.66429	0.00771502	0.0254121	hypothetical protein
AAF13_RS30970	AAF13_RS30970	26.6235	1.72779	3.3122	0.725469	66.3634	2.38162	0.0172369	0.0495517	hypothetical protein
AAF13_RS31050	AAF13_RS31050	218.872	-1.64	-3.11665	0.450374	233.963	-3.64141	0.000271144	0.00143617	transposase
AAF13_RS31455	AAF13_RS31455	194.477	-3.96371	-15.6025	0.654014	830.715	-6.06058	1.35632e-09	2.39175e-08	hypothetical protein
AAF13_RS31600	AAF13_RS31600	159.647	-2.25953	-4.78835	0.522843	65.577	-4.32162	1.5489e-05	0.000114338	recombinase family protein
AAF13_RS31795	AAF13_RS31795	296.598	-4.58112	-23.9362	0.730074	236.156	-6.27488	3.49908e-10	6.96285e-09	YciY family protein
AAF13_RS31875	AAF13_RS31875	35.988	-2.12162	-4.35183	0.759509	20.9854	-2.79341	0.00521553	0.0184845	hypothetical protein
AAF13_RS32080	AAF13_RS32080	136.954	-3.90843	-15.016	0.613142	39.9594	-6.37443	1.83644e-10	3.83003e-09	hypothetical protein
AAF13_RS32195	AAF13_RS32195	7.94541	-3.16836	-8.99021	1.28854	12.097	-2.45887	0.0139374	0.0415536	hypothetical protein
AAF13_RS32205	AAF13_RS32205	135.604	-3.27412	-9.67408	0.531302	127.887	-6.16245	7.16283e-10	1.36282e-08	hypothetical protein
AAF13_RS32235	AAF13_RS32235	327.199	-1.83874	-3.57698	0.452587	79.274	-4.06274	4.85006e-05	0.000314023	XRE family transcriptional regulator
AAF13_RS32275	AAF13_RS32275	95.4022	2.82797	7.10074	0.640368	164.364	4.41616	1.00468e-05	7.81055e-05	DUF1869 domain-containing protein
AAF13_RS32320	AAF13_RS32320	17.1158	-2.48628	-5.60333	0.970228	20.9945	-2.56258	0.0103898	0.0325894	hypothetical protein
AAF13_RS32335	AAF13_RS32335	1167.93	-1.88712	-3.69896	0.489688	1530.03	-3.85372	0.000116336	0.000687555	hypothetical protein
AAF13_RS32375	AAF13_RS32375	188.24	-5.26067	-38.337	1.57638	50.8913	-3.33719	0.000846298	0.00382421	hypothetical protein
AAF13_RS32415	AAF13_RS32415	17.2292	-3.3478	-10.1809	0.932478	31.8921	-3.59021	0.000330407	0.00169423	hypothetical protein
AAF13_RS32435	AAF13_RS32435	942.687	-2.25711	-4.78034	0.423571	702.456	-5.32877	9.88789e-08	1.1784e-06	hypothetical protein
AAF13_RS01020	aaiC	39.8432	2.10273	4.29521	0.63163	38.4555	3.32905	0.000871421	0.00393364	type VI secretion system protein AaiC/Hcp2
AAF13_RS02010	aas	384.958	-1.25813	-2.39186	0.468336	41.7032	-2.68639	0.0072229	0.0239915	bifunctional acyl-ACP--phospholipid O-acyltransferase/long-chain-fatty-acid--ACP ligase
AAF13_RS18035	accA	266.02	1.28139	2.43073	0.491796	105.41	2.60553	0.00917328	0.0293897	acetyl-CoA carboxylase carboxyl transferase subunit alpha
AAF13_RS25845	accC	409.168	1.85312	3.61281	0.481575	124.503	3.84804	0.000119067	0.000698936	acetyl-CoA carboxylase biotin carboxylase subunit
AAF13_RS21365	aceA	3387.04	4.90643	29.9904	0.609618	1376.88	8.04837	8.39061e-16	3.63985e-14	isocitrate lyase
AAF13_RS21370	aceB	3306.16	3.23953	9.44488	0.546446	973.293	5.92837	3.05961e-09	5.02749e-08	malate synthase A
AAF13_RS18380	aceF	501.809	1.64455	3.1265	0.47313	99.602	3.47589	0.00050916	0.00247062	pyruvate dehydrogenase complex dihydrolipoyllysine-residue acetyltransferase
AAF13_RS21360	aceK	765.417	4.6303	24.7663	0.599157	212.041	7.72804	1.09218e-14	3.88351e-13	bifunctional isocitrate dehydrogenase kinase/phosphatase
AAF13_RS04820	ackA	1003.13	3.25305	9.53376	0.497262	358.945	6.54192	6.07343e-11	1.3794e-09	acetate kinase
AAF13_RS18365	acnB	1414.48	1.37968	2.60211	0.465227	234.02	2.96562	0.00302076	0.0114948	bifunctional aconitate hydratase 2/2-methylisocitrate dehydratase
AAF13_RS16505	acrA	484.754	1.51273	2.85349	0.484044	169.471	3.12519	0.00177692	0.00729261	multidrug efflux RND transporter periplasmic adaptor subunit AcrA
AAF13_RS25795	acrF	89.7989	-1.99617	-3.9894	0.612632	9.79381	-3.25836	0.0011206	0.00488067	multidrug efflux RND transporter permease subunit AcrF
AAF13_RS15095	acrZ	54.1595	-2.26907	-4.82012	0.611041	92.9332	-3.71345	0.000204454	0.00113128	multidrug efflux pump accessory protein AcrZ
AAF13_RS21055	acs	1278.63	5.39158	41.9785	0.44523	458.517	12.1097	9.38836e-34	5.09084e-31	acetate--CoA ligase
AAF13_RS21065	actP	565.323	6.73044	106.186	0.527036	262.68	12.7704	2.4001e-37	3.47055e-34	cation/acetate symporter ActP
AAF13_RS11510	adhE	5511.07	1.0813	2.11594	0.383953	335.398	2.81623	0.00485909	0.0173621	bifunctional acetaldehyde-CoA/alcohol dehydrogenase
AAF13_RS00220	aer	49.8308	-1.6992	-3.24722	0.67155	6.65239	-2.53027	0.0113974	0.03514	aerotaxis sensor receptor Aer
AAF13_RS26470	agaR	82.074	-2.04734	-4.13344	0.64042	36.0794	-3.19687	0.00138926	0.00589686	aga operon transcriptional regulator AgaR
AAF13_RS27085	aggC	345.815	-2.20419	-4.60816	0.514173	40.5892	-4.28687	1.81212e-05	0.000132339	aggregative adherence fimbria I usher protein AggC
AAF13_RS13510	agp	517.97	3.39136	10.493	0.49613	204.838	6.83561	8.16544e-12	2.07144e-10	bifunctional glucose-1-phosphatase/inositol phosphatase
AAF13_RS04275	alaC	1336.53	3.58804	12.0256	0.557961	713.363	6.43062	1.27082e-10	2.70236e-09	alanine transaminase
AAF13_RS02910	alaE	535.283	-2.9556	-7.75757	0.552809	255.491	-5.34652	8.96601e-08	1.07506e-06	L-alanine exporter AlaE
AAF13_RS23985	aldB	2172.17	4.30972	19.8315	0.462984	836.627	9.30857	1.29564e-20	1.17094e-18	aldehyde dehydrogenase AldB
AAF13_RS16295	allA	38.3312	5.25142	38.092	0.899845	59.7239	5.83591	5.34979e-09	8.40847e-08	ureidoglycolate lyase
AAF13_RS16265	allB	17.3806	3.04118	8.23166	0.945097	9.27184	3.21785	0.00129154	0.00552535	allantoinase AllB
AAF13_RS00140	alx	235.653	-2.56053	-5.89923	0.579003	51.9762	-4.4223	9.76539e-06	7.61911e-05	TerC family membrane protein Alx
AAF13_RS03995	amiA	329.086	-3.4881	-11.2208	0.492058	87.29	-7.08881	1.3527e-12	4.0192e-11	N-acetylmuramoyl-L-alanine amidase AmiA
AAF13_RS18405	ampD	126.545	-1.33751	-2.52714	0.512856	50.547	-2.60796	0.00910847	0.0292882	1,6-anhydro-N-acetylmuramyl-L-alanine amidase AmpD
AAF13_RS06875	amyA	1210.76	1.8367	3.57193	0.436195	223.654	4.21074	2.54532e-05	0.000178956	alpha-amylase
AAF13_RS05190	apbE	43.7717	-1.61801	-3.06951	0.658886	11.9066	-2.45567	0.0140621	0.0418103	FAD:protein FMN transferase ApbE
AAF13_RS18650	araA	259.71	5.41811	42.7578	0.547843	102.209	9.8899	4.60507e-23	5.70766e-21	L-arabinose isomerase
AAF13_RS18645	araB	186.604	3.89086	14.8342	0.490974	57.5143	7.92477	2.2857e-15	9.26671e-14	ribulokinase
AAF13_RS18655	araD	63.2025	8.44599	348.735	0.932257	65.6201	9.05972	1.30781e-19	9.95311e-18	L-ribulose-5-phosphate 4-epimerase
AAF13_RS25665	arfA	266.619	-2.61843	-6.14081	0.630504	152.116	-4.15291	3.28271e-05	0.000223905	alternative ribosome-rescue factor ArfA
AAF13_RS02110	argA	1304.55	6.09364	68.2918	0.613232	628.909	9.93693	2.87554e-23	3.66885e-21	amino-acid N-acetyltransferase
AAF13_RS21665	argB	782.986	2.56719	5.92653	0.734667	451.325	3.49435	0.000475213	0.00233462	acetylglutamate kinase
AAF13_RS25380	argD/dapC	383.36	4.35323	20.4387	0.564779	183.988	7.70785	1.27954e-14	4.47632e-13	bifunctional acetylornithine/succinyldiaminopimelate transaminase
AAF13_RS21675	argE	296.561	2.92483	7.59383	0.490452	139.739	5.96353	2.46842e-09	4.18282e-08	acetylornithine deacetylase
AAF13_RS19845	argF	1366.39	3.86495	14.5702	0.648601	687.009	5.9589	2.53941e-09	4.25327e-08	ornithine carbamoyltransferase
AAF13_RS26250	argG	1843.28	1.78461	3.44525	0.675784	572.884	2.6408	0.00827106	0.0269368	argininosuccinate synthase
AAF13_RS21660	argH	662.114	3.36892	10.3311	0.748691	244.547	4.49975	6.80344e-06	5.58964e-05	argininosuccinate lyase
AAF13_RS01555	argP	314.743	-1.71179	-3.27567	0.458094	85.0132	-3.73676	0.000186405	0.0010407	DNA-binding transcriptional regulator ArgP
AAF13_RS04750	argT	580.704	2.87768	7.34966	0.47169	431.483	6.10078	1.05552e-09	1.89993e-08	lysine/arginine/ornithine ABC transporter substrate-binding protein ArgT
AAF13_RS05015	arnA	241.839	2.66072	6.32347	0.640392	42.9892	4.15482	3.25537e-05	0.000222932	bifunctional UDP-4-amino-4-deoxy-L-arabinose formyltransferase/UDP-glucuronic acid oxidase ArnA
AAF13_RS05020	arnC	118.089	2.70493	6.52027	0.696221	37.2958	3.88516	0.000102261	0.00061272	undecaprenyl-phosphate 4-deoxy-4-formamido-L-arabinose transferase
AAF13_RS05000	arnE	34.3557	2.24521	4.74105	0.746627	46.9606	3.00713	0.00263725	0.0102604	4-amino-4-deoxy-L-arabinose-phosphoundecaprenol flippase subunit ArnE
AAF13_RS04995	arnF	17.0072	2.3557	5.11841	0.850724	23.2113	2.76905	0.00562204	0.0196522	4-amino-4-deoxy-L-arabinose-phosphoundecaprenol flippase subunit ArnF
AAF13_RS05005	arnT	76.0564	2.73657	6.66484	0.64218	19.4403	4.26138	2.03171e-05	0.00014592	lipid IV(A) 4-amino-4-deoxy-L-arabinosyltransferase
AAF13_RS14005	aroA	164.316	1.4994	2.82725	0.518906	50.9137	2.88954	0.00385809	0.0141954	3-phosphoshikimate 1-carboxyvinyltransferase
AAF13_RS25235	aroB	841.769	1.63881	3.11408	0.419433	247.023	3.9072	9.3373e-05	0.000564926	3-dehydroquinate synthase
AAF13_RS08675	aroH	764.501	1.30764	2.47537	0.508025	357.856	2.57397	0.0100539	0.0318083	3-deoxy-7-phosphoheptulonate synthase AroH
AAF13_RS16900	aroL	381.094	-1.45744	-2.74621	0.490548	161.275	-2.97105	0.00296786	0.011347	shikimate kinase AroL
AAF13_RS24495	arsB	51.6922	-1.76193	-3.39152	0.720093	13.1703	-2.44681	0.0144126	0.0427355	arsenite/antimonite:H(+) antiporter ArsB
AAF13_RS24500	arsR	58.7843	-2.99961	-7.99786	0.641093	49.1512	-4.67891	2.88409e-06	2.5481e-05	As(III)-sensing metalloregulatory transcriptional repressor ArsR
AAF13_RS14250	artJ	1287.49	4.65679	25.2251	0.695374	1172.42	6.6968	2.13026e-11	5.07751e-10	ABC transporter substrate-binding protein ArtJ
AAF13_RS14235	artJ	568.484	2.86411	7.28086	0.491999	405.561	5.82137	5.83685e-09	9.04295e-08	arginine ABC transporter substrate-binding protein
AAF13_RS14245	artM	179.233	2.55354	5.87074	0.643138	132.537	3.97045	7.17385e-05	0.000446487	arginine ABC transporter permease ArtM
AAF13_RS14230	artP	411.538	2.08525	4.24348	0.502814	311.88	4.14716	3.36628e-05	0.000228886	arginine ABC transporter ATP-binding protein ArtP
AAF13_RS14240	artQ	139.014	3.33722	10.1066	0.64148	108.789	5.20238	1.96756e-07	2.21695e-06	arginine ABC transporter permease ArtQ
AAF13_RS24990	asd	703.775	1.75299	3.37057	0.484926	300.313	3.61497	0.000300384	0.00156243	aspartate-semialdehyde dehydrogenase
AAF13_RS22825	asnC	61.1643	-2.54435	-5.83345	0.618056	32.7514	-4.1167	3.84337e-05	0.000256501	transcriptional regulator AsnC
AAF13_RS20455	aspA	542.145	2.63139	6.19623	0.485368	183.187	5.42143	5.91237e-08	7.32796e-07	aspartate ammonia-lyase
AAF13_RS13900	aspC	840.563	1.57812	2.9858	0.447813	324.984	3.52406	0.000424993	0.00211424	aspartate transaminase
AAF13_RS08185	astA	106.976	1.92515	3.79776	0.62236	38.0177	3.09331	0.00197939	0.00802487	arginine N-succinyltransferase
AAF13_RS08195	astB	95.3447	1.6996	3.24811	0.618968	28.3642	2.74586	0.00603527	0.0208334	N-succinylarginine dihydrolase
AAF13_RS08190	astD	103.122	2.33268	5.03741	0.616819	26.4941	3.7818	0.000155701	0.000891068	succinylglutamate-semialdehyde dehydrogenase
AAF13_RS08200	astE	46.856	2.60461	6.08227	0.715478	20.2093	3.64037	0.000272242	0.00144023	succinylglutamate desuccinylase
AAF13_RS22870	atpA	527.48	3.77248	13.6656	0.565304	189.998	6.67336	2.50013e-11	5.89433e-10	F0F1 ATP synthase subunit alpha
AAF13_RS22850	atpB	438.678	1.58396	2.99791	0.444865	254.018	3.56054	0.000370095	0.00186466	F0F1 ATP synthase subunit A
AAF13_RS22885	atpC	115.35	4.06242	16.7075	0.656024	156.54	6.19249	5.9223e-10	1.14692e-08	F0F1 ATP synthase subunit epsilon
AAF13_RS22880	atpD	481.6	3.59309	12.0678	0.455192	197.934	7.89356	2.93677e-15	1.15816e-13	F0F1 ATP synthase subunit beta
AAF13_RS22855	atpE	91.2888	3.06673	8.3787	0.64004	172.669	4.79146	1.65572e-06	1.56482e-05	F0F1 ATP synthase subunit C
AAF13_RS22860	atpF	299.722	2.90444	7.48727	0.68492	312.424	4.24055	2.22968e-05	0.000158563	F0F1 ATP synthase subunit B
AAF13_RS22875	atpG	335.34	3.8152	14.0763	0.457966	216.473	8.33075	8.03311e-17	3.91546e-15	F0F1 ATP synthase subunit gamma
AAF13_RS22865	atpH	141.87	3.76129	13.5601	0.748365	143.66	5.02602	5.00772e-07	5.25993e-06	F0F1 ATP synthase subunit delta
AAF13_RS24075	avtA	335.981	1.89247	3.71272	0.551347	145.634	3.43246	0.000598138	0.00282301	valine--pyruvate transaminase
AAF13_RS30420	azuC	22.4402	-4.96025	-31.1303	1.02664	28.2705	-4.83154	1.35478e-06	1.31184e-05	stress response protein AzuC
AAF13_RS05895	baeS	49.5421	1.99061	3.97406	0.60063	15.3245	3.31421	0.000919033	0.00412282	two-component system sensor histidine kinase BaeS
AAF13_RS18075	bamA	1244.15	1.83538	3.56865	0.441767	228.093	4.15463	3.25816e-05	0.000222932	outer membrane protein assembly factor BamA
AAF13_RS03070	bamE	8246.99	-2.01927	-4.05379	0.443765	949.83	-4.55032	5.35649e-06	4.50319e-05	outer membrane protein assembly factor BamE
AAF13_RS24325	bcsA	78.0144	3.55206	11.7294	0.621274	16.9895	5.71738	1.08176e-08	1.58537e-07	UDP-forming cellulose synthase catalytic subunit
AAF13_RS24330	bcsB	128.704	4.37009	20.6789	0.623673	36.2972	7.00702	2.43453e-12	6.68418e-11	cellulose biosynthesis cyclic di-GMP-binding regulatory protein BcsB
AAF13_RS24340	bcsC	318.074	2.27979	4.85608	0.450542	44.4259	5.06011	4.19018e-07	4.48815e-06	cellulose biosynthesis protein BcsC
AAF13_RS24310	bcsE	898.663	-1.76803	-3.40589	0.546299	126.551	-3.23638	0.00121055	0.00522004	cellulose biosynthesis protein BcsE
AAF13_RS24320	bcsQ	51.8428	1.92502	3.79743	0.712089	40.6674	2.70335	0.00686453	0.0229948	cellulose biosynthesis protein BcsQ
AAF13_RS24335	bcsZ	52.0984	3.74821	13.4376	0.744651	26.561	5.03351	4.8158e-07	5.08296e-06	cellulase
AAF13_RS19870	bdcA	2767.02	-3.61846	-12.2818	0.51299	287.817	-7.05366	1.74274e-12	5.10812e-11	SDR family oxidoreductase
AAF13_RS17275	betB	88.9036	-2.38397	-5.21972	0.657952	21.0929	-3.62332	0.000290846	0.00152195	betaine-aldehyde dehydrogenase
AAF13_RS17270	betI	137.426	-3.81303	-14.0551	0.58317	65.7568	-6.53844	6.21624e-11	1.40448e-09	transcriptional regulator BetI
AAF13_RS17265	betT	97.1541	-1.61014	-3.05282	0.586274	12.8688	-2.7464	0.00602538	0.0208272	choline BCCT transporter BetT
AAF13_RS25495	bfd	730.799	-2.7226	-6.60063	0.477244	1022.08	-5.70485	1.16448e-08	1.68947e-07	bacterioferritin-associated ferredoxin
AAF13_RS25500	bfr	4834.98	-1.70654	-3.26378	0.390448	2603.6	-4.37073	1.23833e-05	9.45749e-05	bacterioferritin
AAF13_RS22955	bglF	26.8144	-2.65484	-6.29775	0.895811	5.26775	-2.96361	0.00304054	0.0115599	PTS beta-glucoside transporter subunit IIABC
AAF13_RS12090	bhsA	13365.4	-7.58691	-192.259	0.666212	3575.12	-11.3881	4.7919e-30	1.38582e-27	multiple stress resistance protein BhsA
AAF13_RS14710	bioA	468.064	-1.73355	-3.32546	0.477178	52.4915	-3.63292	0.000280229	0.00147528	adenosylmethionine--8-amino-7-oxononanoate transaminase
AAF13_RS14695	bioC	32.5679	2.39288	5.25206	0.909592	13.8371	2.63072	0.00852034	0.0276036	malonyl-ACP O-methyltransferase BioC
AAF13_RS14690	bioD	35.3829	3.17013	9.00128	0.752003	27.0256	4.21558	2.49133e-05	0.00017573	ATP-dependent dethiobiotin synthetase BioD
AAF13_RS09260	bioD	147.932	1.48843	2.80584	0.509221	71.5522	2.92296	0.00346718	0.0129215	ATP-dependent dethiobiotin synthetase BioD
AAF13_RS14700	bioF	85.1484	1.94533	3.85125	0.805946	19.633	2.41372	0.0157907	0.0459733	8-amino-7-oxononanoate synthase
AAF13_RS11940	bluF	722.162	-1.33583	-2.52422	0.541539	143.866	-2.46674	0.0136351	0.0407643	blue light-responsive regulator BluF
AAF13_RS11945	bluR	1126.4	-3.34654	-10.172	0.500806	269.581	-6.6823	2.35218e-11	5.57582e-10	DNA-binding transcriptional repressor BluR
AAF13_RS20185	bsmA	949.114	2.95593	7.7593	0.465025	1108.45	6.35649	2.06418e-10	4.28441e-09	biofilm peroxide resistance protein BsmA
AAF13_RS12350	bssS	3589.67	-2.23656	-4.71272	0.663151	1220.03	-3.37263	0.000744545	0.00340341	biofilm formation regulator BssS
AAF13_RS05660	btsS	118.383	3.57453	11.9135	0.636864	39.1012	5.6127	1.99193e-08	2.7219e-07	two-component regulatory system sensor histidine kinase BtsS
AAF13_RS08650	btuD	165.972	1.80977	3.50585	0.515064	50.8497	3.51367	0.000441964	0.00218863	vitamin B12 ABC transporter ATP-binding protein BtuD
AAF13_RS08645	btuE	301.897	2.60997	6.10489	0.578577	116.908	4.51101	6.45205e-06	5.34141e-05	bifunctional thioredoxin/glutathione peroxidase
AAF13_RS18755	caiA	82.8373	-3.02468	-8.13806	0.68007	24.0524	-4.44761	8.68317e-06	6.91148e-05	crotonobetainyl-CoA dehydrogenase
AAF13_RS18325	can	395.026	1.58312	2.99617	0.647895	286.783	2.44348	0.0145464	0.0430145	carbonate dehydratase
AAF13_RS27755	capU	19.0652	-2.43167	-5.39519	0.932832	5.34022	-2.60676	0.00914021	0.0293271	putative hexosyltransferase CapU
AAF13_RS18795	carA	461.812	2.57537	5.96024	0.556357	215.029	4.62899	3.67461e-06	3.16908e-05	glutamine-hydrolyzing carbamoyl-phosphate synthase small subunit
AAF13_RS18790	carB	873.665	4.99226	31.8288	0.617774	169.156	8.08105	6.42138e-16	2.84244e-14	carbamoyl-phosphate synthase large subunit
AAF13_RS05285	ccmF	18.9031	2.75332	6.74268	0.893145	3.63125	3.08273	0.00205113	0.00826933	cytochrome c-type biogenesis heme lyase CcmF
AAF13_RS24405	ccp	47.0422	-1.90442	-3.74357	0.693911	8.57774	-2.74447	0.0060609	0.0208834	cytochrome c peroxidase
AAF13_RS05570	cdd	553.105	1.59445	3.01979	0.50096	127.387	3.18278	0.00145866	0.00614338	cytidine deaminase
AAF13_RS26195	cgtA	791.013	1.16009	2.23471	0.436984	126.454	2.65476	0.00793652	0.0260231	Obg family GTPase CgtA
AAF13_RS11635	chaA	85.596	-1.71739	-3.2884	0.586855	20.0803	-2.92642	0.00342883	0.0128337	sodium-potassium/proton antiporter ChaA
AAF13_RS08215	cho	2423.82	-4.20132	-18.396	0.429256	500.029	-9.78746	1.27454e-22	1.49431e-20	excinuclease Cho
AAF13_RS09265	clcB	108.042	-1.47631	-2.78236	0.541323	22.1171	-2.72722	0.006387	0.0216968	voltage-gated ClC-type chloride channel ClcB
AAF13_RS14135	clpA	5119.4	2.41291	5.32548	0.457269	844.188	5.27678	1.31471e-07	1.52901e-06	ATP-dependent Clp protease ATP-binding subunit ClpA
AAF13_RS16630	clpP	2011.85	-1.4028	-2.64414	0.465291	714.601	-3.01488	0.00257082	0.0100743	ATP-dependent Clp endopeptidase proteolytic subunit ClpP
AAF13_RS14625	clsB	40.8765	2.48436	5.59585	0.71934	10.2745	3.45366	0.000553034	0.00264352	cardiolipin synthase ClsB
AAF13_RS07150	cmoB	68.2892	1.63685	3.10985	0.636584	34.9723	2.57129	0.0101319	0.0318957	tRNA 5-methoxyuridine(34)/uridine 5-oxyacetic acid(34) synthase CmoB
AAF13_RS23745	coaD	126.622	1.48326	2.7958	0.517001	76.0629	2.86896	0.00411817	0.0150249	pantetheine-phosphate adenylyltransferase
AAF13_RS12050	cobB	88.8916	2.73722	6.66784	0.641765	47.5118	4.26514	1.99776e-05	0.000144198	NAD-dependent protein deacylase
AAF13_RS12095	comR	876.27	-2.55381	-5.87184	0.46554	202.82	-5.48571	4.11821e-08	5.28545e-07	TetR family copper-responsive transcriptional repressor ComR
AAF13_RS07675	copD	253.219	-1.77297	-3.41756	0.508412	76.7936	-3.48726	0.000488	0.00238933	copper homeostasis membrane protein CopD
AAF13_RS15200	cpoB	491.335	2.42226	5.36009	0.473164	266.158	5.11928	3.06711e-07	3.34299e-06	cell division protein CpoB
AAF13_RS21930	cpxP	20277.7	-3.28583	-9.75289	0.436786	5059.03	-7.52274	5.36393e-14	1.74953e-12	cell-envelope stress modulator CpxP
AAF13_RS18975	creD	68.5096	2.19452	4.57736	0.663859	20.7443	3.3057	0.000947406	0.00421523	cell envelope integrity protein CreD
AAF13_RS20880	crfC	100.726	-1.61401	-3.06102	0.600012	8.85015	-2.68997	0.00714587	0.0237903	clamp-binding protein CrfC
AAF13_RS17620	crl	431.581	-1.17195	-2.25315	0.476953	330.658	-2.45715	0.0140045	0.0417008	sigma factor-binding protein Crl
AAF13_RS04080	crr	3138.92	1.16019	2.23487	0.407963	1100.38	2.84387	0.00445693	0.0160317	PTS glucose transporter subunit IIA
AAF13_RS02965	csiD	1208.81	4.74529	26.821	0.516333	881.189	9.19036	3.91519e-20	3.20454e-18	carbon starvation induced protein CsiD
AAF13_RS03505	csiE	1408.52	2.81048	7.01518	0.457625	482.753	6.14145	8.17741e-10	1.50951e-08	stationary phase inducible protein CsiE
AAF13_RS02940	csiR	162.599	3.26222	9.59457	0.616036	164.759	5.2955	1.18691e-07	1.39534e-06	DNA-binding transcriptional regulator CsiR
AAF13_RS24155	cspA	30380.5	-2.65101	-6.28109	0.671047	29546.9	-3.95057	7.79665e-05	0.000480424	RNA chaperone/antiterminator CspA
AAF13_RS14145	cspD	424.788	4.09515	17.0908	0.504454	1075.24	8.11798	4.74005e-16	2.14191e-14	cold shock-like protein CspD
AAF13_RS07775	cspE	330.217	3.32522	10.0229	0.601173	955.254	5.53123	3.17992e-08	4.17789e-07	transcription antiterminator/RNA stability regulator CspE
AAF13_RS15790	cspE	1839.7	2.06537	4.1854	0.484382	3879.24	4.26392	2.00868e-05	0.000144505	transcription antiterminator/RNA stability regulator CspE
AAF13_RS13575	cspG	2642.83	-7.61433	-195.949	1.34156	2303.48	-5.67571	1.38112e-08	1.96437e-07	cold shock protein CspG
AAF13_RS13580	cspH	7.62724	-5.24166	-37.8354	1.31679	8.99444	-3.98063	6.87342e-05	0.000431504	cold shock-like protein CspH
AAF13_RS15920	cstA	353.583	2.40906	5.31128	0.49559	94.0627	4.86099	1.16798e-06	1.15152e-05	carbon starvation protein CstA
AAF13_RS24620	cusF	17.6075	3.10604	8.61014	0.954233	24.2513	3.25501	0.00113388	0.00492864	cation efflux system protein CusF
AAF13_RS04735	cvpA	291.305	-2.01283	-4.03572	0.445994	155.7	-4.51313	6.38785e-06	5.29837e-05	colicin V production protein
AAF13_RS19940	cybC	349.316	1.34792	2.54545	0.44347	263.342	3.03949	0.00236981	0.00934568	cytochrome b562
AAF13_RS20070	cycA	568.923	1.52626	2.88038	0.443904	173.572	3.43827	0.000585445	0.00277612	D-serine/D-alanine/glycine transporter
AAF13_RS16660	cyoA	536.337	1.62668	3.08801	0.520309	228.142	3.12636	0.00176982	0.00727034	cytochrome o ubiquinol oxidase subunit II
AAF13_RS16665	cyoB	407.948	3.49196	11.2508	0.471854	106.509	7.40051	1.35658e-13	4.29552e-12	cytochrome o ubiquinol oxidase subunit I
AAF13_RS16680	cyoE	401.362	4.78702	27.6082	0.5139	250.456	9.31509	1.21846e-20	1.12461e-18	protoheme IX farnesyltransferase
AAF13_RS04060	cysA	493.228	4.4355	21.6381	0.650382	227.614	6.81985	9.11355e-12	2.28524e-10	sulfate/thiosulfate ABC transporter ATP-binding protein CysA
AAF13_RS10985	cysB	3555.3	-2.99066	-7.9484	0.384675	984.853	-7.77453	7.57285e-15	2.76059e-13	HTH-type transcriptional regulator CysB
AAF13_RS02465	cysC	71.9983	5.01047	32.2331	0.757321	62.0689	6.61604	3.68938e-11	8.51305e-10	adenylyl-sulfate kinase
AAF13_RS02455	cysD	283.975	3.21672	9.2967	0.599833	126.626	5.3627	8.19894e-08	9.96274e-07	sulfate adenylyltransferase subunit CysD
AAF13_RS02395	cysH	669.225	5.23542	37.6719	0.665738	471.683	7.86408	3.71809e-15	1.4401e-13	phosphoadenosine phosphosulfate reductase
AAF13_RS02390	cysI	589.61	4.13204	17.5335	0.584817	166.942	7.06553	1.60003e-12	4.72172e-11	assimilatory sulfite reductase (NADPH) hemoprotein subunit
AAF13_RS02385	cysJ	445.485	1.84962	3.60404	0.648694	111.595	2.85129	0.0043542	0.0157404	NADPH-dependent assimilatory sulfite reductase flavoprotein subunit
AAF13_RS04095	cysK	1926.7	3.14737	8.86039	0.500125	765.443	6.29317	3.11051e-10	6.33493e-09	cysteine synthase A
AAF13_RS04065	cysM	217.301	2.61391	6.12161	0.565584	130.418	4.62161	3.80773e-06	3.27737e-05	cysteine synthase B
AAF13_RS02460	cysN	427.664	3.69987	12.9949	0.621187	130.676	5.95612	2.5829e-09	4.30946e-08	sulfate adenylyltransferase subunit CysN
AAF13_RS04045	cysP	441.848	2.37893	5.20152	0.567757	182.846	4.19005	2.78887e-05	0.00019388	thiosulfate/sulfate ABC transporter substrate-binding protein CysP
AAF13_RS04050	cysT	147.383	3.87511	14.6732	0.71294	76.4595	5.4354	5.46747e-08	6.83512e-07	sulfate/thiosulfate ABC transporter permease CysT
AAF13_RS04055	cysW	172.463	3.51257	11.4127	0.678973	84.1624	5.17336	2.29926e-07	2.55748e-06	sulfate/thiosulfate ABC transporter permease CysW
AAF13_RS21825	cytR	218.536	1.90076	3.73411	0.488409	87.3543	3.89175	9.95247e-05	0.000598805	DNA-binding transcriptional regulator CytR
AAF13_RS11790	dadA	720.933	1.75386	3.37259	0.571367	255.476	3.06958	0.00214359	0.00859417	D-amino acid dehydrogenase
AAF13_RS11785	dadX	339.807	2.5839	5.99557	0.574476	161.438	4.49783	6.86493e-06	5.6295e-05	catabolic alanine racemase DadX
AAF13_RS25245	dam	92.0632	2.17896	4.52827	0.588922	52.9358	3.69991	0.000215674	0.00117833	adenine-specific DNA-methyltransferase
AAF13_RS25240	damX	845.875	2.01575	4.0439	0.421303	202.905	4.78456	1.71365e-06	1.60905e-05	cell division protein DamX
AAF13_RS22485	dapF	155.362	-1.22297	-2.33427	0.492049	57.42	-2.48546	0.0129383	0.0390851	diaminopimelate epimerase
AAF13_RS24800	dcrB	1398.15	-2.5302	-5.77652	0.426498	520.694	-5.9325	2.98355e-09	4.92115e-08	phage sensitivity protein DcrB
AAF13_RS24350	dctA	367.66	3.74652	13.4219	0.469716	106.412	7.97614	1.50975e-15	6.17857e-14	C4-dicarboxylate transporter DctC
AAF13_RS15800	dcuC	85.4556	-3.60243	-12.1461	0.745994	19.417	-4.82903	1.37201e-06	1.32556e-05	anaerobic C4-dicarboxylate transporter DcuC
AAF13_RS20790	dcuS	101.591	-1.32865	-2.51168	0.529029	19.7989	-2.51149	0.0120223	0.0366497	two-component system sensor histidine kinase DcuS
AAF13_RS18495	ddlB	172.247	3.56843	11.8633	0.528311	112.593	6.75441	1.43416e-11	3.49516e-10	D-alanine--D-alanine ligase
AAF13_RS26300	deaD	7567.52	-1.38104	-2.60455	0.542284	889.026	-2.5467	0.0108746	0.0338164	ATP-dependent RNA helicase DeaD
AAF13_RS16580	decR	1233.59	-3.29811	-9.83628	0.416855	654.852	-7.91189	2.53505e-15	1.01825e-13	DNA-binding transcriptional regulator DecR
AAF13_RS25690	def	1830.68	-1.77529	-3.42306	0.471145	868.096	-3.76802	0.000164545	0.000934288	peptide deformylase
AAF13_RS18145	degP	6264.23	-1.46417	-2.75905	0.396375	538.77	-3.6939	0.000220839	0.00120201	serine endoprotease DegP
AAF13_RS19065	deoB	8711.03	-2.40349	-5.29083	0.489809	702.623	-4.907	9.2479e-07	9.26498e-06	phosphopentomutase
AAF13_RS19060	deoD	2530.52	-1.85485	-3.61714	0.624239	284.627	-2.97137	0.0029647	0.011347	purine-nucleoside phosphorylase
AAF13_RS03130	dgcN	96.3202	-1.83683	-3.57225	0.541257	20.6504	-3.39364	0.000689693	0.00317948	diguanylate cyclase DgcN
AAF13_RS09750	dgcZ	469.085	-2.63062	-6.19291	0.554788	143.252	-4.74166	2.11976e-06	1.94408e-05	diguanylate cyclase DgcZ
AAF13_RS17655	dinB	1019.22	-2.37737	-5.19588	0.548958	96.4274	-4.33069	1.48645e-05	0.000110794	DNA polymerase IV
AAF13_RS23690	dinD	2018.4	-4.04163	-16.4684	0.698077	272.818	-5.78966	7.05293e-09	1.06605e-07	DNA damage-inducible protein D
AAF13_RS21185	dinF	355.622	-2.5359	-5.79938	0.63021	49.1018	-4.02389	5.7244e-05	0.000365721	MATE family efflux transporter DinF
AAF13_RS12345	dinI	792.737	-3.9872	-15.8586	0.732803	245.51	-5.44102	5.29753e-08	6.64182e-07	DNA damage-inducible protein I
AAF13_RS17685	dinJ	475.079	-2.66062	-6.32303	0.552212	345.327	-4.8181	1.44929e-06	1.39402e-05	type II toxin-antitoxin system antitoxin DinJ
AAF13_RS18675	djlA	155.521	-1.48306	-2.79542	0.546285	56.0938	-2.71482	0.00663126	0.0223515	co-chaperone DjlA
AAF13_RS17910	dkgB	287.321	-1.79164	-3.46208	0.46541	62.9555	-3.84959	0.000118315	0.000696861	2,5-didehydrogluconate reductase DkgB
AAF13_RS18230	dksA	860.93	1.94182	3.84191	0.503294	478.803	3.85823	0.000114212	0.000675925	RNA polymerase-binding protein DksA
AAF13_RS07905	dmlR	103.908	2.8427	7.17361	0.639883	54.5991	4.44253	8.89078e-06	7.06377e-05	DNA-binding transcriptional regulator DmlR
AAF13_RS19195	dnaC	163.405	-1.39596	-2.63163	0.504843	60.0452	-2.76513	0.00568997	0.0198737	DNA replication protein DnaC
AAF13_RS18040	dnaE	562.838	2.37503	5.18747	0.434884	68.6309	5.4613	4.72651e-08	6.03872e-07	DNA polymerase III subunit alpha
AAF13_RS19190	dnaT	327.711	-2.20194	-4.60098	0.508132	176.362	-4.3334	1.46825e-05	0.000109815	primosomal protein DnaT
AAF13_RS10030	dosC	391.055	1.64619	3.13006	0.471721	96.2138	3.48975	0.000483472	0.00236983	diguanylate cyclase DosC
AAF13_RS10035	dosP	312.056	1.43449	2.70287	0.440189	52.5592	3.25881	0.00111882	0.00487782	oxygen-sensing cyclic-di-GMP phosphodiesterase
AAF13_RS24240	dppA	887.612	3.22503	9.35043	0.540868	346.135	5.96269	2.48112e-09	4.18797e-08	dipeptide ABC transporter substrate-binding protein DppA
AAF13_RS24250	dppB	66.2355	4.25306	19.0677	0.734942	38.1719	5.78694	7.16811e-09	1.0797e-07	dipeptide ABC transporter permease DppB
AAF13_RS24255	dppC	58.1517	4.7301	26.54	0.844372	41.7486	5.60191	2.12005e-08	2.88301e-07	dipeptide ABC transporter permease DppC
AAF13_RS24260	dppD	124.923	6.0061	64.2712	0.673899	82.744	8.91247	4.99095e-19	3.38293e-17	dipeptide ABC transporter ATP-binding protein
AAF13_RS24265	dppF	192.847	7.12485	139.571	0.729243	116.246	9.7702	1.51148e-22	1.72548e-20	dipeptide ABC transporter ATP binding subunit DppF
AAF13_RS25695	dprA	1541.84	-3.63172	-12.3953	0.585575	185.337	-6.20198	5.57565e-10	1.08951e-08	DNA-protecting protein DprA
AAF13_RS05290	dsbE	11.0872	2.83114	7.11636	1.02959	8.34392	2.74978	0.00596356	0.0206629	thiol:disulfide interchange protein DsbE
AAF13_RS00205	ebgR	64.1983	-1.63289	-3.10133	0.631233	15.0571	-2.58682	0.00968656	0.0308067	transcriptional regulator EbgR
AAF13_RS05215	eco	124.453	-1.45109	-2.73414	0.563836	43.5466	-2.5736	0.0100647	0.0318083	serine protease inhibitor ecotin
AAF13_RS17380	ecpD	74.1612	-1.91145	-3.76188	0.563441	11.5456	-3.39246	0.00069267	0.00318981	fimbrial adhesin EcpD
AAF13_RS07615	edd	152.521	-1.57076	-2.97062	0.592135	13.7994	-2.65271	0.00798479	0.0261419	phosphogluconate dehydratase
AAF13_RS13040	efeB	72.7201	2.0482	4.13589	0.630056	33.3677	3.25082	0.00115074	0.00499248	deferrochelatase/peroxidase EfeB
AAF13_RS13045	efeO	80.8186	4.30721	19.7969	0.607089	44.1954	7.09485	1.29494e-12	3.87409e-11	iron uptake system protein EfeO
AAF13_RS04955	elaB	2106.68	1.36193	2.57029	0.478122	906.914	2.8485	0.00439254	0.0158526	stress response protein ElaB
AAF13_RS02840	emrA	112.498	-1.46786	-2.76612	0.559706	27.3858	-2.62256	0.00872722	0.0282106	multidrug efflux MFS transporter periplasmic adaptor subunit EmrA
AAF13_RS23205	emrD	252.533	-4.02788	-16.3122	0.688987	31.0634	-5.84608	5.03278e-09	7.93898e-08	multidrug efflux MFS transporter EmrD
AAF13_RS06835	emrE	51.0426	-2.24549	-4.74197	0.735667	46.9053	-3.05231	0.00227084	0.00902096	SMR family multidrug efflux protein EmrE
AAF13_RS02845	emrR	370.939	-3.03934	-8.22116	0.510685	177.013	-5.9515	2.65704e-09	4.41618e-08	multidrug efflux transporter EmrAB transcriptional repressor EmrR
AAF13_RS04340	emrY	24.7874	-2.36929	-5.16685	0.792519	3.98401	-2.98956	0.00279375	0.0107723	multidrug efflux MFS transporter permease subunit EmrY
AAF13_RS15945	entC	144.124	-2.26541	-4.80792	0.659508	46.9618	-3.435	0.000592545	0.0028048	isochorismate synthase EntC
AAF13_RS25145	envZ	84.8514	1.45173	2.73536	0.609259	18.9479	2.38278	0.0171824	0.0494936	two-component system sensor histidine kinase EnvZ
AAF13_RS04670	epmC	33.3242	1.94751	3.85709	0.731497	25.5887	2.66237	0.00775936	0.0255001	elongation factor P hydroxylase
AAF13_RS03335	era	575.613	1.09049	2.12946	0.432791	204	2.51966	0.0117469	0.0360638	GTPase Era
AAF13_RS18170	erpA	1662.44	-1.72141	-3.29758	0.441341	1075.45	-3.90041	9.60312e-05	0.000578588	iron-sulfur cluster insertion protein ErpA
AAF13_RS03960	eutA	25.3288	2.93364	7.64038	0.8443	5.70565	3.47465	0.000511522	0.00247654	ethanolamine ammonia-lyase reactivating factor EutA
AAF13_RS03965	eutB	50.387	4.45942	21.9998	0.767619	16.1715	5.80942	6.26885e-09	9.64336e-08	ethanolamine ammonia-lyase subunit alpha
AAF13_RS03970	eutC	27.953	3.67437	12.7672	0.823033	16.1928	4.46442	8.02842e-06	6.49763e-05	ethanolamine ammonia-lyase subunit beta
AAF13_RS03980	eutK	16.1669	4.38324	20.8683	0.950013	18.8152	4.61387	3.9523e-06	3.38168e-05	ethanolamine utilization microcompartment protein EutK
AAF13_RS03975	eutL	17.2602	4.06079	16.6885	1.11259	11.96	3.64986	0.00026238	0.00139315	ethanolamine utilization microcompartment protein EutL
AAF13_RS04330	evgA	278.443	-2.74654	-6.71108	0.579327	91.9605	-4.74092	2.12748e-06	1.94705e-05	acid-sensing system DNA-binding response regulator EvgA
AAF13_RS04325	evgS	371.295	-2.38545	-5.22507	0.659796	20.974	-3.61544	0.000299842	0.00156148	acid-sensing system histidine kinase EvgS
AAF13_RS00545	exbB	984.949	-1.73719	-3.33385	0.621175	502.758	-2.79662	0.005164	0.0183318	tol-pal system-associated acyl-CoA thioesterase
AAF13_RS27255	excA	342.936	-2.71458	-6.56402	0.476876	139.328	-5.69242	1.25252e-08	1.81115e-07	plasmid IncI1-type surface exclusion protein ExcA
AAF13_RS26645	exuR	24.9748	-3.93974	-15.3455	1.05381	3.96744	-3.73856	0.000185078	0.00103462	transcriptional regulator ExuR
AAF13_RS00115	exuT	77.7661	2.33411	5.04239	0.749371	20.4945	3.11475	0.00184099	0.00751288	hexuronate transporter ExuT
AAF13_RS12190	fabD	213.181	2.54212	5.82444	0.525193	101.217	4.84035	1.29612e-06	1.26635e-05	ACP S-malonyltransferase
AAF13_RS12185	fabG	868.347	2.7856	6.89524	0.430593	592.994	6.46923	9.85067e-11	2.14735e-09	3-oxoacyl-ACP reductase FabG
AAF13_RS12195	fabH	158.821	1.72024	3.29492	0.50245	66.7811	3.4237	0.000617737	0.00290015	beta-ketoacyl-ACP synthase III
AAF13_RS10895	fabI	795.813	-1.09213	-2.13189	0.440625	225.039	-2.4786	0.0131899	0.0397346	enoyl-ACP reductase FabI
AAF13_RS22305	fadA	347.15	5.50948	45.5532	0.541485	199.858	10.1748	2.57012e-24	3.84455e-22	acetyl-CoA C-acyltransferase FadA
AAF13_RS22300	fadB	679.544	5.53268	46.2915	0.480616	214.929	11.5116	1.15284e-30	3.84694e-28	fatty acid oxidation complex subunit alpha FadB
AAF13_RS07875	fadD	1489.25	1.55677	2.94195	0.40194	356.461	3.87315	0.000107439	0.000640206	long-chain-fatty-acid--CoA ligase FadD
AAF13_RS17710	fadE	2526.15	2.82091	7.06607	0.458584	534.246	6.15135	7.6826e-10	1.43651e-08	acyl-CoA dehydrogenase FadE
AAF13_RS00175	fadH	285.731	3.91477	15.0821	0.512141	78.8408	7.64393	2.10697e-14	7.25399e-13	NADPH-dependent 2,4-dienoyl-CoA reductase
AAF13_RS04590	fadI	239.624	1.27764	2.42442	0.522818	64.7125	2.44376	0.014535	0.04301	acetyl-CoA C-acyltransferase FadI
AAF13_RS04595	fadJ	378.713	3.26832	9.63526	0.545834	80.9575	5.98776	2.1275e-09	3.64786e-08	fatty acid oxidation complex subunit alpha FadJ
AAF13_RS04580	fadL	698.471	5.27431	38.7014	0.449649	368.173	11.7298	8.9621e-32	3.53433e-29	long-chain fatty acid transporter FadL
AAF13_RS05815	fbaB	807.789	3.12799	8.74217	0.448319	231.894	6.97715	3.01218e-12	8.11605e-11	class I fructose-bisphosphate aldolase
AAF13_RS19480	fecI	217.077	-2.20103	-4.59808	0.549599	123.374	-4.0048	6.20706e-05	0.000394235	RNA polymerase sigma factor FecI
AAF13_RS19485	fecR	214.037	-1.48057	-2.79058	0.530654	62.1041	-2.79008	0.00526956	0.0186	fec operon regulator FecR
AAF13_RS25125	feoA	89.2502	-2.65754	-6.30955	0.696747	145.756	-3.81421	0.000136621	0.000789161	ferrous iron transporter A
AAF13_RS15995	fepA	300.915	-1.95206	-3.86925	0.63358	50.6938	-3.08099	0.00206311	0.00830991	siderophore enterobactin receptor FepA
AAF13_RS15970	fepC	74.087	-2.07069	-4.20088	0.856263	15.8817	-2.41829	0.0155936	0.0456137	iron-enterobactin ABC transporter ATP-binding protein
AAF13_RS15960	fepD	314.673	-3.36062	-10.2718	0.488028	81.794	-6.88613	5.73321e-12	1.48926e-10	Fe(3+)-siderophore ABC transporter permease
AAF13_RS15965	fepG	85.5182	-2.58358	-5.99427	0.697223	14.967	-3.70553	0.000210945	0.0011554	iron-enterobactin ABC transporter permease
AAF13_RS15990	fes	1036.93	-3.37386	-10.3665	0.558412	288.49	-6.04188	1.52331e-09	2.65387e-08	enterochelin esterase
AAF13_RS16365	fetA	24.6834	-2.28024	-4.85758	0.795585	9.0638	-2.86611	0.00415544	0.0151481	iron ABC transporter ATP-binding protein FetA
AAF13_RS03100	ffh	1688.36	-1.63093	-3.09713	0.405795	241.65	-4.01909	5.84227e-05	0.000372702	signal recognition particle protein
AAF13_RS27750	ffs	9.62721	-2.97439	-7.85924	1.21932	13.068	-2.43939	0.014712	0.0434451	signal recognition particle sRNA small type
AAF13_RS17040	fghA	77.6433	-1.90385	-3.74211	0.764015	36.3901	-2.4919	0.0127061	0.0384642	S-formylglutathione hydrolase
AAF13_RS18185	fhuB	60.1295	2.56573	5.92053	0.821739	15.5419	3.12231	0.00179435	0.00734331	Fe(3+)-hydroxamate ABC transporter permease FhuB
AAF13_RS18190	fhuD	39.6104	2.39904	5.27452	0.724369	23.2156	3.3119	0.000926638	0.00415264	Fe(3+)-hydroxamate ABC transporter substrate-binding protein FhuD
AAF13_RS12140	fhuE	179.869	-1.62028	-3.07435	0.642609	32.1666	-2.52141	0.0116886	0.0359101	ferric-rhodotorulic acid/ferric-coprogen receptor FhuE
AAF13_RS21925	fieF	605.025	-1.20902	-2.3118	0.440604	175.841	-2.744	0.00606951	0.0208964	CDF family cation-efflux transporter FieF
AAF13_RS25820	fis	318.366	2.17569	4.51802	0.523847	304.596	4.15329	3.27723e-05	0.000223884	DNA-binding transcriptional regulator Fis
AAF13_RS25450	fkpA	2779.91	-1.06132	-2.08684	0.386528	703.958	-2.74578	0.0060368	0.0208334	FKBP-type peptidyl-prolyl cis-trans isomerase
AAF13_RS18825	fkpB	89.3991	2.77323	6.83637	0.75554	73.8995	3.67053	0.000242048	0.00130112	FKBP-type peptidyl-prolyl cis-trans isomerase
AAF13_RS01655	fldB	399.114	-2.17796	-4.52512	0.45503	136.989	-4.78641	1.69792e-06	1.59774e-05	flavodoxin FldB
AAF13_RS32305	flgE	11.8994	2.98949	7.9419	1.00458	6.01855	2.97586	0.00292164	0.0112061	flagellar hook protein FlgE
AAF13_RS10650	fnr	7130.82	-2.04695	-4.1323	0.413982	1987.99	-4.94452	7.63305e-07	7.80948e-06	fumarate/nitrate reduction transcriptional regulator Fnr
AAF13_RS04725	folC	74.2694	1.4831	2.79548	0.546148	20.9922	2.71556	0.00661645	0.022319	bifunctional tetrahydrofolate synthase/dihydrofolate synthase
AAF13_RS16180	folD	408.51	-1.59645	-3.02398	0.458072	99.9016	-3.48515	0.000491867	0.00240284	bifunctional methylenetetrahydrofolate dehydrogenase/methenyltetrahydrofolate cyclohydrolase FolD
AAF13_RS09190	folM	93.5005	1.71755	3.28878	0.641321	61.6899	2.67815	0.00740304	0.0245335	dihydromonapterin reductase
AAF13_RS05435	fruA	682.632	3.78303	13.766	0.465505	162.63	8.12673	4.41039e-16	2.01392e-14	PTS fructose transporter subunit IIBC
AAF13_RS05425	fruB	439.944	2.36138	5.13863	0.563655	137.878	4.18941	2.79683e-05	0.000194122	fused PTS fructose transporter subunit IIA/HPr protein
AAF13_RS05430	fruK	410.297	3.31439	9.94786	0.471745	146.484	7.0258	2.12849e-12	5.96371e-11	1-phosphofructokinase
AAF13_RS18485	ftsA	433.08	2.27492	4.83971	0.539223	153.793	4.21889	2.45511e-05	0.000173457	cell division protein FtsA
AAF13_RS24845	ftsE	93.6004	1.37641	2.59621	0.547345	33.3447	2.5147	0.0119133	0.0364456	cell division ATP-binding protein FtsE
AAF13_RS18535	ftsI	350.477	3.76847	13.6277	0.617226	97.1498	6.1055	1.02481e-09	1.85235e-08	peptidoglycan glycosyltransferase FtsI
AAF13_RS18540	ftsL	172.59	3.73596	13.3241	0.534648	216.458	6.9877	2.79428e-12	7.57599e-11	cell division protein FtsL
AAF13_RS21830	ftsN	179.103	2.05204	4.14692	0.600287	94.465	3.41843	0.000629836	0.00295057	cell division protein FtsN
AAF13_RS00490	ftsP	149.019	1.7962	3.47305	0.536263	43.5636	3.34948	0.000809631	0.00367383	cell division protein FtsP
AAF13_RS18490	ftsQ	145.101	3.83389	14.2599	0.572061	101.108	6.7019	2.0573e-11	4.9581e-10	cell division protein FtsQ
AAF13_RS18510	ftsW	146.45	4.64076	24.9464	0.592537	68.056	7.83202	4.80094e-15	1.78004e-13	cell division protein FtsW
AAF13_RS24850	ftsX	130.671	1.99165	3.97691	0.55778	33.5634	3.57067	0.000356066	0.00180446	cell division protein FtsX
AAF13_RS18480	ftsZ	784.167	4.16255	17.9082	0.502274	359.433	8.2874	1.15748e-16	5.57907e-15	cell division protein FtsZ
AAF13_RS02190	fucI	18.9848	2.19743	4.58661	0.905491	6.34983	2.42678	0.0152335	0.0448018	L-fucose isomerase
AAF13_RS02185	fucK	13.8398	2.48381	5.59372	0.970462	5.65857	2.55941	0.0104851	0.0327696	L-fuculokinase
AAF13_RS19625	fucP	155.899	3.01822	8.1017	0.560767	69.4465	5.38232	7.35327e-08	9.01088e-07	L-fucose:H+ symporter permease
AAF13_RS02175	fucR	98.6484	1.90365	3.74158	0.576814	56.1691	3.30028	0.000965889	0.00428428	L-fucose operon activator
AAF13_RS02180	fucU	26.1321	1.92584	3.79957	0.795076	24.3872	2.4222	0.0154267	0.0453395	L-fucose mutarotase
AAF13_RS09160	fumB	709.267	3.80053	13.9339	0.444702	226.211	8.54625	1.27153e-17	6.98213e-16	class I fumarate hydratase
AAF13_RS15510	fur	1365.05	-1.18035	-2.26632	0.476418	628.63	-2.47755	0.0132286	0.0397959	ferric iron uptake transcriptional regulator
AAF13_RS25485	fusA	7551.93	1.65539	3.15009	0.69164	1018.8	2.39343	0.0166915	0.0482718	elongation factor G
AAF13_RS20450	fxsA	2365.88	-4.43029	-21.56	0.622903	617.63	-7.11233	1.14103e-12	3.46138e-11	membrane protein FxsA
AAF13_RS06545	fyuA	177.045	2.49786	5.64848	0.560102	52.4413	4.45966	8.20898e-06	6.61906e-05	siderophore yersiniabactin receptor FyuA
AAF13_RS02955	gabD	502.595	6.16115	71.5636	0.612522	256.563	10.0587	8.41341e-24	1.14054e-21	NADP-dependent succinate-semialdehyde dehydrogenase
AAF13_RS02945	gabP	327.091	7.38895	167.609	0.584355	182.552	12.6446	1.19784e-36	1.03925e-33	GABA permease
AAF13_RS02950	gabT	1123.41	6.83186	113.919	0.461388	651.674	14.8072	1.31605e-49	5.70902e-46	4-aminobutyrate--2-oxoglutarate transaminase
AAF13_RS10020	gadC	287.278	2.54306	5.82826	0.478852	102.412	5.31076	1.0917e-07	1.29394e-06	acid resistance gamma-aminobutyrate antiporter GadC
AAF13_RS24420	gadW	214.962	-2.31402	-4.97265	0.583581	103.241	-3.9652	7.3335e-05	0.000455118	acid resistance transcriptional activator GadW
AAF13_RS15110	galE	493.694	-1.35485	-2.55771	0.485171	118.699	-2.79252	0.00522986	0.018505	UDP-glucose 4-epimerase GalE
AAF13_RS06075	galF	1432.12	1.46949	2.76925	0.422626	395.388	3.47706	0.000506945	0.00246263	UTP--glucose-1-phosphate uridylyltransferase GalF
AAF13_RS15125	galM	205.233	1.31001	2.47944	0.486357	75.0494	2.69352	0.00707016	0.0235563	galactose-1-epimerase
AAF13_RS02005	galR	774.12	-2.96311	-7.79802	0.492929	253.676	-6.01123	1.84121e-09	3.1695e-08	HTH-type transcriptional regulator GalR
AAF13_RS05530	galS	99.4344	2.81746	7.04921	0.643294	41.5552	4.37974	1.18821e-05	9.09078e-05	HTH-type transcriptional regulator GalS
AAF13_RS11535	galU	253.841	1.69266	3.23253	0.468719	117.692	3.61125	0.000304721	0.00157742	UTP--glucose-1-phosphate uridylyltransferase GalU
AAF13_RS08015	gapA	7594.19	1.55497	2.93827	0.407147	1978.15	3.81919	0.000133892	0.00077443	glyceraldehyde-3-phosphate dehydrogenase
AAF13_RS26485	garD	55.8258	3.8001	13.9297	0.725433	25.7525	5.23838	1.61989e-07	1.85581e-06	galactarate dehydratase
AAF13_RS26510	garK	37.576	3.54316	11.6573	0.805632	21.0981	4.39798	1.09261e-05	8.41871e-05	glycerate 2-kinase
AAF13_RS26500	garL	24.3989	4.88788	29.6074	0.979878	23.5507	4.98826	6.09268e-07	6.30788e-06	2-dehydro-3-deoxyglucarate aldolase
AAF13_RS26495	garP	28.5527	4.93109	30.5075	0.890189	17.7855	5.53937	3.03554e-08	4.01469e-07	galactarate/glucarate/glycerate transporter GarP
AAF13_RS26505	garR	27.8912	4.0568	16.6425	0.859252	23.2646	4.72132	2.34318e-06	2.13097e-05	2-hydroxy-3-oxopropionate reductase
AAF13_RS16285	gcl	234.283	7.50173	181.237	0.600088	109.933	12.5011	7.36709e-36	4.56549e-33	glyoxylate carboligase
AAF13_RS02160	gcvA	317.724	-1.97215	-3.92352	0.465043	81.9555	-4.24079	2.22733e-05	0.000158563	glycine cleavage system transcriptional regulator GcvA
AAF13_RS01615	gcvP	80.4892	1.90533	3.74594	0.543404	12.8899	3.50628	0.00045441	0.00224258	aminomethyl-transferring glycine dehydrogenase
AAF13_RS24935	ggt	103.981	1.66035	3.16093	0.54293	25.5516	3.05813	0.00222724	0.00886402	gamma-glutamyltransferase
AAF13_RS08320	ghoS	141.115	2.12167	4.35196	0.515435	172.585	4.11626	3.85065e-05	0.000256591	type V toxin-antitoxin system endoribonuclease antitoxin GhoS
AAF13_RS21080	ghxP	276.655	-1.61443	-3.06191	0.641011	36.6214	-2.51857	0.0117831	0.0361493	guanine/hypoxanthine transporter GhxP
AAF13_RS00740	glcA	299.382	6.47803	89.1416	0.581206	137.358	11.1458	7.50375e-29	1.8084e-26	glycolate permease GlcA
AAF13_RS00735	glcB	683.488	4.8183	28.2132	0.451504	214.428	10.6717	1.38139e-26	2.72384e-24	malate synthase G
AAF13_RS00710	glcC	105.082	1.86485	3.6423	0.56606	51.473	3.29444	0.000986182	0.00436091	transcriptional regulator GlcC
AAF13_RS00715	glcD	454.277	3.28257	9.73087	0.541535	207.333	6.0616	1.34774e-09	2.38633e-08	glycolate oxidase subunit GlcD
AAF13_RS00720	glcE	194.106	3.69298	12.933	0.582698	131.497	6.33773	2.33182e-10	4.77143e-09	glycolate oxidase subunit GlcE
AAF13_RS00725	glcF	270.138	4.18444	18.182	0.501981	142.483	8.33585	7.69429e-17	3.79294e-15	glycolate oxidase subunit GlcF
AAF13_RS21730	gldA	41.0494	2.62812	6.18221	0.733566	18.131	3.58267	0.000340104	0.00173369	bifunctional L-1,2-propanediol dehydrogenase/glycerol dehydrogenase
AAF13_RS25010	glgA	321.098	3.35718	10.2473	0.492852	118.382	6.81173	9.6433e-12	2.39044e-10	glycogen synthase GlgA
AAF13_RS24995	glgB	306.838	1.80762	3.50065	0.474489	50.6822	3.80962	0.00013918	0.000800747	1,4-alpha-glucan branching enzyme
AAF13_RS25005	glgC	294.676	3.35968	10.2651	0.478203	107.938	7.02564	2.13088e-12	5.96371e-11	glucose-1-phosphate adenylyltransferase
AAF13_RS25015	glgP	507.515	4.01158	16.1289	0.457264	120.342	8.77301	1.73956e-18	1.10974e-16	glycogen phosphorylase
AAF13_RS25000	glgX	249.105	2.43957	5.4248	0.47229	50.6204	5.16541	2.39909e-07	2.64143e-06	glycogen debranching protein GlgX
AAF13_RS04230	glk	239.264	1.87859	3.67717	0.557472	94.877	3.36985	0.000752096	0.0034307	glucokinase
AAF13_RS26230	glmM	269.789	1.40829	2.65422	0.446283	70.6386	3.1556	0.00160171	0.00667456	phosphoglucosamine mutase
AAF13_RS22895	glmS	411.196	4.22672	18.7227	0.529153	127.221	7.9877	1.37476e-15	5.67972e-14	glutamine--fructose-6-phosphate transaminase (isomerizing)
AAF13_RS22890	glmU	326.057	1.84186	3.58471	0.530748	91.3426	3.4703	0.00051987	0.00251135	bifunctional UDP-N-acetylglucosamine diphosphorylase/glucosamine-1-phosphate N-acetyltransferase GlmU
AAF13_RS22180	glnL	174.417	-1.44004	-2.71328	0.503753	56.5854	-2.85862	0.00425489	0.0154329	nitrogen regulation protein NR(II)
AAF13_RS14515	glnP	135.294	2.23148	4.69617	0.559521	90.7709	3.98821	6.65744e-05	0.00041855	glutamine ABC transporter permease GlnP
AAF13_RS14520	glnQ	111.289	2.9358	7.65179	0.646295	76.6647	4.54251	5.55891e-06	4.66432e-05	glutamine ABC transporter ATP-binding protein GlnQ
AAF13_RS05070	glpA	9.34191	2.81527	7.0385	1.13787	3.91855	2.47416	0.0133552	0.0401488	anaerobic glycerol-3-phosphate dehydrogenase subunit A
AAF13_RS21860	glpF	185.732	3.4536	10.9556	0.522592	136.422	6.6086	3.87976e-11	8.8581e-10	glycerol uptake facilitator protein GlpF
AAF13_RS21865	glpK	242.674	4.35772	20.5024	0.555652	109.508	7.84254	4.4152e-15	1.66549e-13	glycerol kinase GlpK
AAF13_RS05075	glpT	19.7506	2.59333	6.0349	0.915133	8.49006	2.83383	0.00459943	0.0165032	glycerol-3-phosphate transporter
AAF13_RS26050	gltB	1919.73	4.39028	20.9704	0.559393	255.413	7.84829	4.21746e-15	1.60485e-13	glutamate synthase large subunit
AAF13_RS26045	gltD	792.931	5.76953	54.5507	0.686253	326.043	8.40728	4.19626e-17	2.21992e-15	glutamate synthase subunit GltD
AAF13_RS16275	glxR	150.887	7.78024	219.829	1.55422	148.439	5.00589	5.56052e-07	5.79844e-06	2-hydroxy-3-oxopropionate reductase
AAF13_RS24140	glyQ	651.967	-1.59288	-3.0165	0.520843	150.276	-3.05827	0.00222619	0.00886402	glycine--tRNA ligase subunit alpha
AAF13_RS17945	gmhB	255.778	-1.39876	-2.63675	0.494932	109.892	-2.82616	0.00471095	0.0168615	D-glycero-beta-D-manno-heptose 1,7-bisphosphate 7-phosphatase
AAF13_RS23675	gmk	1114.28	-1.3037	-2.46861	0.401042	486.638	-3.25078	0.00115087	0.00499248	guanylate kinase
AAF13_RS19400	gntP	106.564	3.05071	8.28621	0.56011	38.6271	5.44663	5.13337e-08	6.47342e-07	gluconate permease GntP
AAF13_RS24970	gntR	495.151	-2.00961	-4.02672	0.450692	113.134	-4.45894	8.23676e-06	6.62914e-05	gluconate operon transcriptional repressor GntR
AAF13_RS25255	gph	97.5747	2.59504	6.04208	0.534392	58.1512	4.85607	1.19737e-06	1.17783e-05	phosphoglycolate phosphatase
AAF13_RS15130	gpmA	3961.12	-2.00124	-4.00345	0.453493	1591.84	-4.41295	1.0197e-05	7.91315e-05	2,3-diphosphoglycerate-dependent phosphoglycerate mutase
AAF13_RS00565	gpr	70.644	3.07772	8.44279	0.661105	31.6141	4.65542	3.23324e-06	2.82209e-05	L-glyceraldehyde 3-phosphate reductase
AAF13_RS23860	gpsA	360.844	2.09922	4.28477	0.50725	105.747	4.13843	3.49696e-05	0.000236659	NAD(P)H-dependent glycerol-3-phosphate dehydrogenase
AAF13_RS17630	gpt	240.365	-1.75536	-3.37611	0.710122	166.257	-2.47192	0.0134391	0.0402895	xanthine phosphoribosyltransferase
AAF13_RS03260	grcA	588.104	-2.16186	-4.47493	0.641394	191.088	-3.37057	0.000750121	0.00342529	autonomous glycyl radical cofactor GrcA
AAF13_RS26205	greA	694.264	-1.19635	-2.2916	0.429234	361.884	-2.78718	0.00531688	0.0187061	transcription elongation factor GreA
AAF13_RS25135	greB	325.377	-3.2321	-9.39634	0.598181	245.217	-5.40321	6.54594e-08	8.09011e-07	transcription elongation factor GreB
AAF13_RS14310	grxA	55.0932	-5.79967	-55.7024	0.981778	61.4442	-5.90731	3.4774e-09	5.67104e-08	glutaredoxin 1
AAF13_RS08940	grxD	3494.02	-2.1024	-4.29422	0.556724	1313.16	-3.77637	0.000159129	0.000907606	monothiol glutaredoxin 4
AAF13_RS14410	gsiA	72.1877	2.67115	6.36938	0.686683	17.6842	3.88994	0.00010027	0.000602456	glutathione ABC transporter ATP-binding protein GsiA
AAF13_RS14405	gsiB	102.048	3.0815	8.46492	0.56489	31.8208	5.45504	4.89628e-08	6.19243e-07	glutathione ABC transporter substrate-binding protein GsiB
AAF13_RS14400	gsiC	38.9316	2.67828	6.40091	0.729152	19.5767	3.67314	0.00023959	0.0012895	glutathione ABC transporter permease GsiC
AAF13_RS14395	gsiD	25.6902	2.65152	6.28329	0.8166	10.3812	3.24703	0.00116618	0.00504375	glutathione ABC transporter permease GsiD
AAF13_RS18425	gspE	52.9911	-3.27088	-9.65232	0.89885	5.69767	-3.63896	0.000273744	0.00144641	type II secretion system protein GspE
AAF13_RS18435	guaC	513.727	-1.46716	-2.76478	0.474535	156.628	-3.09179	0.00198956	0.00805102	GMP reductase
AAF13_RS02720	gutQ	75.0265	2.38546	5.22509	0.623831	32.2032	3.82388	0.000131368	0.000761862	arabinose-5-phosphate isomerase GutQ
AAF13_RS05130	gyrA	10165.1	-3.06424	-8.36429	0.756974	459.66	-4.04802	5.16531e-05	0.000331466	DNA topoisomerase (ATP-hydrolyzing) subunit A
AAF13_RS23075	gyrB	10325.6	-2.88855	-7.40524	0.53849	534.821	-5.36415	8.1329e-08	9.91026e-07	DNA topoisomerase (ATP-hydrolyzing) subunit B
AAF13_RS03495	hcaR	177.773	3.55192	11.7283	0.525647	117.709	6.75723	1.40651e-11	3.44713e-10	DNA-binding transcriptional regulator HcaR
AAF13_RS14185	hcp	89.6936	-2.27264	-4.83207	0.625822	7.11756	-3.63145	0.000281837	0.00148195	hydroxylamine reductase
AAF13_RS03705	hda	176.342	-1.96848	-3.91355	0.663693	85.3973	-2.96595	0.00301752	0.0114925	DnaA inactivator Hda
AAF13_RS24450	hdeA	212.888	2.99451	7.96961	0.565442	402.953	5.29587	1.1845e-07	1.39534e-06	acid-activated periplasmic chaperone HdeA
AAF13_RS24455	hdeB	108.913	3.31396	9.9449	0.698186	221.745	4.74652	2.06945e-06	1.906e-05	acid-activated periplasmic chaperone HdeB
AAF13_RS16985	hemB	328.062	-1.53089	-2.88964	0.46229	74.0124	-3.31153	0.000927862	0.00415383	porphobilinogen synthase
AAF13_RS03990	hemF	144.701	-2.55031	-5.8576	0.566039	32.6823	-4.50554	6.62048e-06	5.44965e-05	oxygen-dependent coproporphyrinogen oxidase
AAF13_RS22530	hemX	118.629	1.93931	3.83521	0.533555	36.3645	3.63469	0.000278313	0.00146876	uroporphyrinogen-III C-methyltransferase
AAF13_RS22535	hemY	159.274	2.27215	4.83043	0.557088	51.059	4.07863	4.53027e-05	0.000297312	protoheme IX biogenesis protein HemY
AAF13_RS07600	hexR	275.273	2.28804	4.88392	0.510316	152.858	4.48358	7.34018e-06	5.98528e-05	DNA-binding transcriptional regulator HexR
AAF13_RS20260	hflC	331.925	2.38694	5.23048	0.585464	141.148	4.07701	4.56182e-05	0.000298479	protease modulator HflC
AAF13_RS20265	hflK	723.297	2.2918	4.89665	0.619506	249.539	3.69939	0.000216117	0.00117927	FtsH protease activity modulator HflK
AAF13_RS20270	hflX	1061.61	1.35296	2.55436	0.410384	267.022	3.29682	0.000977861	0.00433295	GTPase HflX
AAF13_RS16520	hha	1893.42	-2.77798	-6.8589	0.461119	2779.1	-6.02442	1.69714e-09	2.93315e-08	hemolysin expression modulator Hha
AAF13_RS27250	hha	22.4367	-2.72323	-6.60349	0.852576	28.925	-3.19412	0.0014026	0.00594186	hemolysin expression modulator Hha
AAF13_RS00905	hha	74.7374	-1.45905	-2.74927	0.562382	95.4876	-2.5944	0.00947551	0.0302241	hemolysin expression modulator Hha
AAF13_RS09935	hipA	198.044	-2.46141	-5.50753	0.751549	58.1624	-3.27511	0.00105621	0.00463213	type II toxin-antitoxin system serine/threonine protein kinase toxin HipA
AAF13_RS09930	hipB	24.2432	-2.91799	-7.55795	1.03623	31.6401	-2.81598	0.00486283	0.0173621	type II toxin-antitoxin system antitoxin HipB
AAF13_RS06150	hisA	88.302	3.65034	12.5563	0.744815	57.2321	4.901	9.53507e-07	9.53067e-06	1-(5-phosphoribosyl)-5-[(5-phosphoribosylamino)methylideneamino]imidazole-4-carboxamide isomerase
AAF13_RS06160	hisB	163.041	2.23144	4.69601	0.533286	70.5823	4.18431	2.86028e-05	0.000197789	bifunctional histidinol-phosphatase/imidazoleglycerol-phosphate dehydratase HisB
AAF13_RS06165	hisC	173.241	2.70714	6.53024	0.838592	69.3599	3.22819	0.00124575	0.00535056	histidinol-phosphate transaminase
AAF13_RS06145	hisF	111.311	3.40851	10.6185	0.657594	67.6412	5.1833	2.17993e-07	2.43725e-06	imidazole glycerol phosphate synthase subunit HisF
AAF13_RS06155	hisH	70.3677	3.15893	8.93164	0.717779	57.529	4.40097	1.07767e-05	8.3184e-05	imidazole glycerol phosphate synthase subunit HisH
AAF13_RS04770	hisP	97.4204	1.84485	3.59215	0.658722	70.5198	2.80064	0.00510009	0.0181197	histidine ABC transporter ATP-binding protein HisP
AAF13_RS14595	hlyD	286.52	2.14589	4.42566	0.548556	46.2101	3.91189	9.15757e-05	0.000555602	secretion protein HlyD
AAF13_RS03420	hmpA	2953.53	-3.35249	-10.2141	0.504342	318.224	-6.64725	2.98612e-11	7.00206e-10	NO-inducible flavohemoprotein
AAF13_RS18430	hofC	56.1883	-2.68636	-6.43687	0.808575	6.7199	-3.32234	0.000892669	0.00402452	protein transport protein HofC
AAF13_RS11345	hokD	2778.3	-2.58501	-6.0002	0.69134	1997.77	-3.73913	0.00018466	0.00103462	type I toxin-antitoxin system toxin HokD
AAF13_RS16010	hokE	43.8544	-5.06756	-33.5342	1.17	31.9078	-4.33124	1.48275e-05	0.000110708	type I toxin-antitoxin system toxin HokE
AAF13_RS15705	holA	171.074	2.43445	5.40558	0.481388	72.7229	5.05715	4.25565e-07	4.54705e-06	DNA polymerase III subunit delta
AAF13_RS26095	hpf	321.741	2.13381	4.38876	0.488942	438.628	4.36414	1.27624e-05	9.67889e-05	ribosome hibernation promoting factor
AAF13_RS06645	hprR	63.9817	-2.43265	-5.39885	0.657973	28.6105	-3.69719	0.000217997	0.00118803	response regulator transcription factor HprR
AAF13_RS18330	hpt	401.045	-1.66151	-3.16348	0.488277	148.541	-3.40281	0.000666969	0.00309115	hypoxanthine phosphoribosyltransferase
AAF13_RS21840	hslU	3823.06	1.48591	2.80095	0.506631	514.869	2.93293	0.00335776	0.0126221	HslU--HslV peptidase ATPase subunit
AAF13_RS07735	htpX	6577.26	-2.28718	-4.881	0.484684	1003.37	-4.7189	2.37125e-06	2.14379e-05	protease HtpX
AAF13_RS18260	htrE	18.1695	-2.48726	-5.6071	0.940723	1.85539	-2.64398	0.00819369	0.0267451	Yad fimbria usher protein HtrE
AAF13_RS21445	hupA	434.407	1.98429	3.95667	0.619762	751.258	3.20169	0.00136622	0.00581617	DNA-binding protein HU-alpha
AAF13_RS13665	hyaA	132.978	-1.68196	-3.20864	0.609165	6.837	-2.7611	0.00576077	0.0200726	hydrogenase 1 small subunit
AAF13_RS16280	hyi	123.229	7.63113	198.244	1.82085	134.151	4.19098	2.77751e-05	0.000193464	hydroxypyruvate isomerase
AAF13_RS19355	hypT	53.1125	-2.04858	-4.137	0.684792	18.413	-2.99154	0.0027757	0.0107126	hypochlorite stress DNA-binding transcriptional regulator HypT
AAF13_RS23145	ibpB	1929.71	2.84582	7.18915	0.42493	1358.34	6.69715	2.12525e-11	5.07751e-10	heat shock chaperone IbpB
AAF13_RS11965	icd	1077.87	1.63691	3.10998	0.43539	356.92	3.75963	0.000170166	0.000958674	NADP-dependent isocitrate dehydrogenase
AAF13_RS27785	idi	65.4216	-3.14614	-8.85286	0.649334	37.7996	-4.84518	1.26495e-06	1.23868e-05	isopentenyl-diphosphate Delta-isomerase
AAF13_RS01685	idi	130.124	-1.48261	-2.79454	0.539286	68.3019	-2.74921	0.00597395	0.0206824	isopentenyl-diphosphate Delta-isomerase
AAF13_RS08385	ihfA	1084.14	1.45222	2.73628	0.429955	808.567	3.3776	0.000731215	0.00334953	integration host factor subunit alpha
AAF13_RS13985	ihfB	535.94	1.77345	3.41871	0.491959	541.13	3.60488	0.000312301	0.00160898	integration host factor subunit beta
AAF13_RS18835	ileS	799.358	1.50258	2.83349	0.515521	91.5982	2.91469	0.00356047	0.0132154	isoleucine--tRNA ligase
AAF13_RS22690	ilvA	240.585	5.09129	34.0904	0.617083	76.853	8.25058	1.57623e-16	7.43227e-15	threonine ammonia-lyase, biosynthetic
AAF13_RS23230	ilvB	326.294	2.13889	4.40422	0.487426	98.1084	4.38813	1.14332e-05	8.77824e-05	acetolactate synthase large subunit
AAF13_RS22695	ilvD	369.856	3.45683	10.9802	0.620436	95.2988	5.57162	2.52388e-08	3.35847e-07	dihydroxy-acid dehydratase
AAF13_RS22700	ilvE	256.557	2.19157	4.56802	0.547353	122.691	4.00394	6.22958e-05	0.000394509	branched-chain-amino-acid transaminase
AAF13_RS18570	ilvI	121.152	1.60558	3.04318	0.620536	25.4316	2.58741	0.00967006	0.0307767	acetolactate synthase 3 large subunit
AAF13_RS22705	ilvM	35.6375	2.99674	7.98195	0.883745	67.5079	3.39096	0.000696489	0.003204	acetolactate synthase 2 small subunit
AAF13_RS23235	ilvN	43.4995	4.09723	17.1155	0.699467	72.4539	5.85765	4.69458e-09	7.43251e-08	acetolactate synthase small subunit
AAF13_RS18565	ilvN	37.4498	2.30429	4.93926	0.664382	26.9409	3.46833	0.000523708	0.00252708	acetolactate synthase small subunit
AAF13_RS22685	ilvY	221.39	-1.90177	-3.73672	0.478737	56.7105	-3.97248	7.11295e-05	0.000443971	HTH-type transcriptional activator IlvY
AAF13_RS14125	infA	1085.67	-4.14832	-17.7324	0.594932	794.123	-6.97275	3.10797e-12	8.32244e-11	translation initiation factor IF-1
AAF13_RS04555	intS	38.1594	-2.25084	-4.75961	0.728238	10.3007	-3.09081	0.00199611	0.00807001	prophage integrase IntS
AAF13_RS06565	irp1	213.131	2.4295	5.38708	0.565752	13.2901	4.2943	1.75249e-05	0.0001282	yersiniabactin polyketide synthase HMWP1
AAF13_RS02485	ispF	33.5193	2.28418	4.87086	0.734299	35.9101	3.11069	0.00186651	0.00759563	2-C-methyl-D-erythritol 2,4-cyclodiphosphate synthase
AAF13_RS03605	ispG	592.189	1.31886	2.49469	0.418308	193.019	3.15285	0.00161685	0.00672471	flavodoxin-dependent (E)-4-hydroxy-3-methylbut-2-enyl-diphosphate synthase
AAF13_RS18820	ispH	134.447	3.08454	8.48282	0.677069	57.7918	4.55573	5.22031e-06	4.39722e-05	4-hydroxy-3-methylbut-2-enyl diphosphate reductase
AAF13_RS20610	iucA	1627.48	-2.69181	-6.46122	0.458963	306.808	-5.86498	4.492e-09	7.13784e-08	aerobactin synthase IucA
AAF13_RS20595	iucD	213.379	1.72753	3.31161	0.502372	62.8399	3.43875	0.0005844	0.00277612	NADPH-dependent L-lysine N(6)-monooxygenase
AAF13_RS20590	iutA	653.208	1.25462	2.38605	0.438747	115.402	2.85956	0.00424228	0.0154129	ferric aerobactin receptor IutA
AAF13_RS08265	katE	693.745	2.55172	5.86334	0.426217	94.0249	5.9869	2.13872e-09	3.65267e-08	catalase HPII
AAF13_RS26430	kbaY	10.2537	3.65195	12.5704	1.06001	8.51676	3.4452	0.000570631	0.00272022	tagatose-bisphosphate aldolase subunit KbaY
AAF13_RS26465	kbaZ	25.9066	2.87051	7.31323	0.795738	10.6	3.60736	0.000309334	0.0015957	tagatose-bisphosphate aldolase subunit KbaZ
AAF13_RS23815	kbl	389.527	2.14567	4.42497	0.435473	162.437	4.92722	8.34096e-07	8.43428e-06	glycine C-acetyltransferase
AAF13_RS02935	kbp	690.08	1.03952	2.05554	0.429482	423.46	2.4204	0.0155036	0.0454729	potassium binding protein Kbp
AAF13_RS24360	kdgK	80.0667	1.60029	3.03205	0.621953	28.5229	2.57302	0.0100816	0.0318298	2-dehydro-3-deoxygluconokinase
AAF13_RS15450	kdpD	197.29	1.35405	2.55629	0.49359	20.7015	2.74328	0.00608289	0.0209093	two-component system sensor histidine kinase KdpD
AAF13_RS11655	kdsA	668.431	1.25015	2.37866	0.490271	237.894	2.54991	0.010775	0.0335789	3-deoxy-8-phosphooctulonate synthase
AAF13_RS13955	kdsB	323.999	-1.07821	-2.11142	0.446093	111.877	-2.41701	0.0156484	0.0456848	3-deoxy-manno-octulosonate cytidylyltransferase
AAF13_RS01980	kduD	41.9068	2.51539	5.71751	0.678271	18.8835	3.70853	0.000208466	0.00114472	2-dehydro-3-deoxy-D-gluconate 5-dehydrogenase KduD
AAF13_RS01975	kduI	59.6708	2.94081	7.67843	0.64327	31.3588	4.57166	4.8388e-06	4.09975e-05	5-dehydro-4-deoxy-D-glucuronate isomerase
AAF13_RS25425	kefG	144.467	-1.80494	-3.49414	0.50872	66.4666	-3.548	0.000388172	0.00194444	glutathione-regulated potassium-efflux system ancillary protein KefG
AAF13_RS18030	ldcC	209.375	1.50543	2.83908	0.503089	24.1188	2.99236	0.00276825	0.0106934	lysine decarboxylase LdcC
AAF13_RS18585	leuA	179.149	1.1767	2.26059	0.476174	48.2367	2.47115	0.0134679	0.040348	2-isopropylmalate synthase
AAF13_RS18590	leuB	83.6372	2.47081	5.54355	0.688207	35.4284	3.59021	0.000330409	0.00169423	3-isopropylmalate dehydrogenase
AAF13_RS18595	leuC	153.007	4.28995	19.5616	0.656263	55.9157	6.53694	6.27907e-11	1.41133e-09	3-isopropylmalate dehydratase large subunit
AAF13_RS18600	leuD	68.5859	4.51477	22.8603	0.679337	65.1595	6.64584	3.01482e-11	7.03135e-10	3-isopropylmalate dehydratase small subunit
AAF13_RS15695	leuS	1416.41	1.10154	2.14583	0.432179	155.04	2.5488	0.0108095	0.0336624	leucine--tRNA ligase
AAF13_RS21190	lexA	6424.44	-2.18522	-4.54795	0.441377	911.295	-4.95091	7.3868e-07	7.59335e-06	repressor LexA
AAF13_RS02960	lhgO	773.734	5.38944	41.9162	0.583481	457.486	9.23669	2.54233e-20	2.12089e-18	L-2-hydroxyglutarate oxidase
AAF13_RS15770	lipA	1495.93	-1.85242	-3.61105	0.579061	265.177	-3.19901	0.00137903	0.00585918	lipoyl synthase
AAF13_RS15755	lipB	3052.09	-5.44064	-43.4307	0.651993	723.489	-8.34464	7.14324e-17	3.56177e-15	lipoyl(octanoyl) transferase LipB
AAF13_RS24860	livJ	1068.39	-2.21674	-4.64841	0.781601	185.564	-2.83615	0.00456612	0.0163999	branched chain amino acid ABC transporter substrate-binding protein LivJ
AAF13_RS23875	lldD	265.954	5.5833	47.9448	0.554735	163.251	10.0648	7.9042e-24	1.10608e-21	quinone-dependent L-lactate dehydrogenase
AAF13_RS23885	lldP	434.697	4.8206	28.2583	0.488679	194.869	9.86455	5.9299e-23	7.14553e-21	L-lactate permease
AAF13_RS23880	lldR	102.804	4.63289	24.8107	0.711076	92.5221	6.51532	7.25332e-11	1.6219e-09	transcriptional regulator LldR
AAF13_RS01430	loiP	403.237	1.80345	3.49054	0.514319	132.918	3.50648	0.000454073	0.00224258	metalloprotease LoiP
AAF13_RS14090	lolA	587.808	2.01402	4.03907	0.496666	242.445	4.05508	5.01162e-05	0.000323037	outer membrane lipoprotein chaperone LolA
AAF13_RS12070	lolC	179.962	-1.37	-2.58471	0.525214	51.6326	-2.60847	0.00909487	0.0292682	lipoprotein-releasing ABC transporter permease subunit LolC
AAF13_RS08820	lpp	1109.92	-1.71905	-3.29219	0.619964	513.177	-2.77282	0.00555726	0.0194414	murein lipoprotein Lpp
AAF13_RS26105	lptB	160.747	2.03412	4.09573	0.591621	95.3248	3.43822	0.000585559	0.00277612	LPS export ABC transporter ATP-binding protein
AAF13_RS18680	lptD	2263.57	1.18766	2.27783	0.48019	290.304	2.47332	0.0133865	0.0401763	LPS assembly protein LptD
AAF13_RS15700	lptE	244.844	2.08642	4.24694	0.529917	128.544	3.93726	8.24165e-05	0.000506406	LPS assembly lipoprotein LptE
AAF13_RS18055	lpxA	367.74	1.27351	2.4175	0.442214	153.265	2.87986	0.00397857	0.0146016	acyl-ACP--UDP-N-acetylglucosamine O-acyltransferase
AAF13_RS18050	lpxB	114.067	2.67243	6.37502	0.562375	47.8948	4.75204	2.01374e-06	1.8626e-05	lipid-A-disaccharide synthase
AAF13_RS18475	lpxC	22520.1	-2.28961	-4.88925	0.470597	3112.45	-4.86533	1.14263e-06	1.1291e-05	UDP-3-O-acyl-N-acetylglucosamine deacetylase
AAF13_RS18065	lpxD	594.376	1.9645	3.90278	0.468181	262.878	4.19603	2.71628e-05	0.000190052	UDP-3-O-(3-hydroxymyristoyl)glucosamine N-acyltransferase
AAF13_RS12380	lpxL	170.1	-2.01194	-4.03324	0.572007	54.3819	-3.51733	0.000435904	0.00216356	kdo(2)-lipid IV(A) lauroyltransferase
AAF13_RS04280	lpxP	18556	-3.03588	-8.20148	0.507218	3518.24	-5.98537	2.15901e-09	3.67286e-08	kdo(2)-lipid IV(A) palmitoleoyltransferase
AAF13_RS14100	lrp	349.205	2.61832	6.14033	0.541443	379.594	4.83581	1.32605e-06	1.28978e-05	leucine-responsive transcriptional regulator Lrp
AAF13_RS18830	lspA	196.043	1.97289	3.92554	0.643214	102.603	3.06724	0.00216044	0.00865373	signal peptidase II
AAF13_RS09905	lsrA	78.4202	3.08788	8.50248	0.693011	30.6943	4.45575	8.36001e-06	6.67877e-05	autoinducer 2 ABC transporter ATP-binding protein LsrA
AAF13_RS09890	lsrB	67.4714	3.37618	10.3832	0.651924	44.6249	5.1788	2.23315e-07	2.49034e-06	autoinducer 2 ABC transporter substrate-binding protein LsrB
AAF13_RS09900	lsrC	29.865	3.53513	11.5925	0.813456	16.8454	4.34581	1.38762e-05	0.000104505	autoinducer 2 ABC transporter permease LsrC
AAF13_RS09895	lsrD	16.112	3.42572	10.7459	0.923259	8.8123	3.71047	0.000206878	0.00113918	autoinducer 2 ABC transporter permease LsrD
AAF13_RS09885	lsrF	46.681	3.2343	9.41071	0.706262	37.0103	4.57947	4.66161e-06	3.95735e-05	3-hydroxy-5-phosphonooxypentane-2,4-dione thiolase
AAF13_RS09880	lsrG	25.4218	3.23124	9.39077	1.02786	59.4099	3.14365	0.00166857	0.00690015	(4S)-4-hydroxy-5-phosphonooxypentane-2,3-dione isomerase
AAF13_RS09915	lsrK	128.773	3.61288	12.2345	0.583767	48.9293	6.18891	6.05823e-10	1.16803e-08	autoinducer-2 kinase
AAF13_RS09910	lsrR	66.4807	2.21736	4.65042	0.616787	38.6436	3.59502	0.000324365	0.00166915	transcriptional regulator LsrR
AAF13_RS21305	lysC	369.057	2.80451	6.98619	0.551545	170.381	5.08482	3.6797e-07	3.98068e-06	lysine-sensitive aspartokinase 3
AAF13_RS05490	lysP	409.479	1.38333	2.6087	0.438896	86.7475	3.15184	0.00162247	0.00674163	lysine-specific permease
AAF13_RS20760	lysS	221.916	-1.51942	-2.86676	0.46793	37.9978	-3.24711	0.00116584	0.00504375	lysine--tRNA ligase
AAF13_RS16525	maa	989.521	-2.50851	-5.69034	0.488834	600.759	-5.13163	2.87239e-07	3.13865e-06	maltose O-acetyltransferase
AAF13_RS03900	maeB	620.374	2.86302	7.27535	0.527196	125.008	5.43065	5.61505e-08	6.9794e-07	NADP-dependent oxaloacetate-decarboxylating malate dehydrogenase
AAF13_RS25075	malT	663.425	3.96103	15.5736	0.46198	149.703	8.57402	9.99378e-18	5.55808e-16	HTH-type transcriptional regulator MalT
AAF13_RS09115	malX	167.002	2.56309	5.9097	0.665835	26.8392	3.84943	0.000118392	0.000696861	PTS maltose transporter subunit IICB
AAF13_RS07810	manX	694.011	3.52078	11.4778	0.447394	275.373	7.86953	3.55989e-15	1.39124e-13	PTS mannose transporter subunit IIAB
AAF13_RS07805	manY	393.43	2.95055	7.73046	0.455807	220.807	6.47325	9.59149e-11	2.10141e-09	PTS mannose transporter subunit IIC
AAF13_RS07800	manZ	331.803	3.90777	15.0091	0.465666	180.396	8.39179	4.78788e-17	2.4726e-15	PTS mannose transporter subunit IID
AAF13_RS09810	marA	602.458	-3.11278	-8.65049	0.661808	437.548	-4.70345	2.55797e-06	2.28793e-05	MDR efflux pump AcrAB transcriptional activator MarA
AAF13_RS09805	marB	74.988	-2.44897	-5.46027	0.686019	90.706	-3.56983	0.000357211	0.00180624	multiple antibiotic resistance protein MarB
AAF13_RS09815	marR	580.505	-4.28272	-19.4637	0.784228	515.658	-5.46106	4.73298e-08	6.03872e-07	multiple antibiotic resistance transcriptional regulator MarR
AAF13_RS28695	mchI	97.4213	-1.63392	-3.10355	0.605073	163.122	-2.70036	0.00692635	0.0231305	microcin H47 immunity protein MchI
AAF13_RS00450	mdaB	193.111	-2.43238	-5.39785	0.558882	57.6418	-4.35224	1.34756e-05	0.00010202	NADPH:quinone oxidoreductase MdaB
AAF13_RS25955	mdh	1685.61	1.48444	2.79809	0.562844	735.51	2.6374	0.00835451	0.0271882	malate dehydrogenase
AAF13_RS12410	mdoG	774.827	-1.24891	-2.37661	0.51401	151.775	-2.42974	0.0151098	0.0444985	glucans biosynthesis protein MdoG
AAF13_RS05905	mdtC	82.1667	1.94694	3.85557	0.651424	9.30053	2.98875	0.00280121	0.0107823	multidrug efflux RND transporter permease subunit MdtC
AAF13_RS22770	mdtD	68.7658	-1.41091	-2.65904	0.58319	15.3807	-2.41929	0.0155509	0.0455194	multidrug transporter subunit MdtD
AAF13_RS12385	mdtG	474.655	-2.80003	-6.96456	0.602711	59.1511	-4.64573	3.38879e-06	2.94011e-05	multidrug efflux MFS transporter MdtG
AAF13_RS09225	mdtI	19.7174	-3.13893	-8.80872	0.949513	15.1548	-3.30583	0.000946943	0.00421523	multidrug/spermidine efflux SMR transporter subunit MdtI
AAF13_RS09220	mdtJ	133.603	-4.15516	-17.8167	0.670889	97.5485	-6.1935	5.88409e-10	1.14463e-08	multidrug/spermidine efflux SMR transporter subunit MdtJ
AAF13_RS20830	melR	184.865	2.00842	4.0234	0.599225	62.2427	3.35169	0.000803198	0.00364845	transcriptional regulator MelR
AAF13_RS04975	menB	199.937	2.68236	6.41904	0.560128	98.2069	4.78883	1.67759e-06	1.58204e-05	1,4-dihydroxy-2-naphthoyl-CoA synthase
AAF13_RS04980	menC	106.354	2.38228	5.21359	0.603743	45.6229	3.94584	7.95199e-05	0.000489301	o-succinylbenzoate synthase
AAF13_RS04965	menD	212.432	2.41552	5.33511	0.654596	47.7915	3.69009	0.000224179	0.00121259	2-succinyl-5-enolpyruvyl-6-hydroxy-3-cyclohexene-1-carboxylic-acid synthase
AAF13_RS04985	menE	51.791	2.82219	7.07235	0.76752	18.7583	3.67703	0.000235969	0.0012716	o-succinylbenzoate--CoA ligase
AAF13_RS04960	menF	483.341	1.23086	2.34707	0.438148	109.706	2.80923	0.00496594	0.0176866	isochorismate synthase MenF
AAF13_RS04970	menH	59.0581	2.60562	6.08654	0.881565	35.0762	2.95568	0.00311981	0.0118302	2-succinyl-6-hydroxy-2,4-cyclohexadiene-1-carboxylate synthase
AAF13_RS21345	metH	263.83	2.02155	4.06021	0.48526	33.3655	4.16592	3.10103e-05	0.00021319	methionine synthase
AAF13_RS21775	metJ	75.6722	-1.47486	-2.77956	0.614141	66.1171	-2.4015	0.0163282	0.0473791	met regulon transcriptional regulator MetJ
AAF13_RS21765	metL	103.137	1.46679	2.76407	0.575883	15.0969	2.54703	0.0108643	0.0338088	bifunctional aspartate kinase/homoserine dehydrogenase II
AAF13_RS17960	metQ	151.584	1.77844	3.43054	0.481557	72.6816	3.69309	0.000221544	0.00120433	methionine ABC transporter substrate-binding lipoprotein MetQ
AAF13_RS05540	mglA	390.882	5.54766	46.775	0.491913	166.729	11.2777	1.69056e-29	4.58352e-27	galactose/methyl galactoside ABC transporter ATP-binding protein MglA
AAF13_RS05535	mglB	1118.63	5.9271	60.8466	0.471689	680.508	12.5657	3.26003e-36	2.357e-33	galactose/glucose ABC transporter substrate-binding protein MglB
AAF13_RS05545	mglC	177.67	6.62846	98.9388	0.649798	110.182	10.2008	1.96644e-24	3.04658e-22	galactose/methyl galactoside ABC transporter permease MglC
AAF13_RS17085	mhpR	91.7426	2.77431	6.84147	0.710219	47.0821	3.90627	9.37326e-05	0.000565524	DNA-binding transcriptional activator MhpR
AAF13_RS15600	miaB	619.085	1.10023	2.14389	0.444866	114.401	2.47317	0.0133921	0.0401763	tRNA (N6-isopentenyl adenosine(37)-C2)-methylthiotransferase MiaB
AAF13_RS11865	minD	211.411	2.73573	6.66097	0.526234	146.575	5.1987	2.00689e-07	2.25541e-06	septum site-determining protein MinD
AAF13_RS11870	minE	43.768	3.24518	9.48195	0.763151	101.287	4.25235	2.11539e-05	0.000151428	cell division topological specificity factor MinE
AAF13_RS22830	mioC	678.513	-2.22585	-4.67788	0.425824	420.709	-5.22716	1.7213e-07	1.95985e-06	FMN-binding protein MioC
AAF13_RS26155	mlaB	105.218	1.65768	3.15509	0.601068	77.5323	2.75789	0.00581757	0.0201893	lipid asymmetry maintenance protein MlaB
AAF13_RS09255	mlc	176.133	1.54987	2.92792	0.591566	49.8741	2.61995	0.00879419	0.028406	DNA-binding transcriptional repressor Mlc
AAF13_RS09015	mliC	47.3275	2.02007	4.05604	0.721152	50.3476	2.80118	0.00509167	0.0181047	C-type lysozyme inhibitor
AAF13_RS05655	mlrA	444.099	1.87763	3.6747	0.597436	236.099	3.14281	0.00167335	0.00691331	HTH-type transcriptional regulator MlrA
AAF13_RS15265	mngA	167.312	4.50615	22.724	0.539957	55.2835	8.34538	7.09827e-17	3.56177e-15	PTS 2-O-a-mannosyl-D-glycerate transporter subunit IIABC
AAF13_RS15260	mngB	378.609	4.52479	23.0196	0.57602	99.2181	7.85527	3.98916e-15	1.53142e-13	mannosylglycerate hydrolase
AAF13_RS11980	mnmA	588.886	-1.28038	-2.42903	0.445058	138.017	-2.87689	0.00401612	0.0147269	tRNA 2-thiouridine(34) synthase MnmA
AAF13_RS04680	mnmC	206.644	-1.23314	-2.35079	0.481477	26.9533	-2.56117	0.0104321	0.0326747	bifunctional tRNA (5-methylaminomethyl-2-thiouridine)(34)-methyltransferase MnmD/FAD-dependent 5-carboxymethylaminomethyl-2-thiouridine(34) oxidoreductase MnmC
AAF13_RS14475	mntR	68.3369	-1.64887	-3.13588	0.688532	39.1695	-2.39476	0.0166311	0.0481292	manganese-binding transcriptional regulator MntR
AAF13_RS14480	mntS	158.342	-3.28344	-9.73677	0.578049	421.831	-5.68022	1.34525e-08	1.93033e-07	manganase accumulation protein MntS
AAF13_RS14665	moaB	264.597	1.52135	2.87059	0.60497	160.172	2.51475	0.0119118	0.0364456	molybdenum cofactor biosynthesis protein B
AAF13_RS14660	moaC	288.789	2.11114	4.32034	0.674024	212.592	3.13215	0.00173531	0.00714212	cyclic pyranopterin monophosphate synthase MoaC
AAF13_RS14650	moaE	139.264	2.28377	4.8695	0.66776	121.009	3.42005	0.000626091	0.0029362	molybdopterin synthase catalytic subunit MoaE
AAF13_RS01750	mocA	94.2729	1.62448	3.0833	0.548819	75.8409	2.95995	0.00307688	0.0116776	molybdenum cofactor cytidylyltransferase
AAF13_RS15090	modA	212.725	-1.7162	-3.2857	0.507242	71.7555	-3.3834	0.000715947	0.00328654	molybdate ABC transporter substrate-binding protein
AAF13_RS14420	moeA	682.992	1.11826	2.17086	0.454264	147.758	2.4617	0.0138279	0.0413121	molybdopterin molybdotransferase MoeA
AAF13_RS14425	moeB	204.184	2.06154	4.17433	0.554741	67.0198	3.71623	0.00020222	0.00112322	molybdopterin-synthase adenylyltransferase MoeB
AAF13_RS18520	mraY	158.068	4.4526	21.896	0.651271	76.2582	6.83678	8.09924e-12	2.06673e-10	phospho-N-acetylmuramoyl-pentapeptide-transferase
AAF13_RS18550	mraZ	464.003	1.43465	2.70316	0.556495	423.264	2.57801	0.00993714	0.0315112	division/cell wall cluster transcriptional repressor MraZ
AAF13_RS18205	mrcB	294.898	1.80732	3.49991	0.497439	38.3307	3.63324	0.000279885	0.00147526	bifunctional glycosyl transferase/transpeptidase
AAF13_RS06610	mtfA	547.691	4.20638	18.4606	0.524027	395.97	8.02703	9.986e-16	4.28904e-14	DgsA anti-repressor MtfA
AAF13_RS23920	mtlA	753.815	4.26782	19.2638	0.449946	215.732	9.48519	2.41948e-21	2.49898e-19	PTS mannitol transporter subunit IICBA
AAF13_RS23915	mtlD	326.595	3.31132	9.92671	0.470372	136.74	7.03978	1.92539e-12	5.49497e-11	mannitol-1-phosphate 5-dehydrogenase
AAF13_RS23910	mtlR	86.2565	3.04536	8.25554	0.596469	76.8567	5.10565	3.29662e-07	3.57519e-06	mannitol operon repressor MtlR
AAF13_RS18155	mtnN	756.842	-1.16502	-2.24237	0.486458	197.211	-2.39491	0.0166247	0.0481292	5'-methylthioadenosine/S-adenosylhomocysteine nucleosidase
AAF13_RS00240	mug	74.4336	-1.42564	-2.68634	0.566639	34.739	-2.51596	0.0118708	0.036367	G/U mismatch-specific DNA glycosylase
AAF13_RS13925	mukB	488.845	2.83179	7.11956	0.589827	49.9612	4.80105	1.57837e-06	1.50152e-05	chromosome partition protein MukB
AAF13_RS13930	mukE	104.167	1.92033	3.78511	0.530116	60.8361	3.62248	0.000291795	0.00152507	chromosome partition protein MukE
AAF13_RS13935	mukF	152.869	1.53359	2.89504	0.512495	43.8748	2.99239	0.00276802	0.0106934	chromosome partition protein MukF
AAF13_RS26165	murA	151.255	1.66441	3.16985	0.487256	40.2919	3.41589	0.000635731	0.00297498	UDP-N-acetylglucosamine 1-carboxyvinyltransferase
AAF13_RS18500	murC	243.94	5.98341	63.2682	0.688203	108.343	8.69425	3.49141e-18	2.16367e-16	UDP-N-acetylmuramate--L-alanine ligase
AAF13_RS18515	murD	153.58	5.6388	49.8251	0.584466	71.989	9.64778	5.02306e-22	5.58719e-20	UDP-N-acetylmuramoyl-L-alanine--D-glutamate ligase
AAF13_RS18530	murE	421.439	4.5473	23.3816	0.603694	161.309	7.53245	4.97957e-14	1.63647e-12	UDP-N-acetylmuramoyl-L-alanyl-D-glutamate--2,6-diaminopimelate ligase
AAF13_RS18525	murF	280.601	5.14899	35.4813	0.642977	118.263	8.00804	1.16552e-15	4.90878e-14	UDP-N-acetylmuramoyl-tripeptide--D-alanyl-D-alanine ligase
AAF13_RS18505	murG	148.295	4.72363	26.4212	0.527087	85.9125	8.96175	3.19554e-19	2.2725e-17	undecaprenyldiphospho-muramoylpentapeptide beta-N-acetylglucosaminyltransferase
AAF13_RS21615	murI	595.489	-2.54683	-5.84349	0.591666	120.061	-4.30451	1.67355e-05	0.00012284	glutamate racemase
AAF13_RS18410	nadC	403.91	-1.73154	-3.32083	0.530534	77.3765	-3.26377	0.00109938	0.00480275	carboxylating nicotinate-nucleotide diphosphorylase
AAF13_RS15710	nadD	83.0178	2.28477	4.87286	0.553789	61.9913	4.1257	3.69604e-05	0.000248649	nicotinate-nucleotide adenylyltransferase
AAF13_RS19030	nadR	290.902	-1.40158	-2.6419	0.480816	71.5269	-2.915	0.00355687	0.0132154	multifunctional transcriptional regulator/nicotinamide-nucleotide adenylyltransferase/ribosylnicotinamide kinase NadR
AAF13_RS26440	nagA	34.5083	2.96657	7.81673	0.702402	17.336	4.22346	2.40582e-05	0.000170252	N-acetylglucosamine-6-phosphate deacetylase
AAF13_RS15535	nagB	457.44	-2.33612	-5.04942	0.655875	204.204	-3.56183	0.000368275	0.0018589	glucosamine-6-phosphate deaminase
AAF13_RS15530	nagE	198.933	1.90938	3.75649	0.58264	41.6401	3.27712	0.00104871	0.00460455	PTS N-acetyl glucosamine transporter subunit IIABC
AAF13_RS12055	nagK	141.021	1.59955	3.03048	0.50246	68.2744	3.18343	0.00145541	0.00613564	N-acetylglucosamine kinase
AAF13_RS26025	nanK	37.1362	2.52972	5.77458	0.757771	14.5574	3.33836	0.000842731	0.00381206	N-acetylmannosamine kinase
AAF13_RS26005	nanR	225.176	-2.07585	-4.21592	0.507923	95.3812	-4.08694	4.37109e-05	0.000288611	transcriptional regulator NanR
AAF13_RS26015	nanT	77.3277	1.73035	3.31808	0.565357	21.4007	3.06063	0.00220872	0.00882267	sialic acid transporter NanT
AAF13_RS05225	napF	12.279	-2.86616	-7.29122	1.12854	4.58823	-2.5397	0.0110948	0.0343536	ferredoxin-type protein NapF
AAF13_RS10145	narH	714.132	6.90119	119.527	0.671354	265.693	10.2795	8.71709e-25	1.40055e-22	nitrate reductase subunit beta
AAF13_RS10155	narI	215.983	6.40143	84.5321	0.67638	198.962	9.46424	2.95699e-21	2.98312e-19	respiratory nitrate reductase subunit gamma
AAF13_RS11575	narI	16.8943	2.59934	6.06011	0.923885	11.6304	2.81349	0.00490064	0.0174683	respiratory nitrate reductase subunit gamma
AAF13_RS11610	narL	84.1327	1.50175	2.83185	0.581086	34.0327	2.58438	0.00975541	0.0309802	two-component system response regulator NarL
AAF13_RS10135	narU	1153.09	5.13938	35.2457	0.467278	359.461	10.9985	3.88351e-28	8.86667e-26	nitrate/nitrite transporter NarU
AAF13_RS10150	narW	251.583	7.52677	184.41	0.62585	218.583	12.0265	2.57946e-33	1.2433e-30	nitrate reductase molybdenum cofactor assembly chaperone
AAF13_RS10140	narZ	1863.26	6.22525	74.8146	0.486784	261.531	12.7885	1.90064e-37	3.47055e-34	nitrate reductase Z subunit alpha
AAF13_RS12105	ndh	381.053	-2.05076	-4.14325	0.480235	77.2976	-4.27033	1.95188e-05	0.000141357	NADH-quinone dehydrogenase
AAF13_RS08965	nemR	1026.92	-2.07238	-4.20581	0.467463	188.236	-4.43326	9.28173e-06	7.32076e-05	DNA-binding transcriptional regulator NemR
AAF13_RS23275	nepI	73.6751	-2.17201	-4.50651	0.696441	9.4171	-3.11873	0.00181633	0.00742625	purine ribonucleoside efflux pump NepI
AAF13_RS06085	neuB	581.761	1.22499	2.33754	0.461516	118.027	2.65427	0.00794799	0.0260411	N-acetylneuraminate synthase
AAF13_RS06095	neuC	316.277	2.46422	5.51829	0.543314	65.1343	4.53554	5.74571e-06	4.78405e-05	UDP-N-acetylglucosamine 2-epimerase (hydrolyzing)
AAF13_RS00225	nfeR	41.5773	-2.49299	-5.62944	0.671489	15.8908	-3.71263	0.000205115	0.00113349	DNA-binding transcriptional regulator NfeR
AAF13_RS25095	nfuA	6110.45	-2.01486	-4.0414	0.563909	1448.41	-3.57301	0.000352896	0.00179048	Fe-S biogenesis protein NfuA
AAF13_RS18875	nhaA	1953.38	-2.03721	-4.1045	0.541228	490.207	-3.76405	0.000167186	0.00094557	Na+/H+ antiporter NhaA
AAF13_RS27195	nikA	851.402	-3.81904	-14.1138	0.522342	325.466	-7.31137	2.64427e-13	8.3122e-12	IncI1-type relaxosome accessory protein NikA
AAF13_RS24780	nikA	13.5737	-2.85906	-7.25541	1.12361	2.14105	-2.54453	0.0109424	0.0339543	nickel ABC transporter, nickel/metallophore periplasmic binding protein
AAF13_RS27200	nikB	3661.81	-1.89824	-3.72757	0.511431	159.441	-3.71162	0.000205937	0.00113659	IncI1-type relaxase NikB
AAF13_RS02505	nlpD	4657.01	1.168	2.24699	0.468228	1044.04	2.4945	0.0126134	0.0382904	murein hydrolase activator NlpD
AAF13_RS26295	nlpI	18730.6	-1.97985	-3.94451	0.412451	4657.36	-4.8002	1.58507e-06	1.5046e-05	lipoprotein NlpI
AAF13_RS02715	norR	1360.75	-2.6749	-6.38596	0.411599	215.229	-6.49881	8.09595e-11	1.79185e-09	nitric oxide reductase transcriptional regulator NorR
AAF13_RS02710	norV	39.2107	-2.62872	-6.18477	0.746008	8.66251	-3.52371	0.000425545	0.00211457	anaerobic nitric oxide reductase flavorubredoxin
AAF13_RS05110	nrdA	95.483	3.07699	8.43854	0.563988	24.5687	5.45578	4.87585e-08	6.18464e-07	ribonucleoside-diphosphate reductase subunit alpha
AAF13_RS05105	nrdB	81.2158	1.67118	3.18475	0.614365	35.1257	2.72018	0.00652471	0.0220782	ribonucleotide-diphosphate reductase subunit beta
AAF13_RS02880	nrdF	46.1228	1.91809	3.77923	0.620217	24.4905	3.09262	0.00198399	0.00803598	class 1b ribonucleoside-diphosphate reductase subunit beta
AAF13_RS16770	nrdR	334.762	-1.94509	-3.85061	0.454263	155.708	-4.28185	1.85345e-05	0.000134678	transcriptional regulator NrdR
AAF13_RS20245	nsrR	1434.31	-3.71097	-13.0952	0.494933	817.367	-7.49791	6.4843e-14	2.0987e-12	nitric oxide-sensing transcriptional repressor NsrR
AAF13_RS07540	nudB	205.701	2.26737	4.81444	0.627382	81.9477	3.61401	0.000301493	0.00156445	dihydroneopterin triphosphate diphosphatase
AAF13_RS25195	nudE	339.707	-1.86731	-3.64851	0.514433	214.312	-3.62984	0.000283601	0.00148942	ADP compounds hydrolase NudE
AAF13_RS04865	nuoA	342.33	1.52009	2.86808	0.528669	441.958	2.87531	0.00403635	0.0147886	NADH-quinone oxidoreductase subunit NuoA
AAF13_RS04870	nuoB	228.037	2.90208	7.47503	0.651111	211.564	4.45712	8.30673e-06	6.66074e-05	NADH-quinone oxidoreductase subunit NuoB
AAF13_RS04875	nuoC	276.837	4.35037	20.3982	0.544532	99.1648	7.98919	1.35828e-15	5.66559e-14	NADH-quinone oxidoreductase subunit C/D
AAF13_RS04880	nuoE	125.479	4.87093	29.2616	0.531262	157.702	9.1686	4.7919e-20	3.84949e-18	NADH-quinone oxidoreductase subunit NuoE
AAF13_RS04885	nuoF	239.154	5.56002	47.1773	0.618088	122.878	8.99552	2.35107e-19	1.72863e-17	NADH-quinone oxidoreductase subunit NuoF
AAF13_RS04890	nuoG	529.555	5.40875	42.481	0.450573	126.944	12.0041	3.37942e-33	1.46599e-30	NADH-quinone oxidoreductase subunit NuoG
AAF13_RS04895	nuoH	129.389	5.58472	47.992	0.603559	89.6367	9.25298	2.18312e-20	1.89408e-18	NADH-quinone oxidoreductase subunit NuoH
AAF13_RS04900	nuoI	61.5895	6.62022	98.375	0.732948	72.1231	9.03232	1.68077e-19	1.2571e-17	NADH-quinone oxidoreductase subunit NuoI
AAF13_RS04905	nuoJ	73.7594	5.35737	40.9949	0.662574	99.5064	8.0857	6.18105e-16	2.76427e-14	NADH-quinone oxidoreductase subunit J
AAF13_RS04910	nuoK	8.50064	5.3897	41.9237	1.28423	21.1365	4.19684	2.70664e-05	0.000189761	NADH-quinone oxidoreductase subunit NuoK
AAF13_RS04915	nuoL	204.613	6.29893	78.7347	0.576308	78.6299	10.9298	8.30331e-28	1.80099e-25	NADH-quinone oxidoreductase subunit L
AAF13_RS04920	nuoM	115.611	5.17103	36.0277	0.55601	52.8473	9.30025	1.40121e-20	1.2405e-18	NADH-quinone oxidoreductase subunit M
AAF13_RS04925	nuoN	167.071	4.9514	30.94	0.593211	78.4191	8.34678	7.01503e-17	3.56177e-15	NADH-quinone oxidoreductase subunit NuoN
AAF13_RS01280	nupG	313.156	3.23126	9.39089	0.594739	104.761	5.43307	5.53913e-08	6.90482e-07	nucleoside permease NupG
AAF13_RS26265	nusA	2004.55	-1.59805	-3.02734	0.554214	287.68	-2.88345	0.00393341	0.0144603	transcription termination/antitermination protein NusA
AAF13_RS21540	nusG	568.651	1.20597	2.30693	0.452146	333.845	2.66722	0.00764805	0.0252298	transcription termination/antitermination protein NusG
AAF13_RS15285	odhB	687.973	5.61365	48.9639	0.515218	381.539	10.8957	1.20865e-27	2.49673e-25	2-oxoglutarate dehydrogenase complex dihydrolipoyllysine-residue succinyltransferase
AAF13_RS10645	ogt	292.918	1.82142	3.53428	0.470489	246.525	3.87133	0.000108243	0.000643233	methylated-DNA--[protein]-cysteine S-methyltransferase
AAF13_RS05185	ompC	1011.11	1.6781	3.20007	0.620001	445.627	2.70661	0.00679733	0.0227873	porin OmpC
AAF13_RS13890	ompF	593.169	3.51477	11.4302	0.504491	334.438	6.96697	3.23844e-12	8.61862e-11	porin OmpF
AAF13_RS14485	opgE	528.249	-2.73355	-6.65089	0.540596	108.839	-5.05655	4.26919e-07	4.55031e-06	phosphoethanolamine transferase
AAF13_RS11500	oppA	523.723	1.20209	2.30073	0.49735	139.717	2.41699	0.0156495	0.0456848	oligopeptide ABC transporter substrate-binding protein OppA
AAF13_RS11495	oppB	98.3869	2.11142	4.32116	0.517075	49.2162	4.08339	4.43842e-05	0.000292612	oligopeptide ABC transporter permease OppB
AAF13_RS11490	oppC	79.6921	1.85948	3.62877	0.611104	41.8855	3.04282	0.0023437	0.00926798	oligopeptide ABC transporter permease OppC
AAF13_RS11485	oppD	133.163	2.55464	5.8752	0.546595	58.4186	4.67374	2.9577e-06	2.6078e-05	murein tripeptide/oligopeptide ABC transporter ATP binding protein OppD
AAF13_RS11480	oppF	181.32	2.19478	4.57819	0.468103	86.2574	4.68866	2.74994e-06	2.44451e-05	murein tripeptide/oligopeptide ABC transporter ATP binding protein OppF
AAF13_RS10070	osmC	317.262	1.63899	3.11447	0.509136	148.064	3.21916	0.00128569	0.00550574	peroxiredoxin OsmC
AAF13_RS08230	osmE	133.887	1.70649	3.26366	0.578919	122.569	2.94772	0.00320125	0.0120862	osmotically-inducible lipoprotein OsmE
AAF13_RS05630	osmF	286.108	1.95509	3.87741	0.588834	46.7441	3.32028	0.000899272	0.00404253	glycine betaine ABC transporter substrate-binding protein OsmF
AAF13_RS19110	osmY	1973.64	1.42618	2.68735	0.473726	251.085	3.01057	0.00260762	0.010186	molecular chaperone OsmY
AAF13_RS07035	otsA	2158.31	1.11733	2.16945	0.469104	245.386	2.38184	0.0172263	0.0495517	alpha,alpha-trehalose-phosphate synthase
AAF13_RS15205	pal	560.922	2.31703	4.98305	0.487767	486.102	4.75028	2.0314e-06	1.87494e-05	peptidoglycan-associated lipoprotein Pal
AAF13_RS16710	panE	263.439	-2.20865	-4.62243	0.542712	81.5558	-4.06965	4.70829e-05	0.000306675	2-dehydropantoate 2-reductase
AAF13_RS17405	paoB	26.009	2.12664	4.36699	0.847528	9.25453	2.50922	0.0120997	0.0368598	aldehyde oxidoreductase FAD-binding subunit PaoB
AAF13_RS17410	paoC	55.9598	2.59265	6.03204	0.632998	9.64571	4.09582	4.20677e-05	0.00027861	aldehyde oxidoreductase molybdenum-binding subunit PaoC
AAF13_RS00440	parE	367.593	1.6774	3.1985	0.42665	90.3173	3.93155	8.43999e-05	0.000517128	DNA topoisomerase IV subunit B
AAF13_RS03230	pat	616.003	1.75071	3.36524	0.603513	100.922	2.90087	0.00372133	0.0137271	protein lysine acetyltransferase
AAF13_RS24665	pcoA	268.236	3.43996	10.8525	0.570834	84.0028	6.02619	1.67867e-09	2.91283e-08	multicopper oxidase PcoA
AAF13_RS24670	pcoB	96.4957	4.71404	26.2463	0.669389	72.3026	7.04231	1.89084e-12	5.4321e-11	copper resistance outer membrane transporter PcoB
AAF13_RS24675	pcoC	75.8076	4.93268	30.541	0.833877	136.587	5.91535	3.31164e-09	5.42109e-08	copper resistance system metallochaperone PcoC
AAF13_RS24680	pcoD	103.979	2.06619	4.18779	0.508962	60.5793	4.05961	4.91547e-05	0.000317784	copper resistance inner membrane protein PcoD
AAF13_RS18390	pdhR	528.763	-2.40223	-5.28621	0.435814	208.531	-5.51206	3.54654e-08	4.59251e-07	pyruvate dehydrogenase complex transcriptional repressor PdhR
AAF13_RS18690	pdxA	185.088	2.38484	5.22286	0.658127	88.4857	3.62368	0.00029044	0.00152195	4-hydroxythreonine-4-phosphate dehydrogenase PdxA
AAF13_RS04075	pdxK	50.0337	1.79211	3.46321	0.706229	27.3398	2.53758	0.0111623	0.0345377	pyridoxine/pyridoxal/pyridoxamine kinase
AAF13_RS14035	pflA	6363.77	-3.99755	-15.9728	0.700098	836.757	-5.70998	1.12987e-08	1.64475e-07	pyruvate formate lyase 1-activating protein
AAF13_RS14030	pflB	4822.37	1.88514	3.69389	0.397315	642.871	4.7447	2.08814e-06	1.91914e-05	formate C-acetyltransferase
AAF13_RS15070	pgl	246.546	2.35589	5.11909	0.478451	99.7343	4.92399	8.47981e-07	8.55475e-06	6-phosphogluconolactonase
AAF13_RS15475	pgm	818.686	3.09726	8.55789	0.433305	166.874	7.14799	8.80586e-13	2.69013e-11	alpha-D-glucose phosphate-specific phosphoglucomutase
AAF13_RS08380	pheT	608.046	1.57668	2.98282	0.453239	87.8161	3.47869	0.000503878	0.00245323	phenylalanine--tRNA ligase subunit beta
AAF13_RS17615	phoE	48.0597	-2.96812	-7.82514	0.896831	6.46087	-3.30956	0.000934431	0.00417463	phosphoporin PhoE
AAF13_RS13030	phoH	3568.54	-1.28742	-2.44092	0.463911	1215.01	-2.77515	0.00551759	0.0193235	phosphate starvation-inducible protein PhoH
AAF13_RS22940	phoU	222.871	2.02123	4.0593	0.724644	134.224	2.78927	0.00528264	0.018631	phosphate signaling complex protein PhoU
AAF13_RS30095	pilL	279.655	-4.26543	-19.2319	0.773398	43.4999	-5.51518	3.48415e-08	4.53372e-07	type IV pilus biogenesis lipoprotein PilL
AAF13_RS12200	plsX	193.246	1.36653	2.57849	0.527409	70.0591	2.59102	0.00956926	0.0305007	phosphate acyltransferase PlsX
AAF13_RS09205	pntA	172.724	1.4732	2.77638	0.60253	40.8419	2.44503	0.0144841	0.0429179	Re/Si-specific NAD(P)(+) transhydrogenase subunit alpha
AAF13_RS09210	pntB	85.3322	2.32819	5.02175	0.605705	23.5097	3.84377	0.00012116	0.000710259	Re/Si-specific NAD(P)(+) transhydrogenase subunit beta
AAF13_RS18660	polB	2474.37	-2.7614	-6.78055	0.681483	101.21	-4.05205	5.07705e-05	0.000326769	DNA polymerase II
AAF13_RS12035	potD	134.942	2.34811	5.09156	0.570164	35.11	4.1183	3.81672e-05	0.000255115	spermidine/putrescine ABC transporter substrate-binding protein PotD
AAF13_RS14280	potF	386.718	2.68789	6.44369	0.567303	119.844	4.73801	2.15825e-06	1.97105e-05	spermidine/putrescine ABC transporter substrate-binding protein PotF
AAF13_RS14275	potG	104.661	3.12728	8.73784	0.597067	39.3764	5.23773	1.62565e-07	1.85581e-06	putrescine ABC transporter ATP-binding subunit PotG
AAF13_RS14270	potH	59.274	3.08643	8.49392	0.66369	27.2966	4.65041	3.31273e-06	2.88566e-05	putrescine ABC transporter permease PotH
AAF13_RS14265	potI	68.6743	3.65837	12.6264	0.661455	34.0353	5.53079	3.18783e-08	4.17789e-07	putrescine ABC transporter permease PotI
AAF13_RS21680	ppc	588.81	1.78703	3.45104	0.435807	99.0546	4.10051	4.12239e-05	0.000273439	phosphoenolpyruvate carboxylase
AAF13_RS18420	ppdD	27.4367	-3.79527	-13.8832	1.04746	7.56903	-3.62332	0.000290847	0.00152195	prepilin peptidase-dependent pilin
AAF13_RS07690	pphA	984.684	-1.12317	-2.17825	0.443036	281.783	-2.53516	0.0112396	0.0347275	protein-serine/threonine phosphatase
AAF13_RS22675	ppiC	61.2823	-2.10435	-4.30003	0.641299	51.3029	-3.28138	0.00103301	0.00454482	peptidylprolyl isomerase PpiC
AAF13_RS02225	ppnN	687.275	1.20848	2.31095	0.406462	222.584	2.97318	0.00294734	0.0112947	nucleotide 5'-monophosphate nucleosidase
AAF13_RS08690	ppsA	641.507	1.48157	2.79252	0.470946	117.927	3.14594	0.00165555	0.00685938	phosphoenolpyruvate synthase
AAF13_RS03675	ppx	207.629	1.95469	3.87632	0.472574	58.1783	4.13626	3.53008e-05	0.000238528	exopolyphosphatase
AAF13_RS13780	pqiB	229.115	1.57513	2.97963	0.50407	49.4407	3.12483	0.00177907	0.00729452	intermembrane transport protein PqiB
AAF13_RS13775	pqiC	131.034	1.98999	3.97236	0.513502	82.5959	3.87534	0.000106475	0.000635337	membrane integrity-associated transporter subunit PqiC
AAF13_RS07730	prc	365.209	1.93109	3.81344	0.442284	85.2305	4.36618	1.26441e-05	9.62281e-05	carboxy terminal-processing peptidase
AAF13_RS05555	preT	30.4686	2.12172	4.35213	0.843949	8.44776	2.51404	0.0119357	0.0364737	NAD-dependent dihydropyrimidine dehydrogenase subunit PreT
AAF13_RS25830	prmA	94.0511	1.61234	3.05746	0.584271	47.1073	2.75957	0.0057878	0.0201028	50S ribosomal protein L11 methyltransferase
AAF13_RS17605	proA	248.617	1.45634	2.74411	0.522695	75.922	2.78621	0.00533282	0.018747	glutamate-5-semialdehyde dehydrogenase
AAF13_RS02875	proV	31.8216	-3.10449	-8.60094	0.801618	7.09894	-3.87278	0.000107599	0.000640281	glycine betaine/L-proline ABC transporter ATP-binding protein ProV
AAF13_RS17155	prpB	48.0632	3.22174	9.32909	0.805478	29.5412	3.99978	6.3401e-05	0.00040034	methylisocitrate lyase
AAF13_RS17150	prpC	41.5938	3.85067	14.4267	0.828702	22.3535	4.64662	3.37413e-06	2.93326e-05	2-methylcitrate synthase
AAF13_RS17145	prpD	47.9881	3.72744	13.2456	0.931108	21.135	4.00323	6.24832e-05	0.00039512	2-methylcitrate dehydratase
AAF13_RS17140	prpE	58.6983	3.68681	12.8778	0.701214	19.6428	5.25775	1.4583e-07	1.68247e-06	propionate--CoA ligase
AAF13_RS17160	prpR	314.948	4.80734	27.9997	0.559973	104.637	8.58494	9.08809e-18	5.18739e-16	propionate catabolism operon regulatory protein PrpR
AAF13_RS21265	psiE	149.822	-2.99092	-7.9498	0.834203	59.901	-3.58536	0.000336616	0.00172198	phosphate-starvation-inducible protein PsiE
AAF13_RS16920	psiF	1052.33	1.50627	2.84075	0.420488	516.508	3.5822	0.00034071	0.00173474	phosphate starvation-inducible protein PsiF
AAF13_RS10805	pspA	34801.6	-1.58065	-2.99104	0.464451	2097.81	-3.40326	0.000665857	0.00308929	phage shock protein PspA
AAF13_RS10810	pspF	37.7777	-2.12958	-4.37589	0.689955	11.7994	-3.08654	0.00202497	0.00817148	phage shock protein operon transcriptional activator
AAF13_RS03225	pssA	495.93	1.78371	3.44311	0.5193	173.249	3.43484	0.000592899	0.0028048	CDP-diacylglycerol--serine O-phosphatidyltransferase
AAF13_RS03925	pta	10.8907	3.77266	13.6673	1.03252	5.71878	3.65385	0.000258333	0.00137503	phosphate acetyltransferase
AAF13_RS04815	pta	671.155	3.58588	12.0077	0.457819	157.495	7.83254	4.78114e-15	1.78004e-13	phosphate acetyltransferase
AAF13_RS07650	ptrB	3468.2	-3.7998	-13.9269	0.664789	267.599	-5.7158	1.09191e-08	1.59484e-07	oligopeptidase B
AAF13_RS12145	ptsG	387.494	2.70532	6.52203	0.48508	131.683	5.57706	2.44613e-08	3.27501e-07	PTS glucose transporter subunit IIBC
AAF13_RS04090	ptsH	749.793	1.87715	3.67349	0.431656	873.259	4.34872	1.36934e-05	0.000103308	phosphocarrier protein Hpr
AAF13_RS04085	ptsI	3307.76	2.29013	4.89101	0.389531	575.3	5.8792	4.12243e-09	6.62338e-08	phosphoenolpyruvate-protein phosphotransferase PtsI
AAF13_RS26090	ptsN	191.366	2.34286	5.07308	0.548615	188.41	4.2705	1.95031e-05	0.000141357	PTS IIA-like nitrogen regulatory protein PtsN
AAF13_RS03815	purC	598.134	-2.25717	-4.78052	0.750355	128.44	-3.00813	0.0026286	0.0102452	phosphoribosylaminoimidazolesuccinocarboxamide synthase
AAF13_RS16210	purE	123.702	-2.04234	-4.11914	0.544505	63.4241	-3.75082	0.000176255	0.00099041	5-(carboxyamino)imidazole ribonucleotide mutase
AAF13_RS10840	puuA	127.535	-1.75389	-3.37266	0.53	21.0194	-3.30922	0.00093557	0.00417542	glutamate-putrescine ligase
AAF13_RS10835	puuD	47.3175	-2.2746	-4.83863	0.640758	14.2666	-3.54986	0.00038544	0.0019343	gamma-glutamyl-gamma-aminobutyrate hydrolase
AAF13_RS10815	puuE	10.8784	2.87605	7.34136	1.06409	4.68614	2.70283	0.00687519	0.0230128	4-aminobutyrate transaminase
AAF13_RS15360	pxpA	50.4381	1.87459	3.66698	0.698505	24.7633	2.68372	0.00728088	0.0241656	5-oxoprolinase subunit PxpA
AAF13_RS15370	pxpB	55.3857	1.53532	2.89853	0.591606	35.1664	2.59517	0.00945433	0.0301787	5-oxoprolinase subunit PxpB
AAF13_RS15365	pxpC	99.9589	1.56538	2.95955	0.596066	36.3788	2.62618	0.00863491	0.0279331	5-oxoprolinase subunit PxpC
AAF13_RS07595	pyk	747.475	2.75192	6.73614	0.427197	240.514	6.4418	1.18062e-10	2.52291e-09	pyruvate kinase
AAF13_RS08825	pykF	1183.69	1.47139	2.77289	0.444469	335.111	3.31044	0.000931494	0.00416579	pyruvate kinase PykF
AAF13_RS12340	pyrC	434.308	-2.28984	-4.89002	0.460066	127.663	-4.97721	6.45088e-07	6.66284e-06	dihydroorotase
AAF13_RS13810	pyrD	198.844	-2.74663	-6.71147	0.491259	61.1964	-5.591	2.25764e-08	3.06051e-07	quinone-dependent dihydroorotate dehydrogenase
AAF13_RS02305	pyrG	3061.43	-1.16514	-2.24256	0.40798	478.085	-2.85589	0.00429166	0.0155403	CTP synthase (glutamine hydrolyzing)
AAF13_RS16595	queC	209.69	1.51562	2.85922	0.514945	113.026	2.94327	0.00324768	0.0122402	7-cyano-7-deazaguanine synthase QueC
AAF13_RS02380	queD	23.6106	-2.92464	-7.59285	1.07802	32.2919	-2.71298	0.00666807	0.0224407	6-carboxytetrahydropterin synthase QueD
AAF13_RS20305	queG	424.049	-2.05189	-4.14648	0.550497	77.7893	-3.72733	0.000193517	0.00107763	tRNA epoxyqueuosine(34) reductase QueG
AAF13_RS26085	rapZ	179.112	2.01087	4.03025	0.520498	98.4536	3.86336	0.000111839	0.000662784	RNase adapter RapZ
AAF13_RS14085	rarA	294.321	2.48786	5.60947	0.491176	91.5126	5.06512	4.0815e-07	4.39344e-06	replication-associated recombination protein RarA
AAF13_RS03060	ratA	169.735	-2.55758	-5.8872	0.544455	128.04	-4.69751	2.63358e-06	2.35071e-05	type II toxin-antitoxin system toxin RatA
AAF13_RS22795	rbsA	684.019	3.81529	14.0773	0.501531	114.448	7.60729	2.799e-14	9.41246e-13	ribose ABC transporter ATP-binding protein RbsA
AAF13_RS22785	rbsB	461.433	4.77587	27.3955	0.510136	183.264	9.36195	7.82806e-21	7.71776e-19	ribose ABC transporter substrate-binding protein RbsB
AAF13_RS22790	rbsC	280.55	4.23678	18.8538	0.688016	81.4239	6.15797	7.36827e-10	1.38972e-08	ribose ABC transporter permease
AAF13_RS22800	rbsD	692.859	4.07951	16.9065	0.467811	436.145	8.72042	2.77175e-18	1.74259e-16	D-ribose pyranase
AAF13_RS19620	rbsK	154.934	3.53642	11.6029	0.634161	95.7889	5.57653	2.45361e-08	3.27501e-07	ribokinase
AAF13_RS22780	rbsK	135.92	1.68846	3.22312	0.581443	71.1251	2.90391	0.00368538	0.0136177	ribokinase
AAF13_RS22775	rbsR	99.1621	1.77592	3.42457	0.56207	42.1122	3.15961	0.00157982	0.00658969	ribose operon transcriptional repressor RbsR
AAF13_RS17325	rclC	15.785	-2.59787	-6.0539	1.06624	9.97414	-2.43648	0.014831	0.0437666	reactive chlorine species resistance protein RclC
AAF13_RS05770	rcnA	193.306	-5.33779	-40.4422	0.948892	29.4474	-5.62529	1.85199e-08	2.55857e-07	nickel/cobalt efflux protein RcnA
AAF13_RS02765	recA	55078	-4.18087	-18.1371	0.729201	3827.63	-5.73349	9.83827e-09	1.44679e-07	recombinase RecA
AAF13_RS03075	recN	29735.6	-2.71422	-6.56239	0.615879	367.358	-4.40707	1.04777e-05	8.10202e-05	DNA repair protein RecN
AAF13_RS02770	recX	1083.06	-4.01455	-16.1622	0.76005	191.645	-5.28196	1.27811e-07	1.49044e-06	recombination regulator RecX
AAF13_RS26740	repA	514.121	-1.86954	-3.65416	0.506639	144.455	-3.69008	0.000224181	0.00121259	incFII family plasmid replication initiator RepA
AAF13_RS31475	rfbA	88.311	1.31461	2.48735	0.549495	33.2138	2.3924	0.0167386	0.0483436	glucose-1-phosphate thymidylyltransferase RfbA
AAF13_RS22575	rffM	38.2808	2.19089	4.56588	0.723674	20.4662	3.02746	0.0024662	0.00969056	lipopolysaccharide N-acetylmannosaminouronosyltransferase
AAF13_RS22585	rffT	100.263	1.7162	3.28569	0.715247	31.9377	2.39945	0.0164197	0.047581	TDP-N-acetylfucosamine:lipid II N-acetylfucosaminyltransferase
AAF13_RS21970	rhaR	22.8674	2.87163	7.31893	0.84209	13.6563	3.41013	0.000649331	0.00302556	HTH-type transcriptional activator RhaR
AAF13_RS14585	rhlE	333.462	-2.5941	-6.03812	0.548603	40.0108	-4.72856	2.2612e-06	2.06073e-05	ATP-dependent RNA helicase RhlE
AAF13_RS22640	rho	8944.15	-1.52444	-2.87675	0.416465	1770.43	-3.66043	0.000251789	0.00134515	transcription termination factor Rho
AAF13_RS22645	rhoL	2430.44	-2.29887	-4.92073	0.478371	5648.09	-4.80563	1.54268e-06	1.47729e-05	rho operon leader peptide RhoL
AAF13_RS23960	rhsB	26.9671	-3.86963	-14.6175	1.17412	0.824206	-3.29578	0.000981496	0.00434462	rhs element protein RhsB
AAF13_RS15420	rhsC	1738.39	-5.36049	-41.0835	0.823892	51.6902	-6.5063	7.70267e-11	1.71355e-09	rhs element protein RhsC
AAF13_RS10960	ribA	528.246	-1.76296	-3.39394	0.466857	188.673	-3.77623	0.000159218	0.000907606	GTP cyclohydrolase II
AAF13_RS16760	ribE	780.95	-2.08858	-4.2533	0.664018	322.196	-3.14537	0.00165876	0.00686611	6,7-dimethyl-8-ribityllumazine synthase
AAF13_RS18815	rihC	27.9904	4.01263	16.1407	0.842032	18.6688	4.76541	1.88471e-06	1.75448e-05	ribonucleoside hydrolase RihC
AAF13_RS26260	rimP	512.879	-2.66189	-6.3286	0.482676	256.302	-5.51485	3.49069e-08	4.53372e-07	ribosome maturation factor RimP
AAF13_RS00160	rlmG	107.228	-1.66986	-3.18184	0.645271	18.3613	-2.58785	0.00965774	0.0307601	23S rRNA (guanine(1835)-N(2))-methyltransferase RlmG
AAF13_RS15725	rlmH	329.169	-2.39968	-5.27685	0.58672	128.526	-4.08999	4.31399e-05	0.000285276	23S rRNA (pseudouridine(1915)-N(3))-methyltransferase RlmH
AAF13_RS24520	rlmJ	224.594	-1.85148	-3.6087	0.482161	73.0299	-3.83996	0.000123052	0.000719406	23S rRNA (adenine(2030)-N(6))-methyltransferase
AAF13_RS15740	rlpA	318.756	1.15293	2.22365	0.448566	109.07	2.57026	0.0101623	0.0319682	endolytic peptidoglycan transglycosylase RlpA
AAF13_RS11970	rluE	61.8429	-1.75459	-3.37431	0.639846	29.2492	-2.74221	0.00610264	0.020944	23S rRNA pseudouridine(2457) synthase RluE
AAF13_RS25905	rng	228.781	2.26447	4.80479	0.502399	61.3211	4.50732	6.56517e-06	5.41439e-05	ribonuclease G
AAF13_RS18045	rnhB	59.5586	2.46518	5.52194	0.778185	43.0857	3.16785	0.00153571	0.00643661	ribonuclease HII
AAF13_RS23050	rnpA	209.246	-1.28795	-2.44181	0.517966	216.419	-2.48655	0.0128988	0.038993	ribonuclease P protein component
AAF13_RS27775	rnpB	17911.5	-3.82935	-14.2151	0.59916	5901.89	-6.3912	1.64589e-10	3.44921e-09	RNase P RNA component class A
AAF13_RS20240	rnr	1891.82	-1.40905	-2.65562	0.56496	185.563	-2.49407	0.0126287	0.03831	ribonuclease R
AAF13_RS25250	rpe	80.8999	1.66878	3.17946	0.57733	47.0007	2.89051	0.00384613	0.0141634	ribulose-phosphate 3-epimerase
AAF13_RS23700	rph	340.009	-2.10938	-4.31507	0.504329	75.5048	-4.18256	2.88247e-05	0.000198794	ribonuclease PH
AAF13_RS21535	rplK	1687.91	-1.76586	-3.40077	0.475922	553.169	-3.7104	0.000206933	0.00113918	50S ribosomal protein L11
AAF13_RS25570	rplN	3700.12	-1.32819	-2.51088	0.494979	1940.6	-2.68333	0.00728932	0.0241751	50S ribosomal protein L14
AAF13_RS25555	rplP	1092.34	1.73422	3.32699	0.673392	513.582	2.57535	0.010014	0.0317317	50S ribosomal protein L16
AAF13_RS03120	rplS	1274.53	2.881	7.36663	0.698735	508.006	4.12317	3.73688e-05	0.000250938	50S ribosomal protein L19
AAF13_RS05340	rplY	406.41	-1.36436	-2.57462	0.51158	318.364	-2.66695	0.00765433	0.0252314	50S ribosomal protein L25
AAF13_RS23730	rpmB	3643.92	-2.30566	-4.94394	0.6368	2185.64	-3.6207	0.000293809	0.00153375	50S ribosomal protein L28
AAF13_RS12205	rpmF	290.085	1.46024	2.75154	0.502492	509.331	2.90599	0.00366093	0.0135504	50S ribosomal protein L32
AAF13_RS23735	rpmG	2086.86	-2.16491	-4.4844	0.643057	1520.76	-3.3666	0.000761011	0.00346772	50S ribosomal protein L33
AAF13_RS24855	rpoH	33983.4	-4.60519	-24.3389	0.583099	5048.36	-7.89778	2.83909e-15	1.12991e-13	RNA polymerase sigma factor RpoH
AAF13_RS02510	rpoS	10312.9	2.41963	5.35032	0.396713	2864.36	6.09919	1.06608e-09	1.91102e-08	RNA polymerase sigma factor RpoS
AAF13_RS02050	rppH	614.791	-1.69429	-3.23618	0.472228	350.95	-3.58787	0.00033339	0.00170749	RNA pyrophosphohydrolase
AAF13_RS27705	rprA	33.374	-2.64942	-6.27415	0.898508	101.348	-2.94869	0.00319124	0.0120694	antisense sRNA RprA
AAF13_RS20120	rpsF	1145.37	-1.09164	-2.13116	0.401951	645.291	-2.71585	0.00661056	0.0223164	30S ribosomal protein S6
AAF13_RS25565	rpsQ	518.32	1.76055	3.38827	0.66095	332.264	2.66366	0.00772949	0.0254277	30S ribosomal protein S17
AAF13_RS00255	rpsU	369.529	-1.16639	-2.24449	0.447445	388.122	-2.60678	0.00913991	0.0293271	30S ribosomal protein S21
AAF13_RS19840	rraB	772.22	-1.77643	-3.42578	0.50269	451.912	-3.53385	0.000409546	0.00203974	ribonuclease E inhibitor RraB
AAF13_RS21470	rsd	546.504	2.46651	5.52704	0.513405	472.019	4.80422	1.55358e-06	1.48119e-05	sigma D regulator
AAF13_RS15720	rsfS	347.576	-2.4222	-5.35987	0.565325	207.909	-4.28461	1.8306e-05	0.000133464	ribosome silencing factor
AAF13_RS20330	rsgA	435.23	-1.13084	-2.18986	0.456349	108.746	-2.47802	0.0132113	0.0397715	small ribosomal subunit biogenesis GTPase RsgA
AAF13_RS18545	rsmH	662.704	2.68246	6.41948	0.44286	322.583	6.05712	1.38577e-09	2.42399e-08	16S rRNA (cytosine(1402)-N(4))-methyltransferase RsmH
AAF13_RS09700	rspA	426.857	4.12339	17.4287	0.479373	188.507	8.60164	7.85831e-18	4.56661e-16	starvation-sensing protein RspA
AAF13_RS09175	rstB	79.11	-2.25462	-4.77207	0.765099	23.5741	-2.94683	0.00321051	0.0121106	two-component system sensor histidine kinase RstB
AAF13_RS09055	rsxE	17.0582	2.92112	7.57432	0.948617	13.7221	3.07934	0.00207459	0.00834839	electron transport complex subunit RsxE
AAF13_RS09060	rsxG	18.4514	2.86697	7.29533	0.872676	15.8223	3.28527	0.00101886	0.00450085	electron transport complex subunit RsxG
AAF13_RS13080	rutA	17.4317	3.31943	9.9827	0.918777	11.236	3.61288	0.000302818	0.00156944	pyrimidine utilization protein A
AAF13_RS13085	rutB	10.018	2.81482	7.03631	1.04761	8.47029	2.6869	0.00721177	0.0239729	peroxyureidoacrylate/ureidoacrylate amidohydrolase RutB
AAF13_RS13095	rutD	8.07179	3.25081	9.51899	1.10886	6.72124	2.93167	0.00337142	0.0126625	pyrimidine utilization protein D
AAF13_RS13105	rutF	8.17538	3.0687	8.39018	1.13637	8.11617	2.70044	0.00692486	0.0231305	pyrimidine utilization flavin reductase protein F
AAF13_RS13110	rutG	21.5752	3.22737	9.36558	0.920401	9.99197	3.50648	0.000454076	0.00224258	pyrimidine utilization transport protein G
AAF13_RS07560	ruvA	385.414	-1.317	-2.49147	0.488894	112.881	-2.69383	0.00706359	0.0235525	Holliday junction branch migration protein RuvA
AAF13_RS07550	ruvC	75.0925	1.80275	3.48885	0.588223	38.3165	3.06475	0.00217855	0.00871824	crossover junction endodeoxyribonuclease RuvC
AAF13_RS10870	sapC	90.5606	1.86631	3.64598	0.643095	25.7742	2.90207	0.00370708	0.0136862	peptide ABC transporter permease SapC
AAF13_RS10875	sapD	113.1	2.58041	5.98111	0.541452	39.5111	4.76573	1.88168e-06	1.75448e-05	peptide ABC transporter ATP-binding protein SapD
AAF13_RS10880	sapF	70.1703	2.02879	4.08062	0.646607	28.9448	3.13759	0.00170342	0.00701751	peptide ABC transporter ATP-binding protein SapF
AAF13_RS16855	sbcC	40.6051	2.35395	5.11221	0.679765	4.89381	3.46289	0.000534415	0.00256732	exonuclease subunit SbcC
AAF13_RS16960	sbmA	270.976	-1.47846	-2.78651	0.516366	73.0543	-2.8632	0.00419386	0.015263	peptide antibiotic transporter SbmA
AAF13_RS01550	scpA	108.131	-2.8599	-7.25964	0.709994	9.09024	-4.02806	5.62393e-05	0.000359832	methylmalonyl-CoA mutase
AAF13_RS02215	sdaB	74.3897	2.01762	4.04917	0.578134	23.6427	3.48989	0.000483217	0.00236983	L-serine ammonia-lyase II
AAF13_RS15305	sdhA	537.039	3.81513	14.0756	0.541701	186.13	7.04287	1.88319e-12	5.4321e-11	succinate dehydrogenase flavoprotein subunit
AAF13_RS15300	sdhB	474.515	3.65195	12.5703	0.453184	409.168	8.05843	7.72815e-16	3.38634e-14	succinate dehydrogenase iron-sulfur subunit SdhB
AAF13_RS15315	sdhC	393.715	2.29271	4.89975	0.472572	552.103	4.85155	1.22498e-06	1.20225e-05	succinate dehydrogenase cytochrome b556 subunit
AAF13_RS15310	sdhD	94.6911	3.02251	8.12577	0.613401	166.118	4.92745	8.33084e-07	8.43428e-06	succinate dehydrogenase membrane anchor subunit
AAF13_RS01645	sdhE	106.076	-2.05164	-4.14578	0.62987	76.6694	-3.25725	0.00112496	0.00489477	FAD assembly factor SdhE
AAF13_RS06930	sdiA	593.996	-3.44306	-10.8758	0.440883	203.692	-7.80946	5.7433e-15	2.11139e-13	transcriptional regulator SdiA
AAF13_RS23855	secB	224.181	2.05827	4.16486	0.472981	187.277	4.35169	1.35089e-05	0.000102094	protein-export chaperone SecB
AAF13_RS16800	secD	414.692	1.43117	2.69665	0.45177	89.6943	3.16791	0.00153539	0.00643661	protein translocase subunit SecD
AAF13_RS16795	secF	179.331	1.60914	3.05069	0.562008	71.8852	2.86319	0.00419399	0.015263	protein translocase subunit SecF
AAF13_RS26235	secG	2210.96	-1.94822	-3.85899	0.449147	1536.26	-4.3376	1.44046e-05	0.000108109	preprotein translocase subunit SecG
AAF13_RS18470	secM	772.76	-1.07187	-2.10215	0.440025	292.476	-2.43593	0.0148537	0.0438037	secA regulator SecM
AAF13_RS18225	sfsA	732.492	2.66368	6.33646	0.482874	376.68	5.5163	3.46212e-08	4.5237e-07	DNA/RNA nuclease SfsA
AAF13_RS18615	sgrR	222.817	-2.35779	-5.12585	0.532831	42.2595	-4.42503	9.64309e-06	7.54189e-05	DNA-binding transcriptional regulator SgrR
AAF13_RS20515	sigA	524.801	1.84236	3.58595	0.487387	75.466	3.78007	0.000156787	0.000896103	serine protease autotransporter toxin SigA
AAF13_RS24630	silA	122.873	1.29336	2.45099	0.490925	15.0547	2.63454	0.00842508	0.0273358	Cu(+)/Ag(+) efflux RND transporter permease subunit SilA
AAF13_RS24615	silC	56.9514	2.11156	4.32158	0.618968	19.1206	3.41142	0.000646266	0.00301776	Cu(+)/Ag(+) efflux RND transporter outer membrane channel SilC
AAF13_RS24640	silP	180.032	1.73502	3.32885	0.48966	33.2835	3.54332	0.000395123	0.00197091	Ag(+)-translocating P-type ATPase SilP
AAF13_RS04600	sixA	4364.9	-1.25417	-2.3853	0.404468	1750.83	-3.1008	0.00193001	0.00783933	phosphohistidine phosphatase SixA
AAF13_RS18070	skp	717.36	2.40036	5.27935	0.46095	689.181	5.20742	1.91485e-07	2.16883e-06	molecular chaperone Skp
AAF13_RS25440	slyD	943.523	1.64361	3.12447	0.546836	487.542	3.00568	0.00264992	0.0103005	peptidylprolyl isomerase
AAF13_RS03055	smpB	820.769	-3.40324	-10.5798	0.523812	291.89	-6.49707	8.18967e-11	1.80339e-09	SsrA-binding protein SmpB
AAF13_RS04645	smrB	91.4442	-2.44101	-5.43022	0.59986	39.263	-4.0693	4.71547e-05	0.000306682	endonuclease SmrB
AAF13_RS08980	sodC	602.852	2.04637	4.13064	0.497521	314.396	4.11313	3.90336e-05	0.000259705	superoxide dismutase [Cu-Zn] SodC2
AAF13_RS21085	soxR	235.18	-2.20398	-4.60749	0.544124	60.8949	-4.05051	5.11061e-05	0.000328442	redox-sensitive transcriptional activator SoxR
AAF13_RS21090	soxS	1577.14	-1.92117	-3.78729	0.76053	527.417	-2.52609	0.011534	0.0355358	superoxide response transcriptional regulator SoxS
AAF13_RS01415	speA	691.36	1.74791	3.35871	0.44007	126.262	3.97188	7.13074e-05	0.000444442	biosynthetic arginine decarboxylase
AAF13_RS18350	speE	336.459	-1.33777	-2.52761	0.522446	70.7465	-2.56059	0.0104493	0.0326815	polyamine aminopropyltransferase
AAF13_RS22235	srkA	918.533	-1.59221	-3.01512	0.423616	187.86	-3.75863	0.000170848	0.000961271	stress response kinase SrkA
AAF13_RS02725	srlR	87.0207	1.42555	2.68617	0.548328	42.7434	2.59982	0.00932729	0.0297951	glucitol operon DNA-binding transcriptional repressor SrlR
AAF13_RS03575	sseA	389.572	1.88608	3.69628	0.49979	156.726	3.77374	0.000160821	0.000915538	3-mercaptopyruvate sulfurtransferase
AAF13_RS25990	sspA	916.684	-1.86175	-3.63448	0.473259	255.287	-3.93389	8.35828e-05	0.000512846	stringent starvation protein A
AAF13_RS25995	sspB	447.128	-1.48963	-2.80816	0.586024	158.435	-2.54192	0.0110244	0.03416	ClpXP protease specificity-enhancing factor
AAF13_RS27685	ssrA	850436	-5.08578	-33.9603	0.604754	286215	-8.40966	4.11209e-17	2.20225e-15	transfer-messenger RNA
AAF13_RS27680	ssrS	665.9	-3.66053	-12.6453	0.695727	518.403	-5.26145	1.42923e-07	1.65776e-06	6S RNA
AAF13_RS00135	sstT	463.377	2.06958	4.19765	0.478663	200.318	4.32368	1.53451e-05	0.00011379	serine/threonine transporter SstT
AAF13_RS15290	sucA	2036.29	4.36567	20.6157	0.467012	477.553	9.34809	8.92409e-21	8.60282e-19	2-oxoglutarate dehydrogenase E1 component
AAF13_RS15280	sucC	705.133	6.0139	64.6194	0.564695	423.035	10.6498	1.74719e-26	3.29535e-24	ADP-forming succinate--CoA ligase subunit beta
AAF13_RS15275	sucD	834.104	5.57221	47.5775	0.499365	648.449	11.1586	6.50229e-29	1.65923e-26	succinate--CoA ligase subunit alpha
AAF13_RS08785	sufA	1459.6	-3.55814	-11.7789	0.430387	870.731	-8.26731	1.37018e-16	6.53168e-15	Fe-S cluster assembly scaffold SufA
AAF13_RS08790	sufB	2092.13	-2.61873	-6.14209	0.425186	315.764	-6.15902	7.31951e-10	1.38655e-08	Fe-S cluster assembly protein SufB
AAF13_RS08795	sufC	563.587	-2.19304	-4.57269	0.513615	161.514	-4.26982	1.95627e-05	0.000141439	Fe-S cluster assembly ATPase SufC
AAF13_RS08800	sufD	1024.35	-1.60753	-3.0473	0.5646	169.672	-2.84721	0.00441049	0.015891	Fe-S cluster assembly protein SufD
AAF13_RS03515	suhB	802.113	-4.1343	-17.561	0.464818	248.674	-8.89445	5.87112e-19	3.9183e-17	inositol-1-monophosphatase
AAF13_RS23530	sul2	9169.92	-1.66482	-3.17075	0.677704	1097.76	-2.45656	0.0140273	0.0417355	sulfonamide-resistant dihydropteroate synthase Sul2
AAF13_RS13740	sulA	12191.1	-4.3435	-20.3013	1.16683	1739.22	-3.72249	0.000197268	0.00109711	cell division inhibitor SulA
AAF13_RS18685	surA	982.71	2.25509	4.77363	0.448571	256.867	5.02727	4.97509e-07	5.23833e-06	peptidylprolyl isomerase SurA
AAF13_RS02495	surE	77.2356	2.10649	4.30643	0.622914	43.6107	3.38167	0.000720454	0.00330373	5'/3'-nucleotidase SurE
AAF13_RS27405	tadA	336.288	-2.56917	-5.93466	0.623288	31.0286	-4.12196	3.75666e-05	0.000251876	Flp pilus assembly complex ATPase component TadA
AAF13_RS03895	tal	846.404	1.56567	2.96014	0.468189	189.569	3.34409	0.000825533	0.00374207	transaldolase
AAF13_RS20005	tamB	125.364	1.27262	2.416	0.518956	11.7453	2.45228	0.0141956	0.0421783	autotransporter assembly complex protein TamB
AAF13_RS03235	tapT	493.833	-4.97951	-31.5488	0.641339	279.845	-7.76425	8.21301e-15	2.95553e-13	tRNA-uridine aminocarboxypropyltransferase
AAF13_RS22335	tatB	596.23	1.12705	2.18411	0.41351	408.533	2.72556	0.00641928	0.0217724	Sec-independent protein translocase subunit TatB
AAF13_RS22330	tatC	169.954	1.83474	3.56706	0.527997	95.1502	3.4749	0.000511053	0.00247654	Sec-independent protein translocase subunit TatC
AAF13_RS02140	tcdA	367.185	-1.96377	-3.90079	0.535213	73.3962	-3.66913	0.000243373	0.00130501	tRNA cyclic N6-threonylcarbamoyladenosine(37) synthase TcdA
AAF13_RS23820	tdh	336.268	3.3945	10.5159	0.525037	169.645	6.46526	1.01123e-10	2.18244e-09	L-threonine 3-dehydrogenase
AAF13_RS23445	tetR(A)	893.289	-2.96629	-7.81526	0.524684	258.887	-5.65348	1.57228e-08	2.2073e-07	tetracycline resistance transcriptional repressor TetR(A)
AAF13_RS05780	thiM	65.2892	-1.72319	-3.30166	0.591224	24.4425	-2.91462	0.00356127	0.0132154	hydroxyethylthiazole kinase
AAF13_RS18945	thrB	123.552	1.78446	3.4449	0.540094	55.102	3.30399	0.000953203	0.00423667	homoserine kinase
AAF13_RS18940	thrC	147.288	2.84012	7.16081	0.58936	47.1366	4.81899	1.44284e-06	1.3909e-05	threonine synthase
AAF13_RS23210	tisB	9059.62	-4.29683	-19.655	1.35215	5485.37	-3.17778	0.0014841	0.00624444	type I toxin-antitoxin system toxin TisB
AAF13_RS03890	tkt	1286.02	2.16423	4.48228	0.418632	179.325	5.16977	2.34378e-07	2.5937e-06	transketolase
AAF13_RS03835	tmcA	480.79	-1.19463	-2.28886	0.487605	57.1018	-2.45	0.0142858	0.0423882	tRNA cytosine(34) acetyltransferase TmcA
AAF13_RS23025	tnaA	68.5202	3.00348	8.01933	0.615906	24.5033	4.87653	1.0797e-06	1.06934e-05	tryptophanase
AAF13_RS29290	tnpA	55.1729	-1.8607	-3.63184	0.65336	25.4882	-2.84789	0.00440097	0.0158698	IS200/IS605-like element IS609 family transposase
AAF13_RS15215	tolA	539.662	1.89058	3.70783	0.486264	123.801	3.88797	0.000101088	0.000606529	cell envelope integrity protein TolA
AAF13_RS15210	tolB	763.67	1.75815	3.38264	0.430878	230.158	4.08039	4.49603e-05	0.00029596	Tol-Pal system protein TolB
AAF13_RS00415	tolC	1343.61	1.2189	2.32769	0.416169	286.59	2.92886	0.00340208	0.0127556	outer membrane channel protein TolC
AAF13_RS16515	tomB	1961.79	-2.89954	-7.4619	0.420653	1323.53	-6.89295	5.46473e-12	1.42807e-10	Hha toxicity modulator TomB
AAF13_RS13530	torD	36.6677	-1.98696	-3.96401	0.72427	16.0151	-2.7434	0.00608069	0.0209093	molecular chaperone TorD
AAF13_RS07145	torZ	399.843	-2.698	-6.489	0.571501	31.2687	-4.72089	2.34812e-06	2.13099e-05	trimethylamine N-oxide reductase TorZ
AAF13_RS10705	tpx	403.21	1.15036	2.21969	0.453416	284.727	2.5371	0.0111777	0.0345607	thiol peroxidase
AAF13_RS09215	tqsA	42.112	-2.5264	-5.76131	0.746316	11.6164	-3.38516	0.000711377	0.00326902	AI-2 transporter TqsA
AAF13_RS27480	traH	48.8556	-3.20246	-9.20529	0.690341	32.7927	-4.63896	3.50172e-06	3.02599e-05	IncI1-type conjugal transfer lipoprotein TraH
AAF13_RS27485	traI	28.1618	-1.9149	-3.77087	0.72383	9.9554	-2.64551	0.00815677	0.0266446	IncI1-type conjugal transfer lipoprotein TraI
AAF13_RS27210	trbB	101.493	-2.20099	-4.59793	0.548232	27.861	-4.0147	5.95226e-05	0.000378606	IncI1-type conjugal transfer protein TrbB
AAF13_RS11750	treA	147.919	1.67591	3.1952	0.521587	38.2032	3.21309	0.00131315	0.00560673	alpha,alpha-trehalase
AAF13_RS19920	treB	80.4121	4.18832	18.231	0.596425	33.7787	7.02237	2.18139e-12	6.06593e-11	PTS trehalose transporter subunit IIBC
AAF13_RS19925	treC	61.0926	3.27545	9.68295	0.656193	22.9125	4.99159	5.98844e-07	6.21479e-06	alpha,alpha-phosphotrehalase
AAF13_RS21625	trmA	121.206	-2.03299	-4.09253	0.688907	42.6061	-2.95104	0.00316706	0.0119989	tRNA (uridine(54)-C5)-methyltransferase TrmA
AAF13_RS03115	trmD	5797.75	1.81906	3.52851	0.598382	880.153	3.03996	0.00236607	0.00934213	tRNA (guanosine(37)-N1)-methyltransferase TrmD
AAF13_RS03520	trmJ	1801.96	-4.47991	-22.3145	0.500122	429.533	-8.95763	3.31734e-19	2.32106e-17	tRNA (cytosine(32)/uridine(32)-2'-O)-methyltransferase TrmJ
AAF13_RS11060	trpA	1089.24	3.44992	10.9277	1.27231	678.813	2.71154	0.00669713	0.0225131	tryptophan synthase subunit alpha
AAF13_RS11055	trpB	1458.03	2.92478	7.59359	1.21535	575.282	2.40654	0.0161043	0.0468233	tryptophan synthase subunit beta
AAF13_RS11050	trpCF	1179.2	2.0891	4.25484	0.716571	386.657	2.91542	0.00355211	0.0132153	bifunctional indole-3-glycerol-phosphate synthase TrpC/phosphoribosylanthranilate isomerase TrpF
AAF13_RS25260	trpS	318.769	1.50813	2.84441	0.484765	126.449	3.11105	0.00186422	0.00759342	tryptophan--tRNA ligase
AAF13_RS02490	truD	99.0605	2.67558	6.38897	0.595805	46.3998	4.4907	7.09879e-06	5.79935e-05	tRNA pseudouridine(13) synthase TruD
AAF13_RS22650	trxA	1871.08	-2.0425	-4.1196	0.449789	995.63	-4.54103	5.59812e-06	4.67913e-05	thioredoxin TrxA
AAF13_RS03240	trxC	3097.16	-5.61056	-48.8593	0.558861	1995.39	-10.0393	1.02412e-23	1.34625e-21	thioredoxin TrxC
AAF13_RS18110	tsf	986.209	1.85305	3.61263	0.595173	312.338	3.11346	0.00184906	0.00753874	elongation factor Ts
AAF13_RS25355	tsgA	103.98	-3.02219	-8.12398	0.659175	14.4689	-4.5848	4.5442e-06	3.86525e-05	MFS transporter TsgA
AAF13_RS00945	tssB	349.166	-3.63438	-12.4181	0.530295	227.871	-6.8535	7.20634e-12	1.84977e-10	type VI secretion system contractile sheath small subunit
AAF13_RS00950	tssC	529.86	-2.77045	-6.8232	0.552823	136.105	-5.01146	5.40182e-07	5.66017e-06	type VI secretion system contractile sheath large subunit
AAF13_RS01040	tssI	182.054	-3.24757	-9.49767	0.681268	35.2617	-4.76696	1.87029e-06	1.74856e-05	type VI secretion system tip protein VgrG
AAF13_RS16780	tsx	221.389	1.75459	3.37431	0.503578	123.197	3.48425	0.000493513	0.00240817	nucleoside-specific channel-forming protein Tsx
AAF13_RS25490	tuf	4442.06	2.04493	4.12653	0.622961	1295.07	3.2826	0.00102855	0.00453441	elongation factor Tu
AAF13_RS21550	tuf	1172.64	1.55581	2.93998	0.445197	421.215	3.49465	0.000474681	0.00233462	elongation factor Tu
AAF13_RS09170	tus	392.64	-2.72687	-6.62017	0.51836	132.503	-5.26057	1.43608e-07	1.66126e-06	DNA replication terminus site-binding protein
AAF13_RS24810	tusA	37.4584	-1.90298	-3.73984	0.701843	43.2036	-2.7114	0.00669997	0.0225131	sulfurtransferase TusA
AAF13_RS21135	tyrB	80.9466	1.91537	3.7721	0.559236	30.4171	3.42497	0.000614857	0.00288976	aromatic amino acid transaminase
AAF13_RS22345	ubiB	229.097	1.28644	2.43925	0.52973	45.4157	2.42848	0.0151623	0.0446229	ubiquinone biosynthesis regulatory protein kinase UbiB
AAF13_RS22315	ubiD	1341.48	-2.06565	-4.18623	0.400434	205.316	-5.15853	2.48894e-07	2.72652e-06	4-hydroxy-3-polyprenylbenzoate decarboxylase
AAF13_RS15595	ubiF	410.012	-1.37793	-2.59895	0.458164	69.6031	-3.0075	0.00263406	0.0102572	2-octaprenyl-3-methyl-6-methoxy-1,4-benzoquinol hydroxylase
AAF13_RS04040	ucpA	149.209	2.49884	5.6523	0.636264	99.094	3.92736	8.5883e-05	0.000525473	SDR family oxidoreductase UcpA
AAF13_RS22365	udp	266.767	2.89557	7.4414	0.566681	138.983	5.1097	3.22664e-07	3.50806e-06	uridine phosphorylase
AAF13_RS24905	ugpB	181.486	1.48441	2.79804	0.598483	65.962	2.4803	0.0131273	0.0395736	sn-glycerol-3-phosphate ABC transporter substrate-binding protein UgpB
AAF13_RS09145	uidC	46.2178	2.62489	6.16837	0.633828	19.8124	4.14133	3.453e-05	0.000234048	glucuronide uptake porin UidC
AAF13_RS09130	uidR	597.312	-2.03069	-4.08599	0.483871	179.149	-4.19675	2.70774e-05	0.000189761	DNA-binding transcriptional regulator UidR
AAF13_RS11815	umuC	1101.13	-1.77411	-3.42027	0.58163	64.9402	-3.05024	0.00228659	0.00906695	DNA polymerase V catalytic protein
AAF13_RS27110	umuD	30.792	-1.93839	-3.83277	0.761501	26.1746	-2.54548	0.0109127	0.0339107	translesion error-prone DNA polymerase V autoproteolytic subunit
AAF13_RS27340	umuD	176.142	-1.8551	-3.61778	0.585895	42.7922	-3.16627	0.00154405	0.00645911	translesion error-prone DNA polymerase V autoproteolytic subunit
AAF13_RS03700	uraA	115.178	-2.51371	-5.71089	0.714827	15.8387	-3.51653	0.000437219	0.00216761	uracil permease
AAF13_RS24540	uspA	1105.4	1.35891	2.56491	0.409582	666.17	3.31779	0.000907312	0.00407445	universal stress protein UspA
AAF13_RS21880	uspD	201.565	1.62181	3.07762	0.488189	144.458	3.32211	0.000893409	0.00402452	universal stress protein UspD
AAF13_RS10655	uspE	5010.83	-1.24797	-2.37506	0.489287	1009.68	-2.55058	0.0107544	0.0335389	universal stress protein UspE
AAF13_RS15870	uspG	721.681	-2.12768	-4.37014	0.480667	159.193	-4.42651	9.57695e-06	7.51262e-05	universal stress protein UspG
AAF13_RS21110	uvrA	17159.9	-3.88177	-14.741	0.732726	707.005	-5.2977	1.17269e-07	1.38614e-06	excinuclease ABC subunit UvrA
AAF13_RS14685	uvrB	6798.46	-1.71766	-3.28902	0.650037	329.679	-2.6424	0.00823203	0.02685	excinuclease ABC subunit B
AAF13_RS00125	uxaA	181.468	3.09795	8.56199	0.554793	54.8213	5.58397	2.35089e-08	3.17699e-07	altronate dehydratase
AAF13_RS00120	uxaC	273.657	1.79558	3.47154	0.484733	78.1881	3.70426	0.000212007	0.00115976	glucuronate isomerase
AAF13_RS19375	uxuR	1160.46	-1.58294	-2.99579	0.457228	390.933	-3.46203	0.000536124	0.00257268	Uxu operon transcriptional regulator
AAF13_RS19825	valS	484.159	1.52254	2.87296	0.4698	61.9758	3.24082	0.00119185	0.00514454	valine--tRNA ligase
AAF13_RS03825	vapC	1035.12	-1.86018	-3.63054	0.450449	417.983	-4.12962	3.63361e-05	0.000245141	tRNA(fMet)-specific endonuclease VapC
AAF13_RS13500	wrbA	888.264	1.98146	3.94893	0.516421	352.99	3.83691	0.000124593	0.000727437	NAD(P)H:quinone oxidoreductase
AAF13_RS06115	wzx	173.188	3.30182	9.86162	0.537355	66.3298	6.14459	8.017e-10	1.49261e-08	O104 family O-antigen flippase
AAF13_RS06105	wzy	201.173	2.21139	4.63122	0.605126	57.4963	3.65443	0.00025775	0.00137361	O104 family O-antigen polymerase
AAF13_RS22580	wzyE	39.5357	1.95976	3.88998	0.763328	11.5539	2.56739	0.0102467	0.0322102	ECA oligosaccharide polymerase
AAF13_RS06135	wzzB	1859.02	-2.50973	-5.69513	0.518908	292.259	-4.83656	1.32108e-06	1.28783e-05	LPS O-antigen chain length determinant protein WzzB
AAF13_RS04140	xapB	41.8285	-2.4829	-5.5902	0.869046	10.9766	-2.85704	0.00427611	0.0154969	xanthosine/proton symporter XapB
AAF13_RS01660	xerD	298.208	-1.23546	-2.35457	0.453964	94.5991	-2.7215	0.00649868	0.0220073	site-specific tyrosine recombinase XerD
AAF13_RS03635	xseA	449.902	-1.70714	-3.26513	0.445948	108.649	-3.82812	0.000129128	0.000752898	exodeoxyribonuclease VII large subunit
AAF13_RS17690	yafQ	2024.36	-3.0706	-8.40123	0.400272	1631.14	-7.67128	1.7029e-14	5.90973e-13	type II toxin-antitoxin system mRNA interferase toxin YafQ
AAF13_RS17185	yahK	241.168	2.78795	6.90648	0.59557	66.7081	4.68115	2.85269e-06	2.5255e-05	NADPH-dependent aldehyde reductase YahK
AAF13_RS16895	yaiA	2450.61	-1.98236	-3.95138	0.652118	981.443	-3.03988	0.00236676	0.00934213	protein YaiA
AAF13_RS16740	yajO	335.508	1.40723	2.65227	0.452743	117.949	3.10823	0.0018821	0.00765187	1-deoxyxylulose-5-phosphate synthase YajO
AAF13_RS06840	ybcL	51.1507	-1.61399	-3.06098	0.652587	31.7034	-2.47322	0.0133902	0.0401763	Raf kinase inhibitor-like protein YbcL
AAF13_RS15485	ybfF	114.329	-1.75424	-3.37348	0.530308	41.5501	-3.30796	0.000939796	0.00418996	esterase
AAF13_RS15230	ybgC	244.4	-1.43956	-2.71238	0.500836	189.044	-2.87432	0.00404903	0.0148225	tol-pal system-associated acyl-CoA thioesterase
AAF13_RS15235	ybgE	119.738	1.63721	3.11063	0.651254	146.874	2.51393	0.0119393	0.0364737	cyd operon protein YbgE
AAF13_RS14580	ybiA	25.0687	2.41775	5.34339	0.866097	27.3106	2.79155	0.00524558	0.0185455	N-glycosidase YbiA
AAF13_RS14530	ybiO	107.179	1.71589	3.28498	0.535482	10.5102	3.20438	0.00135354	0.00576786	mechanosensitive channel protein
AAF13_RS14335	ybjI	2295.35	-3.90746	-15.0059	1.30139	393.774	-3.00252	0.00267753	0.0103799	5-amino-6-(5-phospho-D-ribitylamino)uracil phosphatase
AAF13_RS06575	ybtA	290.508	-1.98538	-3.95966	0.549279	115.718	-3.61451	0.000300913	0.0015633	yersiniabactin transcriptional regulator YbtA
AAF13_RS06550	ybtE	33.993	4.02721	16.3046	0.817339	14.5548	4.92722	8.34066e-07	8.43428e-06	yersiniabactin biosynthesis salycil-AMP ligase YbtE
AAF13_RS06585	ybtQ	129.17	1.66178	3.16407	0.511573	37.2154	3.24837	0.00116067	0.00502996	yersiniabactin ABC transporter ATP-binding/permease protein YbtQ
AAF13_RS06595	ybtS	95.2753	3.14886	8.86957	0.539916	44.5901	5.83213	5.47228e-09	8.56995e-08	yersiniabactin biosynthesis salicylate synthase YbtS
AAF13_RS06555	ybtT	17.2648	4.2613	19.177	0.97122	15.1307	4.38758	1.1462e-05	8.78485e-05	yersiniabactin biosynthesis thioesterase YbtT
AAF13_RS06560	ybtU	16.4552	3.86611	14.5819	1.04739	10.6314	3.69119	0.000223211	0.00121188	yersiniabactin biosynthesis oxidoreductase YbtU
AAF13_RS06590	ybtX	84.7916	1.94607	3.85323	0.555982	34.6668	3.50024	0.000464841	0.00228886	yersiniabactin-associated zinc MFS transporter YbtX
AAF13_RS11505	ychE	134.797	-1.84453	-3.59135	0.587289	69.3333	-3.14074	0.00168519	0.00695561	NAAT family transporter YchE
AAF13_RS11715	ychF	1040.34	-2.01967	-4.05491	0.429351	192.962	-4.704	2.5511e-06	2.28651e-05	redox-regulated ATPase YchF
AAF13_RS11620	ychN	117.238	-1.6357	-3.10738	0.539422	104.943	-3.03232	0.00242683	0.00955316	DsrE/F sulfur relay family protein YchN
AAF13_RS11035	yciV	98.1805	-1.41854	-2.67315	0.583623	28.9092	-2.43058	0.0150747	0.0444252	5'-3' exoribonuclease
AAF13_RS09825	ydeA	174.858	-3.69579	-12.9582	0.603075	36.3487	-6.12825	8.88528e-10	1.62634e-08	L-arabinose MFS transporter
AAF13_RS09725	ydfH	226.34	-2.24705	-4.74711	0.471844	88.6245	-4.76227	1.91431e-06	1.77822e-05	DNA-binding transcriptional regulator YdfH
AAF13_RS09710	ydfJ	312.637	5.0437	32.9842	0.481369	131.358	10.4778	1.09211e-25	1.82215e-23	MHS family MFS transporter YdfJ
AAF13_RS09720	ydfZ	59.0758	-1.83125	-3.55846	0.666425	55.8226	-2.74788	0.00599824	0.0207499	putative selenium delivery protein YdfZ
AAF13_RS08660	ydiV	91.3955	-2.42282	-5.36217	0.626374	43.3444	-3.868	0.000109731	0.000651182	anti-FlhDC factor
AAF13_RS07995	yeaG	5974.14	2.82213	7.07206	0.414065	1126.13	6.81567	9.3826e-12	2.33918e-10	protein kinase YeaG
AAF13_RS32270	yeaR	117.013	1.47838	2.78635	0.583209	103.535	2.5349	0.011248	0.0347286	DUF1971 domain-containing protein
AAF13_RS07890	yeaW	37.3262	2.83821	7.15134	0.677969	19.6064	4.18635	2.8348e-05	0.000196444	carnitine monooxygenase subunit YeaW
AAF13_RS07885	yeaX	26.6223	3.70042	12.9999	0.86778	19.4241	4.26424	2.00581e-05	0.000144505	carnitine monooxygenase subunit YeaX
AAF13_RS07870	yeaY	2591.55	-1.26317	-2.40023	0.515514	787.422	-2.45031	0.0142732	0.04238	Slp family lipoprotein YeaY
AAF13_RS07630	yebG	9892.61	-6.44587	-87.1764	0.70549	3301.04	-9.13672	6.43743e-20	5.07738e-18	DNA damage-inducible protein YebG
AAF13_RS06975	yecA	1302.33	-1.72808	-3.31287	0.466298	297.793	-3.70596	0.000210592	0.00115493	UPF0149 family protein YecA
AAF13_RS06925	yecC	62.3009	2.60767	6.09518	0.641717	30.3181	4.06358	4.83255e-05	0.000313357	L-cystine ABC transporter ATP-binding protein YecC
AAF13_RS06715	yedA	63.1094	-2.15857	-4.46472	0.598383	15.6913	-3.60734	0.000309355	0.0015957	drug/metabolite exporter YedA
AAF13_RS06865	yedE	64.6721	1.47089	2.77192	0.571817	22.4896	2.5723	0.0101025	0.0318492	selenium metabolism membrane protein YedE/FdhT
AAF13_RS06860	yedF	20.3578	2.7038	6.51517	0.872895	49.5036	3.09751	0.00195152	0.00791925	sulfurtransferase-like selenium metabolism protein YedF
AAF13_RS06205	yeeE	240.691	3.00873	8.04858	0.529941	95.1292	5.67749	1.36682e-08	1.95041e-07	transport protein YeeE
AAF13_RS06180	yefM	269.079	-3.17075	-9.00516	0.505417	284.537	-6.27353	3.52946e-10	6.99123e-09	YoeB-YefM toxin-antitoxin system antitoxin YefM
AAF13_RS05665	yehT	41.1933	2.20495	4.61058	0.636051	29.1929	3.46662	0.000527037	0.0025375	two-component system response regulator BtsR
AAF13_RS05645	yehW	18.3168	2.87509	7.33648	1.05535	10.3516	2.72431	0.00644362	0.0218378	glycine betaine ABC transporter permease YehW
AAF13_RS05505	yeiG	234.678	-1.86414	-3.6405	0.483792	61.888	-3.85318	0.000116592	0.000688132	S-formylglutathione hydrolase
AAF13_RS05365	yejF	52.8918	1.79343	3.46638	0.614612	17.3625	2.91799	0.00352296	0.0131181	microcin C ABC transporter ATP-binding protein YejF
AAF13_RS05310	yejO	314.086	-1.45893	-2.74905	0.48173	35.0608	-3.02853	0.00245749	0.00966511	autotransporter YejO
AAF13_RS05100	yfaE	8.95745	3.0118	8.06572	1.1125	22.5376	2.70724	0.00678459	0.0227798	ferredoxin-like diferric-tyrosyl radical cofactor maintenance protein YfaE
AAF13_RS04790	yfcG	122.781	1.26452	2.40247	0.513999	48.3144	2.46016	0.0138875	0.0414333	GSH-dependent disulfide bond oxidoreductase
AAF13_RS04610	yfcU	271.674	-1.76203	-3.39176	0.482339	27.2949	-3.6531	0.000259092	0.00137738	fimbrial usher protein YfcU
AAF13_RS03370	yfhL	184.364	-3.8893	-14.8182	0.618578	131.673	-6.28748	3.22658e-10	6.51019e-09	4Fe-4S dicluster ferredoxin YfhL
AAF13_RS03580	yfhM	866.606	1.33173	2.51705	0.455336	37.2702	2.92473	0.00344757	0.0128816	alpha2-macroglobulin
AAF13_RS02850	ygaH	83.9181	-2.89078	-7.41671	0.63378	68.7393	-4.56117	5.08691e-06	4.2932e-05	L-valine transporter subunit YgaH
AAF13_RS02920	ygaP	3627.57	-4.37877	-20.8037	0.577089	1107.58	-7.58768	3.25677e-14	1.08676e-12	thiosulfate sulfurtransferase YgaP
AAF13_RS02855	ygaZ	569.726	-3.3918	-10.4963	0.447716	190.119	-7.5758	3.56918e-14	1.18192e-12	L-valine exporter subunit YgaZ
AAF13_RS01585	ygfB	432.217	-2.22784	-4.68433	0.430691	177.429	-5.17272	2.30715e-07	2.55969e-06	UPF0149 family protein YgfB
AAF13_RS01350	yggS	171.629	-1.63938	-3.11532	0.480631	60.6113	-3.41089	0.000647507	0.00302031	pyridoxal phosphate homeostasis protein
AAF13_RS01345	yggT	251.209	-1.37973	-2.6022	0.486489	99.7567	-2.8361	0.00456687	0.0163999	osmotic shock tolerance protein YggT
AAF13_RS00555	yghA	235.339	1.6094	3.05125	0.628493	50.2013	2.56073	0.0104452	0.0326815	NADP(+)-dependent aldehyde reductase
AAF13_RS00630	yghU	482.682	1.27075	2.41287	0.455799	129.566	2.78796	0.00530407	0.0186762	glutathione-dependent disulfide-bond oxidoreductase
AAF13_RS00395	ygiD	317.846	-1.71353	-3.27962	0.696326	43.0629	-2.46081	0.0138624	0.0413869	4,5-DOPA dioxygenase extradiol
AAF13_RS26350	yhbO	182.805	2.16719	4.49146	0.622398	105.375	3.48199	0.000497697	0.00242585	protein/nucleic acid deglycase
AAF13_RS25945	yhcN	480.921	-5.03894	-32.8754	0.618544	277.186	-8.14645	3.74756e-16	1.72946e-14	peroxide/acid stress response protein YhcN
AAF13_RS25910	yhdP	285.687	1.26315	2.4002	0.453996	27.229	2.7823	0.00539754	0.0189591	AsmA2 domain-containing protein YhdP
AAF13_RS23810	yibB	425.635	-2.72622	-6.61719	0.441309	113.226	-6.17758	6.50925e-10	1.24943e-08	protein YibB
AAF13_RS22990	yieH	152.501	-2.05513	-4.15582	0.519644	50.4367	-3.95488	7.65717e-05	0.0004725	6-phosphogluconate phosphatase
AAF13_RS22470	yigB	79.7731	1.87786	3.6753	0.719789	46.2688	2.60891	0.00908319	0.0292523	5-amino-6-(5-phospho-D-ribitylamino)uracil phosphatase YigB
AAF13_RS20890	yjdN	822.648	2.10545	4.30331	0.458961	536.6	4.58742	4.48749e-06	3.8245e-05	VOC family metalloprotein YjdN
AAF13_RS19965	yjfF	182.359	7.06306	133.719	0.617233	111.093	11.4431	2.54612e-30	7.88933e-28	sugar ABC transporter permease YjfF
AAF13_RS17350	ykgO	230.531	-3.60836	-12.1962	1.30698	172.904	-2.76083	0.00576543	0.0200726	type B 50S ribosomal protein L36
AAF13_RS10665	ynaI	106.825	-3.21856	-9.30855	0.693394	18.167	-4.64174	3.4548e-06	2.9914e-05	low conductance mechanosensitive channel YnaI
AAF13_RS08135	ynjE	51.4345	3.14706	8.85848	0.728193	17.3386	4.32174	1.54807e-05	0.000114338	thiosulfate sulfurtransferase YnjE
AAF13_RS07820	yoaE	966.21	-3.91294	-15.063	0.60874	100.197	-6.42793	1.29356e-10	2.7373e-09	CNNM family cation transport protein YoaE
AAF13_RS07670	yobA	256.326	-2.11305	-4.32606	0.512176	158.998	-4.12564	3.69707e-05	0.000248649	CopC domain-containing protein YobA
AAF13_RS06185	yoeB	574.376	-3.54194	-11.6475	0.492464	644.484	-7.19228	6.37175e-13	1.96033e-11	type II toxin-antitoxin system mRNA interferase toxin YoeB
AAF13_RS04270	ypdA	196.721	-1.96479	-3.90356	0.493951	32.8262	-3.97771	6.95833e-05	0.000435574	two-component system sensor histidine kinase YpdA
AAF13_RS04295	ypdI	29.6892	-2.3357	-5.04794	0.78135	29.2255	-2.98931	0.00279612	0.0107723	colanic acid biosynthesis lipoprotein YpdI
AAF13_RS30295	ypdK	256.377	-2.65162	-6.28374	0.612481	624.222	-4.32931	1.49575e-05	0.000111296	membrane protein YpdK
AAF13_RS30285	ypfM	30.6058	1.94681	3.85522	0.759184	168.205	2.56435	0.0103369	0.0324703	protein YpfM
AAF13_RS01755	yqeC	23.5572	2.79494	6.94001	0.867544	18.3544	3.22167	0.00127447	0.00546311	putative selenium-dependent hydroxylase accessory protein YqeC
AAF13_RS00435	yqiA	89.1641	1.66171	3.16392	0.559673	66.3454	2.96908	0.00298694	0.0114061	esterase YqiA
AAF13_RS26075	yrbL	223.998	-2.71101	-6.5478	0.537144	106.205	-5.04708	4.48608e-07	4.7581e-06	PhoP regulatory network protein YrbL
AAF13_RS30945	yrbN	933.715	-2.15378	-4.44993	0.471795	2702.24	-4.56508	4.99308e-06	4.22222e-05	protein YrbN
AAF13_RS20065	ytfE	9832.42	-4.87363	-29.3162	0.566628	967.867	-8.6011	7.89525e-18	4.56661e-16	iron-sulfur cluster repair protein YtfE
AAF13_RS19980	ytfQ	1241.95	6.22816	74.9656	0.491629	754	12.6684	8.84945e-37	9.59723e-34	galactofuranose ABC transporter substrate-binding protein YtfQ
AAF13_RS24815	zntA	747.235	-3.01366	-8.07609	0.536834	27.7035	-5.61376	1.97973e-08	2.71775e-07	Zn(II)/Cd(II)/Pb(II) translocating P-type ATPase ZntA
AAF13_RS25660	zntR	290.882	-2.31423	-4.97338	0.590912	90.22	-3.91637	8.98934e-05	0.000546925	Zn(2+)-responsive transcriptional regulator
AAF13_RS07580	znuA	1991.96	-1.35036	-2.54976	0.518146	404.807	-2.60615	0.00915674	0.0293584	zinc ABC transporter substrate-binding protein ZnuA
AAF13_RS07570	znuB	1883.6	-3.38969	-10.4809	0.808819	316.412	-4.19091	2.77843e-05	0.000193464	zinc ABC transporter permease subunit ZnuB
AAF13_RS07575	znuC	5218.5	-4.01624	-16.1811	0.710498	908.052	-5.65271	1.57939e-08	2.21013e-07	zinc ABC transporter ATP-binding protein ZnuC
AAF13_RS21175	zur	270.423	-2.86864	-7.30375	0.492403	101.417	-5.82579	5.68424e-09	8.85408e-08	zinc uptake transcriptional repressor Zur
AAF13_RS07610	zwf	813.42	1.44086	2.71483	0.423592	188.468	3.40154	0.000670076	0.00310223	glucose-6-phosphate dehydrogenase
