# Supplementary material for: Broad time‐dependent transcriptional activity of metabolic genes of E. coli O104:H4 strain C227/11Φcu in a soil microenvironment at low temperature
Source: Environ Microbiol Rep. 2023 Aug 29;15(6):582–96. doi: 10.1111/1758-2229.13198 (PMC10667640; doi:10.1111/1758-2229.13198)
Supplement: Supplementary file 4 — Table S3. Significantly expressed genes of E. coli O104:H4 C227/11Φcu in alluvial loam at 4°C after 4 weeks. [file EMI4-15-582-s004.xlsx]

## Sheet: 4_Weeks_VS_0_Weeks_signficant_g
Table S3: Significantly expressed genes of E. coli O104:H4 C227/11Φcu in alluvial loam at 4°C after 4 weeks
	Gene name	baseMean	log2FoldChange	FoldChange	lfcSE	avgTPM	stat	pvalue	padj	Description
AAF13_RS25930	aaeA	264.549	-3.83748	-14.2954	0.616831	86.9805	-6.22129	4.93087e-10	1.31377e-08	p-hydroxybenzoic acid efflux pump subunit AaeA
AAF13_RS25935	aaeB	117.397	-1.67374	-3.19039	0.65452	12.4102	-2.5572	0.010552	0.0356612	p-hydroxybenzoic acid efflux pump subunit AaeB
AAF13_RS25920	aaeR	148.653	-1.25981	-2.39464	0.495376	32.4273	-2.54313	0.0109863	0.0369344	HTH-type transcriptional activator AaeR
AAF13_RS00145	AAF13_RS00145	369.26	1.77882	3.43147	0.490833	32.7613	3.6241	0.000289974	0.00176189	Gfo/Idh/MocA family oxidoreductase
AAF13_RS00155	AAF13_RS00155	50.58	-1.66235	-3.16531	0.632596	23.0664	-2.62782	0.00859349	0.0300675	M48 family metallopeptidase
AAF13_RS00340	AAF13_RS00340	210.715	-2.99092	-7.94982	0.639401	22.0548	-4.67769	2.9012e-06	3.10622e-05	flotillin family protein
AAF13_RS00345	AAF13_RS00345	268.918	-3.40349	-10.5816	0.525523	89.5122	-6.47639	9.39456e-11	3.06712e-09	DUF1449 family protein
AAF13_RS00400	AAF13_RS00400	688.516	1.44945	2.73103	0.416588	80.4023	3.47933	0.000502665	0.00283154	glutathionylspermidine synthase family protein
AAF13_RS00405	AAF13_RS00405	1002.68	1.58215	2.99416	0.48932	270.195	3.23337	0.00122341	0.00596189	DUF1190 family protein
AAF13_RS00445	AAF13_RS00445	969.375	1.43219	2.69855	0.420512	535.546	3.40581	0.00065967	0.00353553	antibiotic biosynthesis monooxygenase
AAF13_RS00530	AAF13_RS00530	2929.15	-1.9483	-3.8592	0.501482	662.646	-3.88508	0.000102294	0.000714212	DedA family protein
AAF13_RS00560	AAF13_RS00560	239.967	1.6155	3.06418	0.452795	89.2883	3.56784	0.000359933	0.00210688	TIGR00645 family protein
AAF13_RS00685	AAF13_RS00685	19.9123	-2.61965	-6.14603	0.931131	4.95252	-2.81341	0.00490191	0.0188435	aminotransferase class I/II-fold pyridoxal phosphate-dependent enzyme
AAF13_RS00690	AAF13_RS00690	3.35329	-6.08542	-67.904	2.16937	3.07162	-2.80516	0.00502916	0.0192529	acyl carrier protein
AAF13_RS00910	AAF13_RS00910	24.3974	-3.59552	-12.0882	0.785675	7.12287	-4.57635	4.7315e-06	4.85443e-05	inovirus Gp2 family protein
AAF13_RS00940	AAF13_RS00940	35.3575	-4.43575	-21.6418	0.766425	52.091	-5.78758	7.14061e-09	1.46477e-07	DUF4222 domain-containing protein
AAF13_RS00955	AAF13_RS00955	81.1119	-1.96326	-3.89941	0.562251	15.2802	-3.49178	0.000479815	0.00271271	GIY-YIG nuclease family protein
AAF13_RS00960	AAF13_RS00960	177.149	-1.63823	-3.11283	0.496591	19.1815	-3.29894	0.000970495	0.00487984	AAA family ATPase
AAF13_RS00990	AAF13_RS00990	20.1241	-4.05228	-16.5905	0.986643	5.39776	-4.10714	4.00587e-05	0.00030798	transposase family protein
AAF13_RS01000	AAF13_RS01000	32.0379	-2.19437	-4.5769	0.745626	13.1651	-2.94299	0.0032506	0.0134792	hypothetical protein
AAF13_RS01025	AAF13_RS01025	17.4756	-2.46075	-5.50504	0.867545	5.63458	-2.83646	0.00456172	0.0177269	hypothetical protein
AAF13_RS01045	AAF13_RS01045	89.3727	-2.20883	-4.62299	0.537346	41.4857	-4.11062	3.9459e-05	0.000304887	hypothetical protein
AAF13_RS01050	AAF13_RS01050	34.0254	-2.19549	-4.58045	0.662564	23.6458	-3.31362	0.000920953	0.00466616	PAAR domain-containing protein
AAF13_RS01075	AAF13_RS01075	131.166	-3.89809	-14.9088	0.612012	60.673	-6.36931	1.89882e-10	5.71618e-09	DotU family type IV/VI secretion system protein
AAF13_RS01080	AAF13_RS01080	229.305	-2.87867	-7.3547	0.567935	16.7927	-5.06865	4.00647e-07	5.43099e-06	type VI secretion protein
AAF13_RS01125	AAF13_RS01125	463.431	-3.16025	-8.93985	0.457702	82.8578	-6.9046	5.03454e-12	2.4062e-10	type VI secretion system ImpA family N-terminal domain-containing protein
AAF13_RS01140	AAF13_RS01140	65.1745	-2.20079	-4.59731	0.610269	12.5572	-3.60627	0.000310636	0.00186542	IS110 family transposase
AAF13_RS01190	AAF13_RS01190	27.1657	-3.6887	-12.8947	0.756938	11.0656	-4.87319	1.09811e-06	1.3685e-05	IS3 family transposase
AAF13_RS01200	AAF13_RS01200	43.4606	-3.49449	-11.2706	0.751334	54.1822	-4.65105	3.30247e-06	3.47961e-05	IS3 family transposase
AAF13_RS01205	AAF13_RS01205	14.7221	-5.60697	-48.7379	1.29985	21.2389	-4.31356	1.60643e-05	0.000139204	hypothetical protein
AAF13_RS01210	AAF13_RS01210	125.59	-1.43495	-2.70373	0.508168	4.95908	-2.82377	0.00474622	0.0183057	DEAD/DEAH box helicase family protein
AAF13_RS01225	AAF13_RS01225	657.185	-1.13564	-2.19715	0.465683	162.907	-2.43864	0.0147425	0.0463993	ATP-binding protein
AAF13_RS01250	AAF13_RS01250	509.442	-3.15382	-8.90007	0.417522	173.327	-7.55366	4.23189e-14	3.44194e-12	IS1 family transposase
AAF13_RS01260	AAF13_RS01260	87.1127	-2.7887	-6.91007	0.646622	19.4115	-4.31272	1.61256e-05	0.000139474	integrase arm-type DNA-binding domain-containing protein
AAF13_RS01305	AAF13_RS01305	286.47	2.42785	5.38091	0.476319	142.129	5.09711	3.44871e-07	4.75841e-06	YggL family protein
AAF13_RS01325	AAF13_RS01325	27.4191	-1.961	-3.89333	0.67686	4.36456	-2.89721	0.003765	0.0151384	DUF1202 family protein
AAF13_RS01335	AAF13_RS01335	74.884	-1.72418	-3.30392	0.703293	18.148	-2.45158	0.0142231	0.045009	XTP/dITP diphosphatase
AAF13_RS01365	AAF13_RS01365	256.888	-2.04993	-4.14084	0.452254	77.927	-4.53268	5.82388e-06	5.81886e-05	YqgE/AlgH family protein
AAF13_RS01490	AAF13_RS01490	7.83577	-7.46665	-176.883	1.88592	4.11418	-3.95916	7.52128e-05	0.000538928	DNA-binding protein
AAF13_RS01525	AAF13_RS01525	600.749	3.32324	10.0091	0.46617	148.204	7.12881	1.01244e-12	5.72397e-11	oxidative stress defense protein
AAF13_RS01575	AAF13_RS01575	6261.62	-2.94578	-7.70492	0.484225	1568.6	-6.0835	1.17586e-09	2.86909e-08	5-formyltetrahydrofolate cyclo-ligase
AAF13_RS01635	AAF13_RS01635	2572.01	-1.43922	-2.71175	0.395808	751.001	-3.63617	0.000276725	0.00169248	hemolysin III family protein
AAF13_RS01650	AAF13_RS01650	145.051	-1.69833	-3.24524	0.509432	65.1922	-3.33376	0.0008568	0.00437459	protein YgfX
AAF13_RS01810	AAF13_RS01810	130.189	-1.52512	-2.8781	0.501503	32.9187	-3.04109	0.00235723	0.0103388	peptidoglycan DD-metalloendopeptidase family protein
AAF13_RS01815	AAF13_RS01815	37.7612	-3.33479	-10.0895	0.754785	122.401	-4.4182	9.95268e-06	9.15928e-05	tRNA-Gly
AAF13_RS01820	AAF13_RS01820	121.189	-3.35419	-10.2261	0.531328	17.2396	-6.31283	2.73973e-10	7.74476e-09	hypothetical protein
AAF13_RS01840	AAF13_RS01840	4.90858	-5.37491	-41.4964	2.14064	2.26758	-2.5109	0.0120425	0.039736	EscS/YscS/HrcS family type III secretion system export apparatus protein
AAF13_RS01915	AAF13_RS01915	7.30153	-3.93918	-15.3395	1.38924	2.54274	-2.83549	0.00457555	0.0177657	response regulator transcription factor
AAF13_RS01920	AAF13_RS01920	4.98149	-5.3544	-40.9107	2.09338	1.30494	-2.55778	0.0105343	0.0356474	lytic transglycosylase domain-containing protein
AAF13_RS01955	AAF13_RS01955	62.3865	-4.22179	-18.6589	0.704611	19.7712	-5.99166	2.07707e-09	4.81465e-08	transcriptional regulator
AAF13_RS02020	AAF13_RS02020	508.945	2.26001	4.78996	0.424956	63.6874	5.31823	1.0478e-07	1.65127e-06	NADP(H)-dependent aldo-keto reductase
AAF13_RS02120	AAF13_RS02120	47.4113	-2.96742	-7.82139	0.811843	113.816	-3.65517	0.000257013	0.00158868	tRNA-Met
AAF13_RS02255	AAF13_RS02255	171.739	-1.86181	-3.63464	0.57888	106.908	-3.21623	0.00129888	0.00625298	flavodoxin
AAF13_RS02285	AAF13_RS02285	540.976	1.43159	2.69744	0.416757	25.9799	3.43507	0.000592392	0.00324242	GTP pyrophosphokinase
AAF13_RS02330	AAF13_RS02330	107.663	-1.29237	-2.4493	0.520579	13.6391	-2.48256	0.0130443	0.0421417	kinase
AAF13_RS02560	AAF13_RS02560	192.499	-1.15472	-2.22642	0.456781	50.6203	-2.52796	0.0114727	0.0383296	DeoR/GlpR transcriptional regulator
AAF13_RS02790	AAF13_RS02790	130.506	-1.74325	-3.34788	0.48437	232.455	-3.599	0.000319437	0.00190349	tRNA-Ser
AAF13_RS02810	AAF13_RS02810	115.952	-2.53465	-5.79437	0.767716	497.543	-3.30155	0.000961522	0.00483997	tRNA-Arg
AAF13_RS02900	AAF13_RS02900	694.41	1.4856	2.80035	0.507851	326.028	2.92528	0.00344149	0.0140943	DUF883 domain-containing protein
AAF13_RS03025	AAF13_RS03025	79.5458	-4.39142	-20.987	0.757871	35.572	-5.79442	6.85564e-09	1.41257e-07	hypothetical protein
AAF13_RS03050	AAF13_RS03050	138.322	-1.90051	-3.73346	0.472075	18.8173	-4.02587	5.67656e-05	0.000417722	integrase
AAF13_RS03065	AAF13_RS03065	122.975	-2.39637	-5.26475	0.620201	119.372	-3.86385	0.000111614	0.000771149	RnfH family protein
AAF13_RS03135	AAF13_RS03135	237.708	-2.30163	-4.93015	0.449452	95.0965	-5.12098	3.03958e-07	4.25725e-06	YfiR family protein
AAF13_RS03190	AAF13_RS03190	6803.06	-5.03366	-32.7554	0.518511	579.723	-9.70793	2.78958e-22	1.07771e-19	16S ribosomal RNA
AAF13_RS03200	AAF13_RS03200	10453	-3.62968	-12.3778	0.515838	470.041	-7.03647	1.97173e-12	1.03874e-10	23S ribosomal RNA
AAF13_RS03465	AAF13_RS03465	57.0288	2.78658	6.89992	0.729061	20.4997	3.82215	0.000132295	0.000895355	DoxX family protein
AAF13_RS03510	AAF13_RS03510	35.3214	-2.97122	-7.84201	0.673078	7.98734	-4.41438	1.01299e-05	9.28102e-05	alpha/beta hydrolase
AAF13_RS03655	AAF13_RS03655	199.726	-3.25091	-9.51963	0.508311	102.21	-6.39551	1.60012e-10	4.94542e-09	glycine zipper 2TM domain-containing protein
AAF13_RS03660	AAF13_RS03660	500.162	-2.86293	-7.27491	0.468938	636.986	-6.10513	1.02716e-09	2.53293e-08	DUF2633 family protein
AAF13_RS03885	AAF13_RS03885	435.88	2.59607	6.04639	0.547461	60.6092	4.74203	2.11591e-06	2.34674e-05	DUF1176 domain-containing protein
AAF13_RS04180	AAF13_RS04180	158.019	-1.36752	-2.58026	0.549689	92.3279	-2.4878	0.0128537	0.0417003	putative DNA-binding transcriptional regulator
AAF13_RS04185	AAF13_RS04185	201.038	-1.47314	-2.77626	0.448515	118.721	-3.28449	0.00102168	0.00510949	putative DNA-binding transcriptional regulator
AAF13_RS04200	AAF13_RS04200	92.3674	-1.59387	-3.01858	0.641109	10.4956	-2.48611	0.0129148	0.0418692	sensor domain-containing phosphodiesterase
AAF13_RS04210	AAF13_RS04210	1467.25	-3.50471	-11.3507	0.571913	403.715	-6.12804	8.89691e-10	2.21373e-08	Nramp family divalent metal transporter
AAF13_RS04220	AAF13_RS04220	309.458	3.741	13.3707	0.541346	176.952	6.91055	4.82779e-12	2.33142e-10	DUF2502 domain-containing protein
AAF13_RS04370	AAF13_RS04370	35.6241	-2.82036	-7.06338	0.77494	3.7944	-3.63946	0.000273214	0.0016769	oligosaccharide MFS transporter
AAF13_RS04380	AAF13_RS04380	30.8582	-1.88729	-3.6994	0.704112	27.9648	-2.68039	0.00735367	0.0264276	Eag protein
AAF13_RS04470	AAF13_RS04470	17.7887	-2.03528	-4.09901	0.844631	3.47674	-2.40966	0.0159673	0.049251	hypothetical protein
AAF13_RS04515	AAF13_RS04515	103.019	-1.32446	-2.50438	0.498926	12.097	-2.65461	0.00793991	0.0281203	DNA transfer protein
AAF13_RS04520	AAF13_RS04520	325.647	-3.31664	-9.96343	0.475694	184.941	-6.97222	3.11981e-12	1.53867e-10	lipoprotein
AAF13_RS04525	AAF13_RS04525	169.115	-3.60164	-12.1395	0.582701	167.981	-6.18093	6.37235e-10	1.63217e-08	hypothetical protein
AAF13_RS04530	AAF13_RS04530	38.3362	-3.16187	-8.94987	0.70118	43.6313	-4.50935	6.50259e-06	6.40329e-05	Arc family DNA-binding protein
AAF13_RS04545	AAF13_RS04545	121.66	-3.75149	-13.4682	0.659124	19.6965	-5.69163	1.25836e-08	2.49305e-07	phage head-binding domain-containing protein
AAF13_RS04550	AAF13_RS04550	52.3955	-1.61879	-3.07117	0.611452	4.74564	-2.64745	0.00811004	0.0285981	acyltransferase
AAF13_RS04565	AAF13_RS04565	85.3857	1.73413	3.32678	0.589832	17.1432	2.94003	0.00328176	0.013572	formate/nitrite transporter family protein
AAF13_RS04605	AAF13_RS04605	287.559	-2.42889	-5.38477	0.459758	118.684	-5.28296	1.27111e-07	1.95351e-06	type 1 fimbrial protein
AAF13_RS04625	AAF13_RS04625	11.8918	-3.86582	-14.579	1.11852	4.76866	-3.45619	0.000547866	0.00301294	fimbrial protein
AAF13_RS04690	AAF13_RS04690	112.785	-3.0674	-8.38261	0.573919	15.5512	-5.34466	9.05868e-08	1.46328e-06	MFS transporter
AAF13_RS04715	AAF13_RS04715	134.147	1.52532	2.87851	0.554236	19.3342	2.75212	0.00592114	0.0221018	DedA family protein
AAF13_RS04765	AAF13_RS04765	67.369	-2.43754	-5.41716	0.696875	7.76463	-3.49781	0.000469098	0.00266839	ABC transporter permease
AAF13_RS04780	AAF13_RS04780	254.756	1.43183	2.69789	0.489969	41.7589	2.92229	0.00347465	0.0141925	TIGR01777 family oxidoreductase
AAF13_RS05010	AAF13_RS05010	68.6713	2.4653	5.52242	0.650065	8.03491	3.79239	0.000149203	0.000990983	4-deoxy-4-formamido-L-arabinose-phosphoundecaprenol deformylase
AAF13_RS05135	AAF13_RS05135	84.2702	-1.75882	-3.3842	0.654509	7.71791	-2.68723	0.00720473	0.0260922	DUF2138 domain-containing protein
AAF13_RS05345	AAF13_RS05345	173.805	-2.78949	-6.91387	0.459741	21.2805	-6.06754	1.29887e-09	3.13623e-08	DEAD/DEAH box helicase
AAF13_RS05360	AAF13_RS05360	1623.47	-1.90079	-3.73418	0.426913	931.658	-4.45241	8.49122e-06	7.98484e-05	hypothetical protein
AAF13_RS05415	AAF13_RS05415	42.6061	-3.5579	-11.777	0.784815	49.3619	-4.53343	5.80339e-06	5.81092e-05	YkgJ family cysteine cluster protein
AAF13_RS05520	AAF13_RS05520	82.0838	-1.32854	-2.51149	0.529471	9.27586	-2.50919	0.0121008	0.0398151	DUF418 family protein
AAF13_RS05575	AAF13_RS05575	188.568	3.88942	14.8195	0.6401	55.9449	6.07627	1.23006e-09	2.98564e-08	CidB/LrgB family autolysis modulator
AAF13_RS05580	AAF13_RS05580	62.4913	3.92883	15.2298	0.816378	34.0196	4.81251	1.49047e-06	1.76722e-05	CidA/LrgA family protein
AAF13_RS05600	AAF13_RS05600	292.906	3.46626	11.0522	0.533375	73.1986	6.49873	8.10028e-11	2.76124e-09	SDR family oxidoreductase
AAF13_RS05610	AAF13_RS05610	3804.61	4.23018	18.7676	0.408555	1247.27	10.354	4.01359e-25	1.8607e-22	YIP1 family protein
AAF13_RS05650	AAF13_RS05650	16.4844	-2.32125	-4.99766	0.899912	23.4308	-2.57942	0.00989663	0.0337856	protein YohO
AAF13_RS05675	AAF13_RS05675	34.6515	-2.45192	-5.47145	0.724156	18.1997	-3.3859	0.00070944	0.00375882	YehR family lipoprotein
AAF13_RS05715	AAF13_RS05715	52.442	-1.92621	-3.80054	0.695982	2.22074	-2.76761	0.00564692	0.021232	DUF4132 domain-containing protein
AAF13_RS05720	AAF13_RS05720	35.6435	-1.71546	-3.28402	0.665322	2.0832	-2.57839	0.00992616	0.0338614	WGR and DUF4132 domain-containing protein
AAF13_RS05800	AAF13_RS05800	29.9111	1.82123	3.53383	0.748971	3.30778	2.43165	0.0150304	0.04705	kinase
AAF13_RS05885	AAF13_RS05885	348.975	2.49956	5.65513	0.507467	168.978	4.92556	8.41177e-07	1.06841e-05	YegP family protein
AAF13_RS05920	AAF13_RS05920	29.4427	-2.25339	-4.76801	0.723321	6.70779	-3.11534	0.00183736	0.00831835	VWA domain-containing protein
AAF13_RS05925	AAF13_RS05925	18.5803	-2.09599	-4.2752	0.849593	3.78074	-2.46705	0.013623	0.0435862	protein phosphatase 2C domain-containing protein
AAF13_RS06070	AAF13_RS06070	618.081	-1.94856	-3.8599	0.479598	141.695	-4.06292	4.84636e-05	0.000363555	N-acetyl-alpha-D-glucosaminyl-diphospho-ditrans,octacis-undecaprenol 4-epimerase
AAF13_RS06080	AAF13_RS06080	392.234	2.19461	4.57766	0.455327	108.523	4.81986	1.43661e-06	1.72361e-05	acetyltransferase
AAF13_RS06090	AAF13_RS06090	349.007	4.13402	17.5575	0.55775	44.4932	7.41196	1.2445e-13	8.24215e-12	N-acylneuraminate cytidylyltransferase
AAF13_RS06100	AAF13_RS06100	219.939	4.05794	16.6557	0.610333	34.4085	6.64873	2.95628e-11	1.12339e-09	hypothetical protein
AAF13_RS06110	AAF13_RS06110	143.929	2.45258	5.47393	0.51635	14.2669	4.74983	2.03586e-06	2.27428e-05	glycosyltransferase
AAF13_RS06210	AAF13_RS06210	75.2397	1.83592	3.57	0.584596	20.4369	3.1405	0.00168661	0.00776477	sulfurtransferase TusA family protein
AAF13_RS06230	AAF13_RS06230	846.465	2.32117	4.99738	0.624197	179.832	3.71866	0.000200285	0.00128522	FUSC family protein
AAF13_RS06245	AAF13_RS06245	2882.9	-1.19741	-2.29327	0.405871	1679.33	-2.95021	0.00317555	0.0132391	DUF496 family protein
AAF13_RS06325	AAF13_RS06325	66.4638	-2.5242	-5.75255	0.650798	9.00123	-3.87863	0.000105047	0.000730134	GTPase family protein
AAF13_RS06330	AAF13_RS06330	659.31	-1.35941	-2.5658	0.420943	66.3051	-3.22944	0.00124033	0.00602745	hypothetical protein
AAF13_RS06340	AAF13_RS06340	14.516	-4.003	-16.0333	1.06095	9.10381	-3.77302	0.00016128	0.00105756	IS66 family insertion sequence hypothetical protein
AAF13_RS06380	AAF13_RS06380	25.4976	-3.577	-11.934	0.882931	14.1338	-4.05128	5.09373e-05	0.000379655	inovirus Gp2 family protein
AAF13_RS06385	AAF13_RS06385	3.62843	-5.74028	-53.4559	2.18028	1.65633	-2.63281	0.00846808	0.0296511	hypothetical protein
AAF13_RS06420	AAF13_RS06420	45.3018	-1.90657	-3.74917	0.670598	5.65796	-2.84309	0.00446788	0.0174353	DMT family transporter
AAF13_RS06430	AAF13_RS06430	32.6042	-2.24024	-4.72475	0.719303	3.95457	-3.11446	0.00184284	0.00833503	DeoR family transcriptional regulator
AAF13_RS06540	AAF13_RS06540	5.75018	-4.86469	-29.1353	1.96663	1.28668	-2.47362	0.0133753	0.0429715	inverse autotransporter beta domain-containing protein
AAF13_RS06600	AAF13_RS06600	622.007	-1.82711	-3.54826	0.47497	129.011	-3.8468	0.000119672	0.00082071	tyrosine-type recombinase/integrase
AAF13_RS06605	AAF13_RS06605	93.4411	-2.73341	-6.65026	0.521258	293.348	-5.24388	1.57239e-07	2.37446e-06	tRNA-Asn
AAF13_RS06615	AAF13_RS06615	12.045	-2.79079	-6.92009	0.966484	32.0371	-2.88757	0.00388231	0.0155426	tRNA-Ser
AAF13_RS06680	AAF13_RS06680	11.6979	-2.88922	-7.40872	0.997213	9.08068	-2.8973	0.00376391	0.0151384	transposase
AAF13_RS06695	AAF13_RS06695	70.0315	2.28357	4.8688	0.735552	46.0016	3.10456	0.00190563	0.00858552	permease
AAF13_RS06700	AAF13_RS06700	232.126	2.25329	4.76769	0.532541	74.3733	4.2312	2.32446e-05	0.000191407	phosphohydrolase
AAF13_RS06720	AAF13_RS06720	438.783	2.5855	6.00223	0.558999	80.6011	4.62523	3.74184e-06	3.8895e-05	DUF808 domain-containing protein
AAF13_RS06725	AAF13_RS06725	192.39	1.8742	3.66599	0.77994	153.153	2.40301	0.0162609	0.0498912	DUF2158 domain-containing protein
AAF13_RS06845	AAF13_RS06845	51.728	-3.16121	-8.94582	0.637528	14.5659	-4.95855	7.10229e-07	9.22303e-06	helix-turn-helix transcriptional regulator
AAF13_RS07005	AAF13_RS07005	601.995	-1.66147	-3.16338	0.46622	440.818	-3.5637	0.000365668	0.00213506	DUF2766 domain-containing protein
AAF13_RS07120	AAF13_RS07120	5.1606	-5.87688	-58.765	1.92577	2.79306	-3.05171	0.00227544	0.010037	lysozyme inhibitor LprI family protein
AAF13_RS07140	AAF13_RS07140	423.522	-2.11377	-4.3282	0.622901	61.9872	-3.39343	0.000690238	0.00366966	NapC/NirT family cytochrome c
AAF13_RS07260	AAF13_RS07260	27.548	-2.88196	-7.37153	0.863166	6.51961	-3.33883	0.000841318	0.00430027	Rha family transcriptional regulator
AAF13_RS07305	AAF13_RS07305	25.6689	-2.11094	-4.31971	0.791836	16.534	-2.66587	0.00767886	0.0273908	antitermination protein
AAF13_RS07310	AAF13_RS07310	160.913	-3.25378	-9.53864	0.603494	77.6933	-5.39158	6.98422e-08	1.14548e-06	hypothetical protein
AAF13_RS07315	AAF13_RS07315	69.1182	-1.87097	-3.65777	0.545694	19.7082	-3.4286	0.000606705	0.00330904	hypothetical protein
AAF13_RS07360	AAF13_RS07360	22.392	-1.9107	-3.75992	0.777777	11.9236	-2.45662	0.0140252	0.0445653	hypothetical protein
AAF13_RS07385	AAF13_RS07385	18.6324	-3.99557	-15.9509	1.01436	32.794	-3.939	8.18236e-05	0.00058091	hypothetical protein
AAF13_RS07545	AAF13_RS07545	435.248	3.65211	12.5717	0.504549	89.3798	7.23835	4.54171e-13	2.77044e-11	YebC/PmpR family DNA-binding transcriptional regulator
AAF13_RS07760	AAF13_RS07760	139.692	-3.20595	-9.22754	0.515074	90.3647	-6.22425	4.83875e-10	1.29719e-08	YebO family protein
AAF13_RS07825	AAF13_RS07825	106.197	1.98989	3.97206	0.544204	9.88945	3.65651	0.000255669	0.00158248	cyclic diguanylate phosphodiesterase
AAF13_RS07835	AAF13_RS07835	28.4148	-2.39996	-5.27788	0.752822	9.83893	-3.18795	0.00143284	0.00679901	CoA pyrophosphatase
AAF13_RS07845	AAF13_RS07845	68.1472	-1.57515	-2.97967	0.5899	54.6619	-2.6702	0.00758052	0.0271377	YoaH family protein
AAF13_RS07935	AAF13_RS07935	241.874	3.21899	9.31138	0.627174	204.447	5.13254	2.85864e-07	4.04045e-06	GlsB/YeaQ/YmgE family stress response membrane protein
AAF13_RS07980	AAF13_RS07980	1341.77	2.27659	4.84531	0.521873	145.917	4.36235	1.28674e-05	0.000114939	GGDEF domain-containing protein
AAF13_RS07990	AAF13_RS07990	1656.76	3.59287	12.0659	0.459607	141.286	7.81726	5.39871e-15	5.32519e-13	YeaH/YhbH family protein
AAF13_RS08030	AAF13_RS08030	32.6598	-2.82703	-7.09611	0.670875	6.52885	-4.21394	2.5095e-05	0.000204106	zinc-binding dehydrogenase
AAF13_RS08035	AAF13_RS08035	10.4345	-2.99601	-7.9779	1.19061	0.838297	-2.51636	0.0118574	0.0391809	MFS transporter
AAF13_RS08065	AAF13_RS08065	135.105	-3.19427	-9.15314	0.505612	25.6188	-6.31763	2.65605e-10	7.60091e-09	MFS transporter
AAF13_RS08110	AAF13_RS08110	11.2106	-2.63097	-6.19444	1.054	2.31024	-2.49617	0.0125543	0.0410161	DUF1266 domain-containing protein
AAF13_RS08315	AAF13_RS08315	318.19	3.06794	8.38573	0.453658	49.7901	6.76266	1.35483e-11	5.82313e-10	fructosamine kinase family protein
AAF13_RS08405	AAF13_RS08405	134.895	-1.66632	-3.17404	0.495897	28.1888	-3.36021	0.000778821	0.00405687	DUF3800 domain-containing protein
AAF13_RS08450	AAF13_RS08450	15.7674	-2.16817	-4.49452	0.849514	3.38397	-2.55224	0.0107032	0.0361399	tail fiber assembly protein
AAF13_RS08665	AAF13_RS08665	461.396	-1.34057	-2.53252	0.435045	52.5304	-3.08146	0.00205988	0.0091823	YdiU family protein
AAF13_RS08780	AAF13_RS08780	2581.18	-2.64187	-6.2414	0.709178	1553.09	-3.72525	0.000195119	0.00125635	YdiH family protein
AAF13_RS08870	AAF13_RS08870	270.165	-2.4458	-5.44829	0.583865	251.37	-4.18899	2.80201e-05	0.000225132	monooxygenase
AAF13_RS08875	AAF13_RS08875	9.5728	-3.6262	-12.3479	1.20428	38.4754	-3.01109	0.00260315	0.0111865	tRNA-Val
AAF13_RS08885	AAF13_RS08885	399.608	3.0745	8.424	0.454642	58.0769	6.76247	1.35655e-11	5.82313e-10	AIDA repeat-containing protein
AAF13_RS08990	AAF13_RS08990	408.407	-2.30465	-4.94049	0.595734	121.719	-3.8686	0.000109464	0.000757426	HlyD family secretion protein
AAF13_RS08995	AAF13_RS08995	88.3482	-2.63761	-6.22301	0.585432	82.6461	-4.50541	6.62434e-06	6.49269e-05	DUF1656 domain-containing protein
AAF13_RS09150	AAF13_RS09150	712.421	2.11143	4.32119	0.486264	85.0546	4.34214	1.41102e-05	0.000125076	YdgA family protein
AAF13_RS09185	AAF13_RS09185	44.8602	-2.1831	-4.54127	0.622372	30.7452	-3.5077	0.000451992	0.00259264	GlpM family protein
AAF13_RS09275	AAF13_RS09275	121.211	-2.89638	-7.44555	0.580842	35.921	-4.98652	6.14778e-07	8.02848e-06	dimethyl sulfoxide reductase anchor subunit
AAF13_RS09360	AAF13_RS09360	153.899	-2.16664	-4.48976	0.727566	103.984	-2.97792	0.00290208	0.0123432	Cro/Cl family transcriptional regulator
AAF13_RS09430	AAF13_RS09430	290.752	-1.63941	-3.11538	0.478223	91.7254	-3.42812	0.000607779	0.00331101	ORF6N domain-containing protein
AAF13_RS09450	AAF13_RS09450	9.31963	-2.84825	-7.20124	1.16133	3.55497	-2.45258	0.0141836	0.0449456	RusA family crossover junction endodeoxyribonuclease
AAF13_RS09565	AAF13_RS09565	34.5872	-2.01644	-4.04585	0.767948	4.55769	-2.62575	0.00864576	0.0301819	hypothetical protein
AAF13_RS09575	AAF13_RS09575	12.17	-3.02541	-8.14218	0.963291	12.8453	-3.14071	0.00168542	0.00776477	outer membrane protein
AAF13_RS09580	AAF13_RS09580	15.7606	-4.68191	-25.6682	1.08518	8.28177	-4.31442	1.60025e-05	0.000138928	hypothetical protein
AAF13_RS09625	AAF13_RS09625	135.749	-1.69989	-3.24876	0.50583	88.5343	-3.36059	0.000777764	0.00405592	hypothetical protein
AAF13_RS09665	AAF13_RS09665	85.4993	-2.12825	-4.37188	0.521199	5.6885	-4.08338	4.43847e-05	0.000336772	dimethyl sulfoxide reductase subunit A
AAF13_RS09670	AAF13_RS09670	204.019	-3.07013	-8.39848	0.506604	15.283	-6.06021	1.35943e-09	3.26546e-08	dimethyl sulfoxide reductase subunit A
AAF13_RS09860	AAF13_RS09860	139.865	-1.27306	-2.41674	0.485852	18.3158	-2.62027	0.00878607	0.0305797	GGDEF domain-containing protein
AAF13_RS09870	AAF13_RS09870	43.6044	-3.23176	-9.39412	0.728975	15.6725	-4.43329	9.28051e-06	8.63944e-05	bestrophin family protein
AAF13_RS09940	AAF13_RS09940	9.46805	-2.95628	-7.76121	1.16986	8.07032	-2.52703	0.011503	0.0383806	helix-turn-helix transcriptional regulator
AAF13_RS10010	AAF13_RS10010	38.1181	-1.65327	-3.14545	0.67397	3.17309	-2.45303	0.0141658	0.0449197	insulinase family protein
AAF13_RS10720	AAF13_RS10720	1435.75	1.59234	3.01538	0.634499	190.419	2.5096	0.0120868	0.0398116	YcjX family protein
AAF13_RS10900	AAF13_RS10900	253.76	1.58216	2.99417	0.589268	25.4631	2.68495	0.00725403	0.0261409	CMD domain-containing protein
AAF13_RS10925	AAF13_RS10925	107.246	-1.86918	-3.65325	0.602254	30.3174	-3.10364	0.00191154	0.00859546	DeoR/GlpR transcriptional regulator
AAF13_RS10975	AAF13_RS10975	162.878	-2.12569	-4.36413	0.612073	213.342	-3.47294	0.000514789	0.00287192	hypothetical protein
AAF13_RS10980	AAF13_RS10980	42.087	-3.24033	-9.45013	0.65111	61.4341	-4.97663	6.47008e-07	8.42565e-06	YmiA family putative membrane protein
AAF13_RS11065	AAF13_RS11065	92.1666	1.95908	3.88814	0.78001	28.5155	2.51161	0.0120183	0.0396844	general stress protein
AAF13_RS11070	AAF13_RS11070	196.756	1.68544	3.21639	0.684086	30.7507	2.46378	0.0137479	0.0439252	ferritin-like domain-containing protein
AAF13_RS11075	AAF13_RS11075	150.89	1.81607	3.52122	0.60265	19.1805	3.01348	0.0025827	0.0111277	ferritin-like domain-containing protein
AAF13_RS11090	AAF13_RS11090	259.929	-2.69753	-6.48693	0.468499	102.042	-5.75782	8.52049e-09	1.7325e-07	class I SAM-dependent methyltransferase
AAF13_RS11295	AAF13_RS11295	15.6172	-2.57213	-5.94687	0.912016	48.7523	-2.82027	0.00479835	0.0184914	tRNA-Arg
AAF13_RS11390	AAF13_RS11390	13.2088	-2.64872	-6.27111	0.95944	6.2365	-2.76069	0.00576788	0.0216167	hypothetical protein
AAF13_RS11425	AAF13_RS11425	37.366	-1.8579	-3.62479	0.667886	6.10604	-2.78176	0.00540646	0.0205109	phage integrase Arm DNA-binding domain-containing protein
AAF13_RS11560	AAF13_RS11560	11.6072	-6.09221	-68.2241	1.71865	23.5515	-3.54477	0.00039295	0.00228285	tRNA-Tyr
AAF13_RS11565	AAF13_RS11565	11.2811	-4.31296	-19.8761	1.19831	30.2849	-3.5992	0.000319193	0.00190349	tRNA-Tyr
AAF13_RS11725	AAF13_RS11725	89.9486	-1.47344	-2.77683	0.500764	5.77766	-2.94238	0.00325699	0.0134936	autotransporter outer membrane beta-barrel domain-containing protein
AAF13_RS11760	AAF13_RS11760	192.82	4.04038	16.4542	0.542545	143.166	7.4471	9.54152e-14	6.99019e-12	GlsB/YeaQ/YmgE family stress response membrane protein
AAF13_RS11780	AAF13_RS11780	293.424	-2.72579	-6.61521	0.497582	39.9292	-5.47806	4.30011e-08	7.38346e-07	potassium/proton antiporter
AAF13_RS11795	AAF13_RS11795	3684.92	3.96781	15.647	0.478498	390.247	8.29223	1.11147e-16	1.56145e-14	SpoVR family protein
AAF13_RS11820	AAF13_RS11820	731.834	2.14686	4.42863	0.654117	337.309	3.28207	0.00103046	0.00514234	translesion error-prone DNA polymerase V autoproteolytic subunit
AAF13_RS11855	AAF13_RS11855	59.9669	-3.94915	-15.4459	0.651955	48.0805	-6.0574	1.38336e-09	3.28885e-08	hypothetical protein
AAF13_RS11950	AAF13_RS11950	133.421	-3.58047	-11.9627	0.792683	54.5643	-4.51691	6.27495e-06	6.21595e-05	DUF1398 domain-containing protein
AAF13_RS12100	AAF13_RS12100	1240.43	4.16085	17.8872	0.658279	469.951	6.3208	2.60205e-10	7.49262e-09	glycine zipper 2TM domain-containing protein
AAF13_RS12110	AAF13_RS12110	328.824	2.13115	4.38068	0.488427	92.4168	4.3633	1.28116e-05	0.000114661	alpha/beta hydrolase
AAF13_RS12150	AAF13_RS12150	491.497	1.45245	2.73673	0.476532	104.399	3.04797	0.00230396	0.0101339	metal-dependent hydrolase
AAF13_RS12310	AAF13_RS12310	78.0132	1.57582	2.98104	0.569435	12.0772	2.76734	0.00565166	0.0212326	Gfo/Idh/MocA family oxidoreductase
AAF13_RS12335	AAF13_RS12335	492.638	1.2536	2.38435	0.450837	160.668	2.7806	0.00542581	0.0205675	lipoprotein
AAF13_RS12375	AAF13_RS12375	728.419	-2.70524	-6.52168	0.508722	101.8	-5.31772	1.05075e-07	1.65127e-06	rhodanese-related sulfurtransferase
AAF13_RS12395	AAF13_RS12395	308.585	2.54289	5.82755	0.499195	149.894	5.09398	3.50632e-07	4.82353e-06	acidic protein MsyB
AAF13_RS12590	AAF13_RS12590	15.5865	-2.71629	-6.57182	0.908024	3.80683	-2.99143	0.00277674	0.0118536	GTPase family protein
AAF13_RS12635	AAF13_RS12635	4174.83	-1.51507	-2.85814	0.419705	1341.03	-3.60986	0.000306363	0.00184455	TerD family protein
AAF13_RS12640	AAF13_RS12640	2576.5	-2.63311	-6.20362	0.543527	434.226	-4.84449	1.26936e-06	1.55682e-05	ATP-grasp domain-containing protein
AAF13_RS12680	AAF13_RS12680	271.675	-1.3039	-2.46896	0.440162	67.9906	-2.96232	0.0030533	0.0128566	VWA domain-containing protein
AAF13_RS12745	AAF13_RS12745	75.3756	-2.07168	-4.20376	0.860099	12.8544	-2.40865	0.0160114	0.0493544	amino acid racemase
AAF13_RS12755	AAF13_RS12755	17.3514	-2.78235	-6.87971	0.919711	3.63233	-3.02524	0.00248436	0.0107741	IS3-like element IS600 family transposase
AAF13_RS12760	AAF13_RS12760	24.1795	-2.64278	-6.24535	0.72974	6.13924	-3.62154	0.000292852	0.00177553	IS1 family transposase
AAF13_RS12770	AAF13_RS12770	67.6441	-1.99737	-3.9927	0.577241	10.44	-3.4602	0.000539779	0.00297552	phosphoadenosine phosphosulfate reductase
AAF13_RS12775	AAF13_RS12775	159.534	-1.76668	-3.40271	0.5256	15.2685	-3.36127	0.000775843	0.00405046	DUF2726 domain-containing protein
AAF13_RS12785	AAF13_RS12785	274.323	-2.51076	-5.69919	0.536954	143.318	-4.67593	2.92627e-06	3.12585e-05	hypothetical protein
AAF13_RS12835	AAF13_RS12835	23.061	-2.54162	-5.82244	0.810743	3.37268	-3.13493	0.00171895	0.00790256	HlyD family secretion protein
AAF13_RS12840	AAF13_RS12840	42.8238	-2.21164	-4.63201	0.618331	20.9973	-3.57679	0.000347843	0.00205115	toxin-activating lysine-acyltransferase
AAF13_RS12845	AAF13_RS12845	90.461	-1.75742	-3.38093	0.613166	10.7833	-2.86614	0.00415511	0.016462	hypothetical protein
AAF13_RS12855	AAF13_RS12855	27.642	-3.3033	-9.87172	0.747748	10.3075	-4.41767	9.97722e-06	9.15928e-05	hypothetical protein
AAF13_RS12860	AAF13_RS12860	7.83709	-3.62513	-12.3388	1.38824	1.14088	-2.61131	0.00901961	0.0312052	IS5-like element ISKpn26 family transposase
AAF13_RS12865	AAF13_RS12865	44.1252	-2.24484	-4.73984	0.730472	5.15884	-3.07313	0.00211826	0.00938888	esterase family protein
AAF13_RS12870	AAF13_RS12870	24.1532	-2.00029	-4.00081	0.745039	3.20611	-2.68482	0.00725699	0.0261409	glycosyltransferase
AAF13_RS12875	AAF13_RS12875	5.84861	-7.40486	-169.467	1.95356	9.11891	-3.79044	0.000150381	0.000995951	AlpA family transcriptional regulator
AAF13_RS12930	AAF13_RS12930	17.3285	-2.76575	-6.80099	0.898011	7.42736	-3.07986	0.002071	0.00921417	IS66 family insertion sequence hypothetical protein
AAF13_RS12975	AAF13_RS12975	287.013	-1.9862	-3.96192	0.473522	59.9611	-4.19453	2.73443e-05	0.000220084	tyrosine-type recombinase/integrase
AAF13_RS13005	AAF13_RS13005	69.533	-3.11814	-8.68267	0.59579	13.4894	-5.23362	1.66225e-07	2.48587e-06	GGDEF domain-containing protein
AAF13_RS13115	AAF13_RS13115	4098.5	3.96245	15.5889	0.70206	4063.35	5.64403	1.66119e-08	3.16924e-07	general stress protein
AAF13_RS13505	AAF13_RS13505	357.541	3.03843	8.21595	0.520208	239.681	5.84079	5.19526e-09	1.11771e-07	YccJ family protein
AAF13_RS13590	AAF13_RS13590	44.9921	-4.35463	-20.4585	0.78784	11.2666	-5.5273	3.25199e-08	5.68913e-07	YjbF family lipoprotein
AAF13_RS13640	AAF13_RS13640	33.8773	2.54918	5.85302	0.747381	7.7883	3.41082	0.000647678	0.00348334	hydrogenase expression/formation protein
AAF13_RS13650	AAF13_RS13650	35.3453	3.40446	10.5887	0.731091	12.9372	4.65668	3.21347e-06	3.40128e-05	hydrogenase 1 maturation protease
AAF13_RS13700	AAF13_RS13700	312.919	1.84911	3.60278	0.496337	114.668	3.72551	0.000194919	0.00125635	CoA-binding protein
AAF13_RS13830	AAF13_RS13830	8.48619	-3.08553	-8.48861	1.20178	2.14164	-2.56746	0.0102448	0.0348365	fimbrial protein
AAF13_RS14045	AAF13_RS14045	41.5555	-2.22053	-4.66063	0.740005	7.82298	-3.00069	0.00269369	0.0115299	LysR family transcriptional regulator
AAF13_RS14060	AAF13_RS14060	678.864	3.42154	10.7148	0.469516	177.684	7.28737	3.16062e-13	1.95369e-11	hydrolase
AAF13_RS14130	AAF13_RS14130	53.1116	-2.32302	-5.0038	0.850466	84.392	-2.73147	0.00630519	0.023366	tRNA-Ser
AAF13_RS14165	AAF13_RS14165	209.928	1.56982	2.96868	0.487978	21.497	3.21699	0.00129545	0.00624292	ATP-dependent endonuclease
AAF13_RS14225	AAF13_RS14225	293.995	2.44795	5.45639	0.488357	107.816	5.01262	5.36945e-07	7.09196e-06	lipoprotein
AAF13_RS14320	AAF13_RS14320	747.919	-1.86553	-3.64402	0.430757	81.1352	-4.33082	1.48555e-05	0.000130436	aspartate:alanine antiporter
AAF13_RS14330	AAF13_RS14330	4824.64	-2.59341	-6.03522	0.682377	591.408	-3.80055	0.000144376	0.000963063	MFS transporter
AAF13_RS14385	AAF13_RS14385	89.2506	-3.58234	-11.9782	0.631462	12.9156	-5.67309	1.40248e-08	2.72045e-07	GGDEF domain-containing protein
AAF13_RS14390	AAF13_RS14390	8.47486	-3.45623	-10.9756	1.42169	0.488951	-2.43108	0.015054	0.0470921	CHASE9 sensor domain-containing protein
AAF13_RS14560	AAF13_RS14560	759.562	2.56964	5.93661	0.572297	575.437	4.49005	7.12077e-06	6.84655e-05	DUF1471 domain-containing protein
AAF13_RS14600	AAF13_RS14600	194.878	4.99615	31.9148	0.614249	16.7746	8.13376	4.16192e-16	4.82366e-14	ABC transporter ATP-binding protein
AAF13_RS14605	AAF13_RS14605	96.3482	3.97944	15.7736	0.588741	11.5971	6.75924	1.38717e-11	5.89991e-10	ABC transporter permease
AAF13_RS14610	AAF13_RS14610	78.5979	3.8778	14.7005	0.660087	10.0446	5.87467	4.23677e-09	9.30884e-08	ABC transporter permease
AAF13_RS14615	AAF13_RS14615	553.823	1.31479	2.48767	0.545943	252.599	2.4083	0.0160272	0.04937	YbhQ family protein
AAF13_RS14620	AAF13_RS14620	46.8662	2.05788	4.16375	0.765922	8.64028	2.68681	0.0072139	0.0260922	endonuclease/exonuclease/phosphatase family protein
AAF13_RS14635	AAF13_RS14635	6.69398	-4.00595	-16.0662	1.36553	2.78153	-2.93362	0.00335031	0.0137817	Bax inhibitor-1/YccA family protein
AAF13_RS14645	AAF13_RS14645	718.542	1.58613	3.00243	0.454463	206.69	3.49012	0.000482799	0.00272625	Bax inhibitor-1/YccA family protein
AAF13_RS14715	AAF13_RS14715	431.108	3.24228	9.46289	0.461051	183.547	7.03236	2.03068e-12	1.05778e-10	kinase inhibitor
AAF13_RS14935	AAF13_RS14935	10.256	-2.43851	-5.4208	1.00565	9.74083	-2.42481	0.0153163	0.0477193	hypothetical protein
AAF13_RS14940	AAF13_RS14940	16.9612	-3.01915	-8.1069	0.837749	5.42735	-3.60388	0.000313497	0.00187532	zinc ribbon domain-containing protein
AAF13_RS15035	AAF13_RS15035	3.94719	3.62575	12.3441	1.49892	1.67672	2.4189	0.0155674	0.0483392	excisionase
AAF13_RS15050	AAF13_RS15050	23.9884	-1.83321	-3.5633	0.760124	1.72932	-2.41173	0.0158771	0.0491363	hydratase
AAF13_RS15145	AAF13_RS15145	3495.08	5.16123	35.7837	0.483203	1903.5	10.6813	1.24529e-26	9.62198e-24	YbgS-like family protein
AAF13_RS15330	AAF13_RS15330	26.3724	-2.0502	-4.14163	0.719556	9.16933	-2.84926	0.00438217	0.0171585	type 1 fimbrial protein
AAF13_RS15335	AAF13_RS15335	7.46093	-3.58501	-12.0004	1.42845	2.96694	-2.50972	0.0120827	0.0398116	hypothetical protein
AAF13_RS15425	AAF13_RS15425	2505.15	-1.8706	-3.65685	0.741974	1460.49	-2.52112	0.0116982	0.0387933	YbfA family protein
AAF13_RS15625	AAF13_RS15625	47.5562	-1.70819	-3.26752	0.640039	4.45563	-2.66889	0.00761024	0.027223	rhomboid family intramembrane serine protease
AAF13_RS15690	AAF13_RS15690	1178.23	3.89666	14.894	0.431857	453.738	9.02301	1.82989e-19	3.85607e-17	zinc ribbon-containing protein
AAF13_RS15765	AAF13_RS15765	385.707	-3.37259	-10.3574	0.73697	56.3168	-4.57629	4.73296e-06	4.85443e-05	DNA-binding transcriptional regulator
AAF13_RS15780	AAF13_RS15780	114.061	2.0493	4.13906	0.60548	24.5976	3.3846	0.000712828	0.00376815	deaminated glutathione amidase
AAF13_RS15865	AAF13_RS15865	215.647	2.48861	5.61237	0.48164	31.6137	5.16696	2.37937e-07	3.43637e-06	glutathione-dependent formaldehyde dehydrogenase
AAF13_RS15890	AAF13_RS15890	12.8452	-4.45099	-21.8716	1.17499	3.46212	-3.78812	0.000151791	0.00100242	LysR family transcriptional regulator
AAF13_RS15915	AAF13_RS15915	141.728	1.32462	2.50466	0.524797	80.53	2.52406	0.0116009	0.0386362	YbdD/YjiX family protein
AAF13_RS16045	AAF13_RS16045	121.136	-1.70412	-3.2583	0.525866	80.188	-3.2406	0.0011928	0.00583312	MmcQ/YjbR family DNA-binding protein
AAF13_RS16145	AAF13_RS16145	14.3047	-4.4895	-22.4634	1.09251	57.6901	-4.10934	3.96786e-05	0.000306073	tRNA-Arg
AAF13_RS16190	AAF13_RS16190	31.18	-3.26576	-9.61818	0.878775	8.19917	-3.71627	0.000202185	0.00129287	metal-dependent hydrolase
AAF13_RS16370	AAF13_RS16370	734.452	-1.59317	-3.01711	0.42558	209.769	-3.74352	0.000181464	0.00117495	SPFH/Band 7/PHB domain protein
AAF13_RS16475	AAF13_RS16475	88.3132	-2.12059	-4.34873	0.560787	48.777	-3.78146	0.000155912	0.00102672	DUF454 family protein
AAF13_RS16510	AAF13_RS16510	617.618	1.86582	3.64474	0.568312	16.2352	3.28309	0.00102677	0.00512944	multidrug efflux RND transporter permease subunit
AAF13_RS16530	AAF13_RS16530	306.901	-2.89	-7.41272	0.511955	168.096	-5.64503	1.65148e-08	3.16374e-07	YlaC family protein
AAF13_RS16545	AAF13_RS16545	96.8374	-1.62339	-3.08098	0.632807	77.2074	-2.56538	0.0103062	0.0350034	MGMT family protein
AAF13_RS16550	AAF13_RS16550	5224.94	3.40187	10.5698	0.663788	1714.56	5.12493	2.97643e-07	4.18143e-06	lipoprotein
AAF13_RS16590	AAF13_RS16590	142.977	2.32635	5.01534	0.652895	5.31054	3.56313	0.000366465	0.00213702	SgrR family transcriptional regulator
AAF13_RS16670	AAF13_RS16670	103.535	2.90349	7.48234	0.623866	9.99897	4.65403	3.25517e-06	3.43758e-05	cytochrome o ubiquinol oxidase subunit III
AAF13_RS16675	AAF13_RS16675	71.0645	3.09033	8.51689	0.651031	15.721	4.74682	2.06642e-06	2.30287e-05	cytochrome o ubiquinol oxidase subunit IV
AAF13_RS16685	AAF13_RS16685	174.712	2.14633	4.42701	0.637943	112.464	3.36445	0.00076695	0.00402215	DUF1778 domain-containing protein
AAF13_RS16690	AAF13_RS16690	291.305	2.45768	5.49333	0.53898	107.833	4.55987	5.11844e-06	5.20374e-05	GNAT family N-acetyltransferase
AAF13_RS16695	AAF13_RS16695	27.7073	-2.66042	-6.32215	0.718443	6.36173	-3.70303	0.000213041	0.00134742	sel1 repeat family protein
AAF13_RS16775	AAF13_RS16775	45.9279	1.60334	3.03847	0.665034	13.5791	2.41092	0.0159123	0.0492125	DUF3251 domain-containing protein
AAF13_RS16950	AAF13_RS16950	111.643	3.97503	15.7255	0.712125	47.1032	5.58194	2.37856e-08	4.3585e-07	DUF2755 family protein
AAF13_RS17010	AAF13_RS17010	3.09504	-6.87301	-117.215	2.22534	1.63807	-3.08852	0.00201158	0.00899296	PIG-L family deacetylase
AAF13_RS17165	AAF13_RS17165	193.422	1.84275	3.58693	0.579529	82.3963	3.17973	0.00147412	0.00694512	DUF1471 domain-containing protein
AAF13_RS17250	AAF13_RS17250	68.7864	-2.19476	-4.57814	0.577924	13.5175	-3.79766	0.000146066	0.000972935	LysR family transcriptional regulator
AAF13_RS17295	AAF13_RS17295	133.148	1.455	2.74157	0.592361	6.01083	2.45628	0.0140384	0.0445767	lactate utilization protein C
AAF13_RS17300	AAF13_RS17300	190.294	1.97733	3.93762	0.608525	3.26347	3.24937	0.00115659	0.00568003	iron-sulfur cluster-binding protein
AAF13_RS17305	AAF13_RS17305	152.331	4.48265	22.357	0.639963	4.9534	7.00455	2.47787e-12	1.27638e-10	(Fe-S)-binding protein
AAF13_RS17320	AAF13_RS17320	11.9107	-2.91729	-7.55426	1.06882	14.9394	-2.72946	0.00634379	0.0234529	DUF1471 domain-containing protein
AAF13_RS17395	AAF13_RS17395	30.6423	-3.20053	-9.19299	0.759075	14.3726	-4.21636	2.4828e-05	0.000202289	YagU family protein
AAF13_RS17425	AAF13_RS17425	379.137	-1.37412	-2.5921	0.453624	65.0074	-3.0292	0.00245199	0.0106768	DUF4435 domain-containing protein
AAF13_RS17430	AAF13_RS17430	614.719	-1.15623	-2.22874	0.46221	137.693	-2.50153	0.012366	0.0405149	AAA family ATPase
AAF13_RS17435	AAF13_RS17435	166.758	-2.5133	-5.70924	0.522319	48.0995	-4.81181	1.4957e-06	1.76889e-05	hypothetical protein
AAF13_RS17440	AAF13_RS17440	49.4399	-1.66148	-3.1634	0.624336	32.4927	-2.66119	0.00778652	0.027704	hypothetical protein
AAF13_RS17455	AAF13_RS17455	28.7009	-3.61476	-12.2504	0.844208	20.7756	-4.28183	1.85361e-05	0.000158549	hypothetical protein
AAF13_RS17460	AAF13_RS17460	635.663	-1.88519	-3.69401	0.472236	164.811	-3.99205	6.55055e-05	0.00047749	hypothetical protein
AAF13_RS17525	AAF13_RS17525	243.131	-2.88454	-7.38469	0.541388	45.729	-5.32804	9.9279e-08	1.57622e-06	tyrosine-type recombinase/integrase
AAF13_RS17530	AAF13_RS17530	43.2785	-1.8825	-3.68715	0.618254	6.94883	-3.04487	0.0023278	0.0102291	tyrosine-type recombinase/integrase
AAF13_RS17585	AAF13_RS17585	35.9988	-2.48907	-5.61417	0.956935	28.8107	-2.60109	0.00929292	0.0320074	hypothetical protein
AAF13_RS17600	AAF13_RS17600	28.2538	-2.7309	-6.6387	0.72572	82.7234	-3.76302	0.000167874	0.00109307	tRNA-Thr
AAF13_RS17645	AAF13_RS17645	61.4008	-2.21901	-4.65573	0.676513	5.84761	-3.28007	0.00103782	0.00516238	RNA ligase RtcB family protein
AAF13_RS17695	AAF13_RS17695	2159.4	-1.89361	-3.71565	0.41004	634.062	-4.61812	3.87233e-06	4.00717e-05	murein L,D-transpeptidase
AAF13_RS17880	AAF13_RS17880	113.552	-1.55518	-2.93871	0.522379	34.7986	-2.97711	0.00290976	0.0123645	class I SAM-dependent methyltransferase
AAF13_RS17900	AAF13_RS17900	781.597	1.19248	2.28545	0.442833	203.28	2.69284	0.00708469	0.0257575	endonuclease/exonuclease/phosphatase family protein
AAF13_RS17915	AAF13_RS17915	29.4304	2.73421	6.65394	0.800598	57.4256	3.41521	0.000637333	0.00343688	tRNA-Asp
AAF13_RS17925	AAF13_RS17925	5752.13	-6.09592	-68.4	0.479467	257.05	-12.714	4.94685e-37	2.29336e-33	23S ribosomal RNA
AAF13_RS17940	AAF13_RS17940	2239.59	-3.69838	-12.9814	0.603344	186.7	-6.12979	8.79935e-10	2.21373e-08	16S ribosomal RNA
AAF13_RS17980	AAF13_RS17980	42.2316	-1.81226	-3.51191	0.630461	10.6915	-2.8745	0.00404673	0.0160898	YaeF family permuted papain-like enzyme
AAF13_RS18010	AAF13_RS18010	110.51	2.31908	4.99015	0.565427	101.259	4.10147	4.1053e-05	0.000314062	YaeP family protein
AAF13_RS18280	AAF13_RS18280	34.7416	-1.60949	-3.05144	0.632264	5.44716	-2.5456	0.010909	0.0367506	fimbrial-like adhesin
AAF13_RS18305	AAF13_RS18305	158.371	-1.79871	-3.47908	0.515447	14.8475	-3.4896	0.000483739	0.00272824	polysaccharide deacetylase family protein
AAF13_RS18345	AAF13_RS18345	408.422	-1.92084	-3.78643	0.425013	239.48	-4.51947	6.19939e-06	6.15426e-05	YacC family pilotin-like protein
AAF13_RS18745	AAF13_RS18745	13.0991	-3.08473	-8.48393	1.06091	5.6537	-2.90762	0.00364192	0.0147329	electron transfer flavoprotein FixA
AAF13_RS18760	AAF13_RS18760	106.584	-2.10999	-4.31688	0.518087	17.7862	-4.07265	4.64804e-05	0.000351522	crotonobetainyl-CoA--carnitine CoA-transferase
AAF13_RS18930	AAF13_RS18930	123.473	5.36238	41.1374	0.787993	93.123	6.80511	1.0097e-11	4.41601e-10	DUF2502 domain-containing protein
AAF13_RS18960	AAF13_RS18960	72.1977	-1.90357	-3.74137	0.580109	23.8481	-3.28139	0.00103296	0.00514923	tRNA/rRNA methyltransferase
AAF13_RS19100	AAF13_RS19100	112.758	2.18767	4.5557	0.535893	14.425	4.0823	4.45922e-05	0.000337793	patatin family protein
AAF13_RS19105	AAF13_RS19105	596.628	5.39277	42.0132	0.503261	717.208	10.7156	8.59576e-27	7.96998e-24	DUF1328 domain-containing protein
AAF13_RS19150	AAF13_RS19150	14.9191	-2.4256	-5.37251	0.985348	44.1813	-2.46166	0.0138294	0.0441551	tRNA-Leu
AAF13_RS19155	AAF13_RS19155	48.7096	-3.37372	-10.3655	0.642741	167.637	-5.24896	1.5296e-07	2.3174e-06	tRNA-Leu
AAF13_RS19160	AAF13_RS19160	276.564	-3.32841	-10.045	0.50474	314.623	-6.5943	4.27262e-11	1.54749e-09	DUF1435 domain-containing protein
AAF13_RS19180	AAF13_RS19180	38.9839	-2.34394	-5.07687	0.627783	9.1145	-3.73368	0.000188702	0.00121841	threonine/serine exporter ThrE family protein
AAF13_RS19200	AAF13_RS19200	179.991	-1.19815	-2.29445	0.451941	56.8792	-2.65111	0.00802276	0.0283487	DUF2501 domain-containing protein
AAF13_RS19215	AAF13_RS19215	50.1097	1.93867	3.83353	0.706883	2.9182	2.74256	0.00609615	0.022682	GntR family transcriptional regulator
AAF13_RS19250	AAF13_RS19250	82.3575	-2.19465	-4.57778	0.636545	15.3855	-3.44775	0.000565276	0.003105	DUF262 domain-containing protein
AAF13_RS19290	AAF13_RS19290	338.648	1.82516	3.54346	0.525528	36.8581	3.473	0.000514676	0.00287192	PLP-dependent aminotransferase family protein
AAF13_RS19310	AAF13_RS19310	36.9578	3.16571	8.97373	0.743453	5.01441	4.25812	2.06156e-05	0.000173455	2-hydroxyacyl-CoA dehydratase subunit D
AAF13_RS19325	AAF13_RS19325	9.64095	-2.99865	-7.99253	1.13841	2.81301	-2.63407	0.00843692	0.0295867	YjiK family protein
AAF13_RS19425	AAF13_RS19425	36.432	-2.53685	-5.8032	0.742187	19.2134	-3.41807	0.00063067	0.00341165	hypothetical protein
AAF13_RS19435	AAF13_RS19435	23.6168	-4.22176	-18.6585	0.879328	8.424	-4.80113	1.57777e-06	1.83983e-05	inovirus Gp2 family protein
AAF13_RS19450	AAF13_RS19450	5.23979	-3.58907	-12.0342	1.47464	3.49136	-2.43386	0.0149389	0.0468584	IS66 family insertion sequence hypothetical protein
AAF13_RS19475	AAF13_RS19475	47.1395	-3.28452	-9.74407	0.869741	63.8567	-3.77644	0.000159085	0.00104464	hypothetical protein
AAF13_RS19540	AAF13_RS19540	52.7009	-3.92285	-15.1669	0.647437	17.6125	-6.05905	1.36929e-09	3.27218e-08	polysaccharide deacetylase family protein
AAF13_RS19585	AAF13_RS19585	9.52774	-2.7467	-6.71182	1.11155	4.74701	-2.47105	0.0134717	0.0432514	IS66 family insertion sequence hypothetical protein
AAF13_RS19595	AAF13_RS19595	49.7896	-1.67659	-3.19671	0.665391	4.02533	-2.51971	0.0117453	0.0388668	IS66-like element ISEc23 family transposase
AAF13_RS19615	AAF13_RS19615	340.022	-3.31367	-9.94289	0.53484	123.335	-6.19562	5.80549e-10	1.50359e-08	DeoR family transcriptional regulator
AAF13_RS19650	AAF13_RS19650	57.606	-1.75853	-3.38354	0.653158	20.1291	-2.69235	0.00709497	0.0257575	PTS sugar transporter subunit IIA
AAF13_RS19690	AAF13_RS19690	359.898	5.32879	40.1907	0.586898	87.4292	9.07959	1.08985e-19	2.65923e-17	N-acetylmannosamine-6-phosphate 2-epimerase
AAF13_RS19695	AAF13_RS19695	427.397	4.37248	20.7133	0.484253	51.0172	9.02933	1.72719e-19	3.81298e-17	PTS transporter subunit EIIC
AAF13_RS19705	AAF13_RS19705	78.7867	-1.94292	-3.84484	0.575032	14.9004	-3.37881	0.000728003	0.00383241	IS1 family transposase
AAF13_RS19715	AAF13_RS19715	105.118	-2.93828	-7.66498	0.70912	21.5849	-4.14356	3.41955e-05	0.000269151	hypothetical protein
AAF13_RS19720	AAF13_RS19720	265.811	-2.29029	-4.89154	0.489949	48.6401	-4.67454	2.94609e-06	3.13978e-05	Fic family protein
AAF13_RS19730	AAF13_RS19730	12.709	-2.8094	-7.00992	0.965708	5.12182	-2.90916	0.00362404	0.0146734	IS1 family transposase
AAF13_RS19735	AAF13_RS19735	31.5098	-2.62721	-6.1783	0.722358	13.0602	-3.63699	0.000275841	0.0016893	hypothetical protein
AAF13_RS19765	AAF13_RS19765	19.7645	-3.4255	-10.7443	0.949572	72.3585	-3.60741	0.000309268	0.00185962	tRNA-Leu
AAF13_RS19800	AAF13_RS19800	459.359	2.89875	7.45779	0.470232	53.2596	6.16451	7.07031e-10	1.79114e-08	DUF853 domain-containing protein
AAF13_RS19950	AAF13_RS19950	633.925	2.03852	4.10822	0.454002	232.788	4.4901	7.11908e-06	6.84655e-05	ribosome-associated protein
AAF13_RS19970	AAF13_RS19970	94.2225	3.8078	14.0043	0.800996	3.15111	4.75383	1.99598e-06	2.25143e-05	ABC transporter permease
AAF13_RS19975	AAF13_RS19975	396.329	3.41198	10.6441	0.5237	10.5063	6.51515	7.26187e-11	2.51239e-09	sugar ABC transporter ATP-binding protein
AAF13_RS20025	AAF13_RS20025	292.247	-1.57681	-2.98309	0.525575	47.2307	-3.00015	0.00269844	0.0115299	HlyC/CorC family transporter
AAF13_RS20050	AAF13_RS20050	174.85	1.80918	3.50442	0.571353	92.6694	3.16648	0.00154297	0.00722545	winged helix-turn-helix transcriptional regulator
AAF13_RS20195	AAF13_RS20195	185.495	2.12418	4.35954	0.538667	16.9981	3.9434	8.03357e-05	0.000572098	isovaleryl-CoA dehydrogenase
AAF13_RS20230	AAF13_RS20230	4.12796	-5.7749	-54.7544	2.05199	3.14077	-2.8143	0.00488843	0.0188229	DUF2170 family protein
AAF13_RS20310	AAF13_RS20310	407.8	-2.96395	-7.80258	0.598193	1074.29	-4.95484	7.23881e-07	9.32198e-06	tRNA-Gly
AAF13_RS20475	AAF13_RS20475	851.51	3.25353	9.53694	0.507002	273.607	6.41718	1.38819e-10	4.37798e-09	transcriptional regulator
AAF13_RS20485	AAF13_RS20485	87.0713	-2.27017	-4.82379	0.626242	16.688	-3.62506	0.00028889	0.0017576	integrase arm-type DNA-binding domain-containing protein
AAF13_RS20495	AAF13_RS20495	7.6587	-3.5488	-11.7029	1.30057	9.32864	-2.72865	0.00635938	0.0234917	IS3 family transposase
AAF13_RS20520	AAF13_RS20520	25.9429	-2.32921	-5.02531	0.801959	8.01559	-2.9044	0.00367956	0.0148722	hypothetical protein
AAF13_RS20615	AAF13_RS20615	195.719	-2.98054	-7.89283	0.478865	35.1528	-6.22418	4.84067e-10	1.29719e-08	MFS transporter
AAF13_RS20780	AAF13_RS20780	78.9784	4.48627	22.4131	0.743153	45.1206	6.0368	1.57202e-09	3.71831e-08	N-acetyltransferase
AAF13_RS20785	AAF13_RS20785	27.1924	4.22662	18.7214	0.800079	18.5599	5.28275	1.27256e-07	1.95351e-06	4Fe-4S mono-cluster protein YjdI
AAF13_RS21100	AAF13_RS21100	1079.28	-1.27242	-2.41566	0.467144	984.211	-2.72383	0.00645305	0.0237809	YjcB family protein
AAF13_RS21165	AAF13_RS21165	64.5228	-2.26202	-4.79661	0.912738	9.88993	-2.47827	0.0132019	0.042562	DUF2713 family protein
AAF13_RS21180	AAF13_RS21180	1992.01	3.09949	8.57117	0.548748	1435.25	5.64829	1.62048e-08	3.11723e-07	CsbD family protein
AAF13_RS21310	AAF13_RS21310	53.354	-1.85495	-3.61738	0.588633	7.28465	-3.15128	0.00162558	0.00754373	zeta toxin family protein
AAF13_RS21600	AAF13_RS21600	199.39	-2.93788	-7.66284	0.778849	11.2631	-3.77208	0.000161894	0.00106009	23S ribosomal RNA
AAF13_RS21610	AAF13_RS21610	372.215	-4.19806	-18.3545	1.56937	41.1224	-2.675	0.007473	0.0267813	16S ribosomal RNA
AAF13_RS21740	AAF13_RS21740	7.13869	-4.43072	-21.5665	1.53861	3.02883	-2.87969	0.00398068	0.015868	DUF1287 domain-containing protein
AAF13_RS21780	AAF13_RS21780	32.8161	-2.09761	-4.28	0.725079	12.5471	-2.89294	0.00381654	0.0153058	YiiX family permuted papain-like enzyme
AAF13_RS22065	AAF13_RS22065	35.4069	-2.86959	-7.30859	0.785865	24.5293	-3.65151	0.000260703	0.00160935	hypothetical protein
AAF13_RS22070	AAF13_RS22070	12.8165	-4.83386	-28.5191	1.30284	12.2841	-3.71025	0.000207056	0.00131495	CopG family transcriptional regulator
AAF13_RS22080	AAF13_RS22080	136.023	-2.81166	-7.02094	0.822221	67.1714	-3.4196	0.000627139	0.00340049	hypothetical protein
AAF13_RS22085	AAF13_RS22085	518.291	1.4628	2.75642	0.548422	103.612	2.66728	0.00764681	0.0273328	alpha/beta hydrolase
AAF13_RS22100	AAF13_RS22100	175.972	1.32878	2.5119	0.499542	37.6615	2.65999	0.00781418	0.0277811	virulence factor BrkB family protein
AAF13_RS22220	AAF13_RS22220	19.139	-2.87302	-7.32596	0.866891	5.92735	-3.31416	0.000919183	0.00466229	acyltransferase
AAF13_RS22260	AAF13_RS22260	10730.7	-5.6863	-51.4929	0.493146	485.063	-11.5307	9.24348e-31	2.14264e-27	23S ribosomal RNA
AAF13_RS22275	AAF13_RS22275	3201.64	-4.56693	-23.7018	0.613372	214.974	-7.44561	9.64996e-14	6.99019e-12	16S ribosomal RNA
AAF13_RS22370	AAF13_RS22370	298.574	2.81112	7.0183	0.521412	58.4014	5.39136	6.99249e-08	1.14548e-06	dienelactone hydrolase family protein
AAF13_RS22500	AAF13_RS22500	39.851	-2.61632	-6.13183	0.656219	4.61471	-3.98696	6.69253e-05	0.000487073	hypothetical protein
AAF13_RS22750	AAF13_RS22750	14034.7	-4.2923	-19.5934	0.517613	624.742	-8.29249	1.10904e-16	1.56145e-14	23S ribosomal RNA
AAF13_RS22760	AAF13_RS22760	23.8719	-5.04727	-33.066	1.06582	2.08177	-4.7356	2.18408e-06	2.41657e-05	16S ribosomal RNA
AAF13_RS22765	AAF13_RS22765	87.4965	-2.27192	-4.82967	0.61746	30.7091	-3.67947	0.000233724	0.0014603	FadR family transcriptional regulator
AAF13_RS22980	AAF13_RS22980	91.3816	-1.84161	-3.58409	0.51738	30.4334	-3.55948	0.000371586	0.00216416	CbrC family protein
AAF13_RS22985	AAF13_RS22985	21.6174	-1.92112	-3.78717	0.759976	7.14731	-2.52787	0.0114757	0.0383296	hypothetical protein
AAF13_RS23005	AAF13_RS23005	278.645	-1.93008	-3.81077	0.437289	72.6074	-4.41374	1.01598e-05	9.29014e-05	4'-phosphopantetheinyl transferase superfamily protein
AAF13_RS23085	AAF13_RS23085	306.064	2.49362	5.63191	0.554177	133.961	4.49969	6.8053e-06	6.61412e-05	YidB family protein
AAF13_RS23150	AAF13_RS23150	155.916	1.7485	3.36009	0.548702	11.9859	3.18661	0.00143949	0.0068236	putative transporter
AAF13_RS23170	AAF13_RS23170	26.5222	-2.87407	-7.3313	0.790798	6.74212	-3.63439	0.00027864	0.00170194	AraC family transcriptional regulator
AAF13_RS23180	AAF13_RS23180	43.0193	2.72231	6.59929	0.732105	5.2525	3.71847	0.000200435	0.00128522	sulfatase-like hydrolase/transferase
AAF13_RS23380	AAF13_RS23380	129.642	-1.88689	-3.69836	0.564579	42.2633	-3.34211	0.000831428	0.00425912	hypothetical protein
AAF13_RS23415	AAF13_RS23415	15.5485	-3.09394	-8.53822	0.924529	6.65087	-3.3465	0.000818388	0.00421093	inovirus Gp2 family protein
AAF13_RS23475	AAF13_RS23475	614.531	4.67695	25.5801	1.4871	390.895	3.14501	0.0016608	0.00766879	mercuric transport protein MerT
AAF13_RS23490	AAF13_RS23490	1268.78	5.15526	35.6359	1.42596	163.017	3.6153	0.000299998	0.00181217	mercury(II) reductase
AAF13_RS23510	AAF13_RS23510	193.343	2.96067	7.78487	0.632833	20.5243	4.67845	2.89058e-06	3.10202e-05	transposase
AAF13_RS23550	AAF13_RS23550	1852.54	-3.16508	-8.9698	0.415347	541.168	-7.62031	2.53071e-14	2.23059e-12	class A broad-spectrum beta-lactamase TEM-1
AAF13_RS23615	AAF13_RS23615	44.8166	-3.83712	-14.2919	0.647279	120.023	-5.92808	3.06497e-09	6.93131e-08	tRNA-Sec
AAF13_RS23620	AAF13_RS23620	176.495	-2.20281	-4.60376	0.497941	32.1006	-4.42384	9.696e-06	8.97219e-05	tyrosine-type recombinase/integrase
AAF13_RS23630	AAF13_RS23630	29.9302	-2.15404	-4.45071	0.726721	4.67334	-2.96405	0.00303621	0.0127963	glycoside-pentoside-hexuronide family transporter
AAF13_RS23685	AAF13_RS23685	284.93	-2.27149	-4.8282	0.783954	57.9138	-2.89747	0.0037618	0.0151384	trimeric intracellular cation channel family protein
AAF13_RS23695	AAF13_RS23695	502.649	1.78705	3.45108	0.416875	96.8331	4.28677	1.81288e-05	0.000155639	YicC family protein
AAF13_RS23760	AAF13_RS23760	431.339	2.46806	5.53299	0.781998	57.7454	3.15609	0.00159898	0.00744263	glycosyltransferase family 4 protein
AAF13_RS23780	AAF13_RS23780	131.597	3.08156	8.46531	0.749547	17.1517	4.11123	3.93554e-05	0.000304593	UDP-glucose--(galactosyl) LPS alpha1,2-glucosyltransferase
AAF13_RS23785	AAF13_RS23785	130.709	2.44263	5.43631	0.62629	12.3292	3.90015	9.61316e-05	0.000675251	lipopolysaccharide N-acetylglucosaminyltransferase
AAF13_RS23900	AAF13_RS23900	132.263	-1.3513	-2.55143	0.472259	60.713	-2.86136	0.00421823	0.0166432	YibL family ribosome-associated protein
AAF13_RS23925	AAF13_RS23925	331.251	3.79737	13.9035	0.590863	121.691	6.42683	1.30296e-10	4.13734e-09	DUF3302 domain-containing protein
AAF13_RS23930	AAF13_RS23930	806.258	4.10411	17.1973	0.556622	79.2564	7.37325	1.66516e-13	1.07127e-11	HlyD family secretion protein
AAF13_RS23940	AAF13_RS23940	21.9158	-3.94098	-15.3586	1.01625	18.0792	-3.87796	0.000105337	0.000731051	sel1 repeat family protein
AAF13_RS23945	AAF13_RS23945	267.645	-3.13024	-8.7558	0.583024	88.0365	-5.36897	7.9189e-08	1.28814e-06	RHS repeat protein
AAF13_RS23950	AAF13_RS23950	87.6503	-4.12385	-17.4342	0.571328	29.8165	-7.218	5.27559e-13	3.0959e-11	HEAT repeat domain-containing protein
AAF13_RS24005	AAF13_RS24005	320.943	-1.29956	-2.46153	0.446353	71.8265	-2.9115	0.00359703	0.0145895	LysR family transcriptional regulator
AAF13_RS24010	AAF13_RS24010	18.9117	-3.0058	-8.03224	0.830955	7.49783	-3.61729	0.000297708	0.00180179	MipA/OmpV family protein
AAF13_RS24165	AAF13_RS24165	834.785	2.12009	4.34722	0.427643	233.31	4.95763	7.13593e-07	9.24082e-06	DUF3053 domain-containing protein
AAF13_RS24270	AAF13_RS24270	123.792	-3.18982	-9.12496	0.520578	17.1379	-6.12746	8.92942e-10	2.21373e-08	HAAAP family serine/threonine permease
AAF13_RS24375	AAF13_RS24375	337.832	2.35141	5.10323	0.483873	25.0268	4.85956	1.17645e-06	1.4583e-05	AsmA family protein
AAF13_RS24390	AAF13_RS24390	45.8635	-2.20809	-4.62064	0.693707	13.3368	-3.18303	0.00145742	0.00688744	LysR family transcriptional regulator
AAF13_RS24400	AAF13_RS24400	715.077	3.51539	11.4351	0.485842	89.0625	7.23568	4.63214e-13	2.78891e-11	alpha,alpha-trehalase TreF
AAF13_RS24480	AAF13_RS24480	212.011	-3.85674	-14.4875	0.509249	58.1473	-7.57338	3.63631e-14	3.01034e-12	permease
AAF13_RS24560	AAF13_RS24560	1032.09	2.45234	5.47304	0.442701	273.848	5.5395	3.03336e-08	5.34702e-07	TnsA endonuclease N-terminal domain-containing protein
AAF13_RS24565	AAF13_RS24565	714.32	4.35554	20.4715	0.482301	73.8914	9.03076	1.70486e-19	3.81298e-17	transposase
AAF13_RS24570	AAF13_RS24570	269.283	4.2231	18.6759	0.670232	37.0938	6.30096	2.95814e-10	8.21194e-09	ATP-binding protein
AAF13_RS24575	AAF13_RS24575	114.34	3.60463	12.1647	0.604854	15.077	5.9595	2.53007e-09	5.80664e-08	TniQ family protein
AAF13_RS24595	AAF13_RS24595	822.583	2.25894	4.78639	0.496757	340.104	4.54737	5.43209e-06	5.46273e-05	DUF305 domain-containing protein
AAF13_RS24650	AAF13_RS24650	71.8024	-4.31272	-19.8728	0.766853	33.6921	-5.62392	1.86669e-08	3.50364e-07	peptidoglycan DD-metalloendopeptidase family protein
AAF13_RS24745	AAF13_RS24745	154.997	-1.25886	-2.39306	0.480493	141.288	-2.61993	0.00879477	0.0305871	type II toxin-antitoxin system HicA family toxin
AAF13_RS24790	AAF13_RS24790	135.933	2.04047	4.1138	0.536338	17.7892	3.80445	0.00014212	0.000949375	AI-2E family transporter
AAF13_RS24930	AAF13_RS24930	1102.78	3.02903	8.16263	0.480042	467.755	6.30994	2.79147e-10	7.79595e-09	DUF2756 family protein
AAF13_RS25265	AAF13_RS25265	102.714	2.71543	6.56787	0.619477	13.9101	4.38342	1.16832e-05	0.000105376	hypothetical protein
AAF13_RS25270	AAF13_RS25270	60.0334	3.4945	11.2707	0.716142	20.7104	4.87962	1.06289e-06	1.32819e-05	PRD domain protein
AAF13_RS25275	AAF13_RS25275	25.1392	3.04168	8.23452	0.975735	2.63696	3.11733	0.00182499	0.00827853	YhfX family PLP-dependent enzyme
AAF13_RS25280	AAF13_RS25280	12.4174	2.67805	6.39991	0.970033	1.05059	2.76078	0.00576626	0.0216167	phosphopentomutase
AAF13_RS25370	AAF13_RS25370	552.118	1.83239	3.56126	0.420833	151.283	4.3542	1.33554e-05	0.000118612	putative adenosine monophosphate-protein transferase Fic
AAF13_RS25385	AAF13_RS25385	95.5005	-2.04872	-4.13739	0.524278	6.38535	-3.9077	9.31779e-05	0.000656493	FUSC family protein
AAF13_RS25435	AAF13_RS25435	44.6305	2.81895	7.05649	0.742375	17.3624	3.79721	0.000146336	0.000973334	YheV family putative metal-binding protein
AAF13_RS25445	AAF13_RS25445	44.7226	2.64262	6.24464	0.738064	37.4423	3.58047	0.000342972	0.00203068	protein SlyX
AAF13_RS25730	AAF13_RS25730	3634	-5.15649	-35.6662	0.606444	318.591	-8.50282	1.85035e-17	3.29932e-15	16S ribosomal RNA
AAF13_RS25745	AAF13_RS25745	10463	-3.15084	-8.8817	0.559651	511.394	-5.63	1.8021e-08	3.39615e-07	23S ribosomal RNA
AAF13_RS25775	AAF13_RS25775	255.042	-1.82948	-3.55408	0.747136	18.0892	-2.44865	0.0143391	0.0452527	amino acid ABC transporter permease
AAF13_RS25780	AAF13_RS25780	667.957	-1.9757	-3.9332	0.682896	64.2394	-2.89312	0.00381433	0.0153058	amino acid ABC transporter substrate-binding protein
AAF13_RS25870	AAF13_RS25870	158.731	2.2537	4.76904	0.499794	22.3616	4.50926	6.5055e-06	6.40329e-05	oxidoreductase
AAF13_RS25925	AAF13_RS25925	81.817	-3.97342	-15.7079	0.620886	106.289	-6.39959	1.55794e-10	4.84739e-09	AaeX family protein
AAF13_RS25940	AAF13_RS25940	75.0368	3.6177	12.2754	0.709085	43.4047	5.10192	3.36217e-07	4.66677e-06	barstar family protein
AAF13_RS26020	AAF13_RS26020	26.2859	2.14104	4.41079	0.781102	2.78627	2.74105	0.00612441	0.0227506	N-acetylmannosamine-6-phosphate 2-epimerase
AAF13_RS26030	AAF13_RS26030	64.9533	3.22139	9.32686	0.663332	15.2974	4.85638	1.19551e-06	1.47797e-05	YhcH/YjgK/YiaL family protein
AAF13_RS26190	AAF13_RS26190	715.317	2.02059	4.05749	0.422845	134.745	4.77855	1.76565e-06	2.02612e-05	DMT family transporter
AAF13_RS26255	AAF13_RS26255	99.2155	-4.20985	-18.5051	0.634196	212.868	-6.63809	3.17766e-11	1.19769e-09	tRNA-Met
AAF13_RS26335	AAF13_RS26335	287.349	1.55905	2.94659	0.517341	103.809	3.01358	0.00258187	0.0111277	N-acetyltransferase
AAF13_RS26345	AAF13_RS26345	59.069	-2.83721	-7.14635	0.59964	22.1657	-4.73152	2.22847e-06	2.45981e-05	YhbP family protein
AAF13_RS26390	AAF13_RS26390	47.0813	-2.80028	-6.96575	0.620701	10.7878	-4.51148	6.43762e-06	6.3635e-05	fimbrial protein
AAF13_RS26600	AAF13_RS26600	158.264	2.63859	6.22723	0.502546	78.4252	5.25045	1.51726e-07	2.30624e-06	DUF805 domain-containing protein
AAF13_RS26725	AAF13_RS26725	1864.69	2.45081	5.46723	0.454326	1101.08	5.39438	6.87593e-08	1.13441e-06	type II toxin-antitoxin system ParD family antitoxin
AAF13_RS26730	AAF13_RS26730	1320.92	2.44296	5.43758	0.481253	1002.28	5.07625	3.84954e-07	5.23357e-06	type II toxin-antitoxin system RelE/ParE family toxin
AAF13_RS26735	AAF13_RS26735	403.393	2.25501	4.77338	0.527966	293.257	4.27113	1.94485e-05	0.000164532	ribbon-helix-helix protein, CopG family
AAF13_RS26760	AAF13_RS26760	140.426	-1.93874	-3.8337	0.534708	35.8378	-3.62579	0.000288085	0.00175501	IS5-like element ISKpn26 family transposase
AAF13_RS26780	AAF13_RS26780	244.348	-2.56451	-5.91554	0.547526	42.4511	-4.68381	2.8159e-06	3.03594e-05	IS66 family transposase
AAF13_RS26785	AAF13_RS26785	38.3652	-2.45528	-5.48419	0.718697	28.1495	-3.41629	0.000634802	0.00343	transposase domain-containing protein
AAF13_RS26840	AAF13_RS26840	27.0343	-3.1259	-8.72953	0.820973	11.6162	-3.80756	0.000140346	0.000940239	transglycosylase SLT domain-containing protein
AAF13_RS26845	AAF13_RS26845	43.9523	-3.11344	-8.65445	0.718807	12.2086	-4.3314	1.48164e-05	0.000130339	DUF945 domain-containing protein
AAF13_RS26865	AAF13_RS26865	33.0501	-2.47123	-5.54515	0.769931	18.348	-3.20967	0.00132887	0.00637087	IS66 family insertion sequence hypothetical protein
AAF13_RS26875	AAF13_RS26875	22.8069	-1.89554	-3.72062	0.71453	3.10467	-2.65285	0.00798143	0.0282242	IS66-like element ISEc43 family transposase
AAF13_RS26880	AAF13_RS26880	46.5123	-2.18659	-4.55229	0.651365	8.17937	-3.35694	0.000788109	0.00409605	IS110-like element ISEc45 family transposase
AAF13_RS26915	AAF13_RS26915	311.823	-3.19454	-9.15489	0.477865	256.677	-6.68503	2.30873e-11	8.99434e-10	transposase
AAF13_RS27000	AAF13_RS27000	117.549	-1.46078	-2.75256	0.509473	24.0584	-2.86723	0.00414082	0.0164216	IS110 family transposase
AAF13_RS27025	AAF13_RS27025	82.891	-3.05907	-8.33438	0.607766	24.3577	-5.03331	4.82081e-07	6.42221e-06	class 1 isoprenoid biosynthesis enzyme
AAF13_RS27030	AAF13_RS27030	15.2342	-2.68424	-6.42744	0.966125	19.9359	-2.77836	0.00546338	0.0206761	transposase
AAF13_RS27035	AAF13_RS27035	45.704	-2.50812	-5.68878	0.636602	21.7953	-3.93986	8.15307e-05	0.000579718	transposase
AAF13_RS27070	AAF13_RS27070	42.9942	-3.3654	-10.3059	0.762767	52.1486	-4.41209	1.02376e-05	9.34283e-05	IS21 family transposase
AAF13_RS27130	AAF13_RS27130	259.489	-2.00011	-4.00031	0.437485	46.3895	-4.57185	4.83441e-06	4.94754e-05	plasmid segregation protein ParM
AAF13_RS27145	AAF13_RS27145	435.183	-1.74289	-3.34706	0.473869	96.6609	-3.67801	0.000235062	0.00146669	phage integrase family protein
AAF13_RS27170	AAF13_RS27170	174.757	-1.72308	-3.3014	0.467054	224.675	-3.68925	0.000224916	0.00141289	transposase domain-containing protein
AAF13_RS27190	AAF13_RS27190	299.521	-1.57036	-2.96978	0.466709	95.6753	-3.36474	0.00076615	0.00402215	site-specific integrase
AAF13_RS27205	AAF13_RS27205	379	-1.17653	-2.26032	0.484646	22.517	-2.4276	0.0151992	0.0474821	conjugal transfer protein TrbC
AAF13_RS27220	AAF13_RS27220	372.675	-2.75588	-6.75466	0.495928	88.7181	-5.55702	2.74419e-08	4.93104e-07	hypothetical protein
AAF13_RS27230	AAF13_RS27230	527.997	-2.47332	-5.55319	0.43505	387.547	-5.68514	1.30706e-08	2.57853e-07	hypothetical protein
AAF13_RS27295	AAF13_RS27295	27096.4	-3.02505	-8.14014	0.563642	3559.06	-5.36698	8.00655e-08	1.29785e-06	IS1380 family transposase
AAF13_RS27300	AAF13_RS27300	18.1633	-2.48018	-5.57968	0.885064	28.6805	-2.80226	0.00507454	0.0193945	DUF4158 domain-containing protein
AAF13_RS27345	AAF13_RS27345	258.267	2.44417	5.44211	0.55156	39.2735	4.43137	9.36384e-06	8.69955e-05	Y-family DNA polymerase
AAF13_RS27360	AAF13_RS27360	1033.76	-3.3732	-10.3618	0.454554	309.045	-7.4209	1.16326e-13	7.93072e-12	class A broad-spectrum beta-lactamase TEM-1
AAF13_RS27395	AAF13_RS27395	61.1065	-2.98451	-7.91458	0.669863	13.0861	-4.45541	8.37332e-06	7.88998e-05	type IV prepilin
AAF13_RS27400	AAF13_RS27400	87.1022	-1.84915	-3.60288	0.56554	11.9322	-3.26971	0.00107658	0.00533799	type II secretion system F family protein
AAF13_RS27460	AAF13_RS27460	21.6986	-2.08713	-4.24902	0.812969	4.59171	-2.56729	0.0102496	0.0348365	integrase
AAF13_RS27465	AAF13_RS27465	51.3322	-2.23009	-4.69163	0.778423	17.6945	-2.86488	0.00417165	0.0165015	conjugal transfer protein TraE
AAF13_RS27585	AAF13_RS27585	462.238	-1.19901	-2.29582	0.448245	81.3308	-2.6749	0.00747521	0.0267813	replication initiation protein
AAF13_RS27590	AAF13_RS27590	194.041	-2.27468	-4.8389	0.509156	72.6885	-4.46755	7.9121e-06	7.50113e-05	hypothetical protein
AAF13_RS27595	AAF13_RS27595	509.365	-2.41238	-5.32351	0.438413	169.841	-5.50252	3.74404e-08	6.47663e-07	hypothetical protein
AAF13_RS27600	AAF13_RS27600	182.986	-1.38976	-2.62035	0.468119	25.3075	-2.96881	0.00298954	0.012634	hypothetical protein
AAF13_RS27605	AAF13_RS27605	4526.14	-3.74903	-13.4453	0.778966	228.789	-4.81283	1.48805e-06	1.76722e-05	Tn3-like element Tn3 family transposase
AAF13_RS27645	AAF13_RS27645	114.651	-1.52502	-2.87792	0.58799	25.3865	-2.59362	0.00949712	0.032638	IS630 family transposase
AAF13_RS27720	AAF13_RS27720	14.8123	-5.12085	-34.7961	1.14514	39.4822	-4.47182	7.75584e-06	7.38318e-05	RtT sRNA
AAF13_RS27760	AAF13_RS27760	1264.11	-3.17261	-9.01675	0.400349	622.72	-7.92461	2.28865e-15	2.41141e-13	IS630 family transposase
AAF13_RS27795	AAF13_RS27795	72.0652	-2.73453	-6.65541	0.634239	50.9648	-4.31151	1.62142e-05	0.00013998	recombinase family protein
AAF13_RS27890	AAF13_RS27890	63.1188	-2.4672	-5.52968	0.606075	14.553	-4.07078	4.68569e-05	0.000353793	IS630 family transposase
AAF13_RS27925	AAF13_RS27925	177.446	-2.13298	-4.38624	0.54525	378.891	-3.91194	9.15567e-05	0.000647602	IS3 family transposase
AAF13_RS28235	AAF13_RS28235	133.881	-3.16398	-8.96301	0.54363	167.488	-5.8201	5.88124e-09	1.245e-07	transposase domain-containing protein
AAF13_RS28320	AAF13_RS28320	12.2957	-2.6446	-6.25322	1.04658	10.6352	-2.5269	0.0115076	0.0383806	helix-turn-helix domain-containing protein
AAF13_RS28365	AAF13_RS28365	457.388	1.65929	3.1586	0.6653	296.535	2.49404	0.0126297	0.0411464	YkgJ family cysteine cluster protein
AAF13_RS28480	AAF13_RS28480	43.895	-2.10437	-4.30009	0.743738	23.5645	-2.82945	0.00466288	0.0180293	hypothetical protein
AAF13_RS28680	AAF13_RS28680	12.1851	-4.46575	-22.0966	1.33576	11.2753	-3.34324	0.000828072	0.00424662	DUF4222 domain-containing protein
AAF13_RS28685	AAF13_RS28685	237.148	-1.85629	-3.62075	0.531442	172.14	-3.49292	0.000477763	0.00270771	hypothetical protein
AAF13_RS28830	AAF13_RS28830	8.81983	-3.49872	-11.3037	1.17808	3.42	-2.96985	0.00297941	0.0126027	Bax inhibitor-1 family protein
AAF13_RS29210	AAF13_RS29210	52.6044	-5.21348	-37.1034	0.829311	200.379	-6.28651	3.24673e-10	8.95943e-09	IS3 family transposase
AAF13_RS29895	AAF13_RS29895	138.672	-2.98094	-7.89501	0.50593	70.5325	-5.892	3.81543e-09	8.50401e-08	PAS domain-containing protein
AAF13_RS29900	AAF13_RS29900	52.2252	-3.85934	-14.5136	0.673509	46.7923	-5.73019	1.00315e-08	2.01325e-07	DUF4158 domain-containing protein
AAF13_RS29905	AAF13_RS29905	78.0927	-2.91663	-7.55078	0.567391	30.9779	-5.14042	2.74127e-07	3.89832e-06	recombinase family protein
AAF13_RS29915	AAF13_RS29915	118.686	-2.21486	-4.64238	0.552793	114.193	-4.00668	6.15792e-05	0.000452426	IS3 family transposase
AAF13_RS29955	AAF13_RS29955	20.0742	-2.80017	-6.96522	0.930229	17.7967	-3.01019	0.00261081	0.0111968	IS3 family transposase
AAF13_RS30190	AAF13_RS30190	12.1143	-4.01512	-16.1686	1.08563	16.5299	-3.69842	0.000216944	0.00137024	ATP-dependent helicase
AAF13_RS30370	AAF13_RS30370	33.3701	-4.07341	-16.8353	0.800846	26.0634	-5.08639	3.64948e-07	4.97618e-06	transposase
AAF13_RS30770	AAF13_RS30770	33.5457	-1.74662	-3.35571	0.705128	9.6653	-2.47702	0.0132485	0.0426527	IS3 family transposase
AAF13_RS30785	AAF13_RS30785	86.0848	-1.44456	-2.7218	0.554194	29.2253	-2.6066	0.00914468	0.0315672	transposase
AAF13_RS30835	AAF13_RS30835	26.6738	-2.63753	-6.22264	0.73151	7.50781	-3.60559	0.000311443	0.00186785	IS1 family transposase
AAF13_RS30875	AAF13_RS30875	24.9257	-4.12173	-17.4086	0.85607	18.6318	-4.8147	1.47418e-06	1.75688e-05	AlpA family transcriptional regulator
AAF13_RS30965	AAF13_RS30965	10.6699	-2.65753	-6.30951	1.08068	6.30493	-2.45913	0.0139275	0.0443767	hypothetical protein
AAF13_RS31050	AAF13_RS31050	218.872	-2.42869	-5.38405	0.436655	158.83	-5.56204	2.66638e-08	4.80985e-07	transposase
AAF13_RS31165	AAF13_RS31165	49.2687	-1.81956	-3.52972	0.612333	10.5616	-2.97151	0.00296335	0.0125462	porin
AAF13_RS31455	AAF13_RS31455	194.477	-3.37081	-10.3447	0.607901	774.171	-5.54501	2.93944e-08	5.22117e-07	hypothetical protein
AAF13_RS31600	AAF13_RS31600	159.647	-3.39897	-10.5485	0.504764	48.5173	-6.73377	1.65317e-11	6.607e-10	recombinase family protein
AAF13_RS31785	AAF13_RS31785	17.5057	-2.74414	-6.69989	0.946094	34.2083	-2.90049	0.00372578	0.0150328	hypothetical protein
AAF13_RS31795	AAF13_RS31795	296.598	-2.59489	-6.04144	0.666449	235.145	-3.89361	9.87622e-05	0.000690591	YciY family protein
AAF13_RS31845	AAF13_RS31845	129.262	2.67015	6.36494	0.519095	409.113	5.14385	2.69159e-07	3.83945e-06	protein YliM
AAF13_RS31850	AAF13_RS31850	1166.12	6.20076	73.5555	0.596145	877.857	10.4014	2.44217e-25	1.25799e-22	DUF1471 domain-containing protein
AAF13_RS31875	AAF13_RS31875	35.988	-2.41198	-5.32204	0.708412	16.8383	-3.40477	0.0006622	0.0035409	hypothetical protein
AAF13_RS31955	AAF13_RS31955	22.1954	-3.78953	-13.8281	1.3793	1.67536	-2.74744	0.00600633	0.0223837	DUF3330 domain-containing protein
AAF13_RS32035	AAF13_RS32035	58.2987	-2.50683	-5.68368	0.683564	49.3208	-3.66729	0.000245137	0.00152545	hypothetical protein
AAF13_RS32075	AAF13_RS32075	5.90351	-3.27017	-9.64762	1.3446	6.90818	-2.43207	0.0150127	0.0470264	hypothetical protein
AAF13_RS32080	AAF13_RS32080	136.954	-3.11708	-8.67631	0.556841	37.337	-5.59779	2.17098e-08	4.02586e-07	hypothetical protein
AAF13_RS32095	AAF13_RS32095	16.1015	-3.27191	-9.65926	0.913171	10.6565	-3.58302	0.000339643	0.00201353	IS66 family insertion sequence hypothetical protein
AAF13_RS32195	AAF13_RS32195	7.94541	-3.40659	-10.6044	1.22662	11.2724	-2.77721	0.00548274	0.0207324	hypothetical protein
AAF13_RS32205	AAF13_RS32205	135.604	-2.47378	-5.55499	0.482061	115.499	-5.13169	2.87154e-07	4.04635e-06	hypothetical protein
AAF13_RS32235	AAF13_RS32235	327.199	-1.83544	-3.56881	0.43935	59.559	-4.17762	2.94569e-05	0.00023475	XRE family transcriptional regulator
AAF13_RS32275	AAF13_RS32275	95.4022	3.25738	9.56242	0.628418	64.303	5.18346	2.17811e-07	3.18225e-06	DUF1869 domain-containing protein
AAF13_RS32340	AAF13_RS32340	16.3342	-2.08981	-4.25691	0.861567	21.0975	-2.42559	0.0152837	0.0476497	hypothetical protein
AAF13_RS32355	AAF13_RS32355	7.16168	-4.1578	-17.8494	1.57406	6.93122	-2.64146	0.008255	0.0289706	hypothetical protein
AAF13_RS32360	AAF13_RS32360	28.4044	-1.76767	-3.40504	0.709096	26.0377	-2.49286	0.012672	0.0411974	acetolactate synthase small subunit
AAF13_RS32410	AAF13_RS32410	706.227	-1.31304	-2.48464	0.494187	87.9492	-2.65696	0.00788478	0.0279463	autotransporter outer membrane beta-barrel domain-containing protein
AAF13_RS32415	AAF13_RS32415	17.2292	-3.4245	-10.7369	0.864205	27.5266	-3.9626	7.41365e-05	0.00053369	hypothetical protein
AAF13_RS32420	AAF13_RS32420	46.6885	-2.11197	-4.32281	0.609304	85.5818	-3.4662	0.000527871	0.00292728	IS3 family transposase
AAF13_RS32425	AAF13_RS32425	9.26701	-3.2305	-9.38594	1.14813	13.0137	-2.8137	0.00489749	0.0188421	3'-5' exonuclease
AAF13_RS01020	aaiC	39.8432	-1.64371	-3.12468	0.66579	4.68661	-2.46881	0.0135563	0.0434328	type VI secretion system protein AaiC/Hcp2
AAF13_RS26935	aar	10.3963	-4.61169	-24.4488	1.40287	8.59121	-3.28732	0.00101146	0.00506931	AggR-activated transcriptional regulator Aar
AAF13_RS26890	aatC	8.07561	-4.94411	-30.784	1.51954	3.04893	-3.25368	0.0011392	0.00561246	dispersin export ABC transporter ATP-binding protein AatC
AAF13_RS21365	aceA	3387.04	3.37089	10.3452	0.609487	137.869	5.53071	3.18946e-08	5.60089e-07	isocitrate lyase
AAF13_RS21370	aceB	3306.16	2.05587	4.15795	0.546237	146.206	3.76371	0.000167414	0.00109161	malate synthase A
AAF13_RS21360	aceK	765.417	2.77054	6.82364	0.598667	18.0278	4.62785	3.6948e-06	3.84923e-05	bifunctional isocitrate dehydrogenase kinase/phosphatase
AAF13_RS04820	ackA	1003.13	2.95803	7.77064	0.496183	90.1531	5.96158	2.49808e-09	5.76174e-08	acetate kinase
AAF13_RS10965	acnA	775.292	1.0163	2.02273	0.407727	44.6284	2.4926	0.0126812	0.0411984	aconitate hydratase AcnA
AAF13_RS12180	acpP	2116.22	1.44613	2.72477	0.408817	1451.42	3.53737	0.000404138	0.00234198	acyl carrier protein
AAF13_RS25795	acrF	89.7989	-2.23276	-4.70031	0.582653	7.63388	-3.83205	0.000127079	0.000865107	multidrug efflux RND transporter permease subunit AcrF
AAF13_RS16500	acrR	22.4292	-3.14138	-8.82368	0.828735	10.3593	-3.79057	0.000150299	0.000995951	multidrug efflux transporter transcriptional repressor AcrR
AAF13_RS15095	acrZ	54.1595	-1.91268	-3.76508	0.559027	75.0237	-3.42145	0.00062289	0.0033814	multidrug efflux pump accessory protein AcrZ
AAF13_RS21055	acs	1278.63	2.1221	4.35326	0.445667	17.8123	4.76162	1.92043e-06	2.17992e-05	acetate--CoA ligase
AAF13_RS21065	actP	565.323	2.17317	4.51015	0.530631	4.3133	4.09545	4.21344e-05	0.000321275	cation/acetate symporter ActP
AAF13_RS05195	ada	266.389	1.94916	3.86149	0.450516	39.3733	4.3265	1.51499e-05	0.000132769	bifunctional DNA-binding transcriptional regulator/O6-methylguanine-DNA methyltransferase Ada
AAF13_RS09105	add	751.563	2.86678	7.29434	0.601792	137.016	4.76374	1.90042e-06	2.17004e-05	adenosine deaminase
AAF13_RS22995	adeP	217.766	-1.68818	-3.22249	0.480868	32.2734	-3.51069	0.00044695	0.0025708	adenine permease AdeP
AAF13_RS11510	adhE	5511.07	3.20357	9.21238	0.382988	364.19	8.36469	6.02744e-17	9.63559e-15	bifunctional acetaldehyde-CoA/alcohol dehydrogenase
AAF13_RS26470	agaR	82.074	-2.03341	-4.09372	0.60718	28.7359	-3.34895	0.000811198	0.0041868	aga operon transcriptional regulator AgaR
AAF13_RS27075	aggA	159.419	-2.34138	-5.06787	0.487492	63.1182	-4.80291	1.56373e-06	1.8353e-05	aggregative adherence fimbria I major subunit AggA
AAF13_RS27085	aggC	345.815	-1.40987	-2.65713	0.498026	34.6478	-2.83092	0.00464149	0.0179765	aggregative adherence fimbria I usher protein AggC
AAF13_RS27090	aggD	14.1247	-2.34963	-5.09694	0.94246	3.519	-2.49308	0.0126639	0.0411974	aggregative adherence fimbria I chaperone AggD
AAF13_RS26985	aggR	33.8296	-2.64556	-6.25739	0.826272	11.6974	-3.2018	0.0013657	0.00650708	aggregative adherence transcriptional regulator AggR
AAF13_RS13510	agp	517.97	2.39989	5.27762	0.494624	35.3486	4.85195	1.22255e-06	1.50738e-05	bifunctional glucose-1-phosphatase/inositol phosphatase
AAF13_RS15880	ahpC	905.193	-1.76157	-3.39066	0.550367	378.55	-3.20071	0.00137088	0.00652505	alkyl hydroperoxide reductase subunit C
AAF13_RS19770	ahr	333.393	1.69446	3.23656	0.470112	54.8272	3.60438	0.000312903	0.00187418	NADPH-dependent aldehyde reductase Ahr
AAF13_RS23985	aldB	2172.17	2.6287	6.18468	0.462765	84.9926	5.68041	1.3437e-08	2.63957e-07	aldehyde dehydrogenase AldB
AAF13_RS05200	alkB	72.6654	2.07531	4.21436	0.668023	14.6615	3.10665	0.00189218	0.00853323	DNA oxidative demethylase AlkB
AAF13_RS03995	amiA	329.086	-2.54179	-5.82312	0.45747	81.8913	-5.55619	2.75723e-08	4.93533e-07	N-acetylmuramoyl-L-alanine amidase AmiA
AAF13_RS06875	amyA	1210.76	2.82665	7.09427	0.434191	128.739	6.51016	7.50697e-11	2.57795e-09	alpha-amylase
AAF13_RS05190	apbE	43.7717	-1.68041	-3.20518	0.615656	8.60567	-2.72946	0.00634381	0.0234529	FAD:protein FMN transferase ApbE
AAF13_RS21125	aphA	41.8474	-2.10905	-4.31407	0.740832	5.65686	-2.84687	0.0044152	0.0172733	acid phosphatase AphA
AAF13_RS16470	apt	171.302	-2.6423	-6.24324	0.53322	70.523	-4.95536	7.21968e-07	9.32198e-06	adenine phosphoribosyltransferase
AAF13_RS14175	aqpZ	220.836	2.74435	6.70089	0.502032	61.5213	5.46649	4.59029e-08	7.7384e-07	aquaporin Z
AAF13_RS18650	araA	259.71	2.42146	5.35715	0.549047	4.18738	4.4103	1.03226e-05	9.40184e-05	L-arabinose isomerase
AAF13_RS18645	araB	186.604	1.61446	3.06198	0.490125	4.9362	3.29398	0.000987779	0.00496137	ribulokinase
AAF13_RS18655	araD	63.2025	2.7778	6.85804	0.98056	0.378843	2.83287	0.00461327	0.0178972	L-ribulose-5-phosphate 4-epimerase
AAF13_RS07015	araF	271.842	-2.02468	-4.069	0.612093	28.7646	-3.30779	0.00094034	0.00474882	arabinose ABC transporter substrate-binding protein AraF
AAF13_RS02110	argA	1304.55	3.42119	10.7123	0.613271	30.8101	5.5786	2.42469e-08	4.42553e-07	amino-acid N-acetyltransferase
AAF13_RS25380	argD/dapC	383.36	2.02043	4.05704	0.564466	13.8318	3.57937	0.00034443	0.0020367	bifunctional acetylornithine/succinyldiaminopimelate transaminase
AAF13_RS19845	argF	1366.39	2.48226	5.58771	0.648244	90.4081	3.8292	0.000128559	0.000873902	ornithine carbamoyltransferase
AAF13_RS01520	argO	42.4008	-1.71384	-3.28033	0.665708	13.9118	-2.57447	0.0100395	0.0341727	arginine exporter ArgO
AAF13_RS01555	argP	314.743	-1.42463	-2.68445	0.442576	63.4224	-3.21895	0.00128661	0.00620678	DNA-binding transcriptional regulator ArgP
AAF13_RS07125	argS	423.797	1.88117	3.68373	0.490429	48.3174	3.83575	0.000125179	0.000853428	arginine--tRNA ligase
AAF13_RS05015	arnA	241.839	2.6747	6.38507	0.636015	12.7287	4.20541	2.60614e-05	0.000210489	bifunctional UDP-4-amino-4-deoxy-L-arabinose formyltransferase/UDP-glucuronic acid oxidase ArnA
AAF13_RS05025	arnB	423.692	2.19666	4.58418	0.494862	57.1105	4.43895	9.04003e-06	8.44952e-05	UDP-4-amino-4-deoxy-L-arabinose aminotransferase
AAF13_RS05020	arnC	118.089	3.10934	8.62989	0.686726	13.6661	4.52778	5.96071e-06	5.94276e-05	undecaprenyl-phosphate 4-deoxy-4-formamido-L-arabinose transferase
AAF13_RS05005	arnT	76.0564	2.13178	4.38257	0.632415	4.33641	3.37085	0.000749364	0.00393883	lipid IV(A) 4-amino-4-deoxy-L-arabinosyltransferase
AAF13_RS25235	aroB	841.769	1.96093	3.89313	0.416998	103.679	4.7025	2.57e-06	2.80342e-05	3-dehydroquinate synthase
AAF13_RS15135	aroG	372.849	-2.46617	-5.52573	0.55161	67.2365	-4.47085	7.79091e-06	7.40137e-05	3-deoxy-7-phosphoheptulonate synthase AroG
AAF13_RS03710	arsC	263.966	2.42925	5.38612	0.525558	120.297	4.62223	3.79643e-06	3.93741e-05	arsenate reductase (glutaredoxin)
AAF13_RS24500	arsR	58.7843	-2.6693	-6.36122	0.584057	44.0953	-4.57028	4.87074e-06	4.97373e-05	As(III)-sensing metalloregulatory transcriptional repressor ArsR
AAF13_RS22820	asnA	2755.56	-1.89777	-3.72636	0.62664	729.897	-3.02848	0.00245787	0.0106892	aspartate--ammonia ligase
AAF13_RS22825	asnC	61.1643	-1.41648	-2.66933	0.557526	29.4416	-2.54065	0.0110645	0.0371167	transcriptional regulator AsnC
AAF13_RS20455	aspA	542.145	1.54932	2.92679	0.483875	35.5368	3.2019	0.00136524	0.00650708	aspartate ammonia-lyase
AAF13_RS07535	aspS	1263.93	2.99004	7.94495	0.517989	132.013	5.77239	7.81528e-09	1.59611e-07	aspartate--tRNA ligase
AAF13_RS08185	astA	106.976	1.97263	3.92484	0.612215	13.3416	3.22213	0.00127243	0.0061512	arginine N-succinyltransferase
AAF13_RS08180	astC	117.111	1.80623	3.49726	0.567574	14.5477	3.18236	0.00146079	0.00689634	succinylornithine/acetylornithine transaminase
AAF13_RS08190	astD	103.122	2.28594	4.87681	0.607001	8.41645	3.76595	0.000165915	0.00108336	succinylglutamate-semialdehyde dehydrogenase
AAF13_RS08200	astE	46.856	1.98674	3.96341	0.702032	4.38351	2.82999	0.004655	0.0180138	succinylglutamate desuccinylase
AAF13_RS22885	atpC	115.35	1.99212	3.97822	0.654319	13.015	3.04458	0.00233009	0.0102294	F0F1 ATP synthase subunit epsilon
AAF13_RS22855	atpE	91.2888	1.58548	3.00108	0.634773	26.0792	2.49771	0.0124999	0.040867	F0F1 ATP synthase subunit C
AAF13_RS22875	atpG	335.34	1.23929	2.36082	0.458056	16.5263	2.70553	0.00681953	0.0249136	F0F1 ATP synthase subunit gamma
AAF13_RS22845	atpI	225.99	-1.42199	-2.67955	0.538255	120.884	-2.64186	0.00824525	0.0289583	F0F1 ATP synthase subunit I
AAF13_RS05890	baeR	162.207	-1.37037	-2.58537	0.557223	48.5794	-2.45929	0.0139212	0.0443767	two-component system response regulator BaeR
AAF13_RS03620	bamB	817.76	2.08813	4.25197	0.414351	113.537	5.03952	4.66707e-07	6.25334e-06	outer membrane protein assembly factor BamB
AAF13_RS03070	bamE	8246.99	3.80952	14.021	0.438045	5217.16	8.69663	3.41874e-18	6.60386e-16	outer membrane protein assembly factor BamE
AAF13_RS02275	barA	112.515	-1.44484	-2.72232	0.585804	8.39747	-2.46642	0.0136471	0.043633	two-component sensor histidine kinase BarA
AAF13_RS24325	bcsA	78.0144	1.90965	3.75718	0.616967	1.99668	3.09522	0.00196664	0.00880905	UDP-forming cellulose synthase catalytic subunit
AAF13_RS24310	bcsE	898.663	-1.34391	-2.53839	0.541029	92.172	-2.484	0.0129917	0.0420305	cellulose biosynthesis protein BcsE
AAF13_RS19870	bdcA	2767.02	1.72414	3.30384	0.497406	704.282	3.46627	0.000527734	0.00292728	SDR family oxidoreductase
AAF13_RS03715	bepA	1844.94	1.63175	3.09889	0.539516	281.901	3.02447	0.00249066	0.0107913	beta-barrel assembly-enhancing protease
AAF13_RS14990	bet	40.3938	1.63691	3.10999	0.68046	5.52512	2.40559	0.0161463	0.049638	phage recombination protein Bet
AAF13_RS17280	betA	35.1935	-1.76815	-3.40618	0.666423	4.10273	-2.6532	0.00797323	0.0282167	choline dehydrogenase
AAF13_RS17275	betB	88.9036	-2.55771	-5.88771	0.623559	17.5197	-4.10179	4.09972e-05	0.000314062	betaine-aldehyde dehydrogenase
AAF13_RS17270	betI	137.426	-2.16587	-4.48738	0.521517	64.3111	-4.15302	3.28112e-05	0.000258695	transcriptional regulator BetI
AAF13_RS25495	bfd	730.799	-3.21891	-9.31083	0.468015	836.321	-6.87779	6.0788e-12	2.8466e-10	bacterioferritin-associated ferredoxin
AAF13_RS22955	bglF	26.8144	-2.78895	-6.91127	0.82945	4.14511	-3.36241	0.000772653	0.00403835	PTS beta-glucoside transporter subunit IIABC
AAF13_RS22965	bglH	6.89897	-4.21268	-18.5414	1.42929	1.27329	-2.9474	0.00320454	0.013336	carbohydrate-specific porin BglH
AAF13_RS14705	bioB	220.312	1.72731	3.3111	0.542832	39.6174	3.18203	0.00146245	0.00689715	biotin synthase BioB
AAF13_RS14695	bioC	32.5679	2.32975	5.02717	0.887149	4.28192	2.62611	0.00863679	0.0301734	malonyl-ACP O-methyltransferase BioC
AAF13_RS09260	bioD	147.932	1.53405	2.89598	0.499231	27.698	3.07283	0.0021204	0.00938888	ATP-dependent dethiobiotin synthetase BioD
AAF13_RS14700	bioF	85.1484	2.46861	5.53509	0.792232	8.36871	3.11602	0.00183312	0.00830727	8-amino-7-oxononanoate synthase
AAF13_RS21585	birA	133.012	1.78456	3.44514	0.553268	19.7458	3.22549	0.00125756	0.00609443	bifunctional biotin--[acetyl-CoA-carboxylase] ligase/biotin operon repressor BirA
AAF13_RS20390	blc	203.824	2.4321	5.39677	0.511749	64.3665	4.75252	2.00899e-06	2.26061e-05	lipocalin Blc
AAF13_RS11940	bluF	722.162	-2.63149	-6.19666	0.538147	82.0222	-4.88991	1.00882e-06	1.26745e-05	blue light-responsive regulator BluF
AAF13_RS11945	bluR	1126.4	-2.11632	-4.33586	0.487515	250.299	-4.34103	1.41814e-05	0.000125467	DNA-binding transcriptional repressor BluR
AAF13_RS16645	bolA	2487.9	2.214	4.6396	0.448046	1464.92	4.94146	7.7539e-07	9.93013e-06	transcriptional regulator BolA
AAF13_RS20185	bsmA	949.114	3.01202	8.06692	0.463572	350.269	6.49741	8.17161e-11	2.76522e-09	biofilm peroxide resistance protein BsmA
AAF13_RS14375	bssR	3573.9	2.70305	6.51176	0.424733	2037.73	6.36411	1.96425e-10	5.875e-09	biofilm formation regulator BssR
AAF13_RS05660	btsS	118.383	1.65967	3.15945	0.634595	4.14	2.61533	0.00891425	0.030933	two-component regulatory system sensor histidine kinase BtsS
AAF13_RS21620	btuB	122.385	-1.3595	-2.56596	0.49608	9.88645	-2.74049	0.00613477	0.0227708	TonB-dependent vitamin B12 receptor BtuB
AAF13_RS08650	btuD	165.972	3.11355	8.65507	0.501585	34.2003	6.20741	5.38642e-10	1.41082e-08	vitamin B12 ABC transporter ATP-binding protein BtuD
AAF13_RS08645	btuE	301.897	4.12617	17.4623	0.571322	85.4198	7.22214	5.11756e-13	3.04167e-11	bifunctional thioredoxin/glutathione peroxidase
AAF13_RS18755	caiA	82.8373	-2.93342	-7.63919	0.631919	20.8696	-4.64208	3.44916e-06	3.61771e-05	crotonobetainyl-CoA dehydrogenase
AAF13_RS18765	caiC	73.9357	-2.04332	-4.12193	0.733698	6.35923	-2.78496	0.00535343	0.020343	crotonobetaine/carnitine-CoA ligase
AAF13_RS18750	caiT	7.91922	-3.12346	-8.71473	1.19531	1.42476	-2.6131	0.00897244	0.0310884	L-carnitine/gamma-butyrobetaine antiport BCCT transporter
AAF13_RS27755	capU	19.0652	-2.33518	-5.04612	0.855144	4.5239	-2.73074	0.00631923	0.0233993	putative hexosyltransferase CapU
AAF13_RS13520	cbpA	374.458	1.30307	2.46753	0.445651	67.2112	2.92397	0.00345599	0.0141412	curved DNA-binding protein
AAF13_RS27155	ccdA	429.055	-1.29041	-2.44598	0.445317	417.132	-2.89774	0.00375862	0.0151384	type II toxin-antitoxin system antitoxin CcdA
AAF13_RS27150	ccdB	248.646	-1.35234	-2.55326	0.461129	166.193	-2.93267	0.00336062	0.0138119	type II toxin-antitoxin system toxin CcdB
AAF13_RS24405	ccp	47.0422	-1.95592	-3.87962	0.645996	6.2617	-3.02775	0.00246378	0.0106948	cytochrome c peroxidase
AAF13_RS05570	cdd	553.105	3.28511	9.74802	0.495584	108.662	6.62877	3.38507e-11	1.26558e-09	cytidine deaminase
AAF13_RS14590	cecR	201.218	2.39468	5.2586	0.544152	61.1276	4.40075	1.07878e-05	9.80629e-05	DNA-binding transcriptional regulator CecR
AAF13_RS08270	cedA	15.0863	-2.50917	-5.69294	0.874443	14.3269	-2.86945	0.00411181	0.0163205	cell division activator CedA
AAF13_RS08900	cfa	1883.2	1.67701	3.19765	0.583155	268.933	2.87576	0.00403056	0.016053	cyclopropane fatty acyl phospholipid synthase
AAF13_RS26195	cgtA	791.013	2.84902	7.2051	0.432185	109.088	6.59212	4.33582e-11	1.55821e-09	Obg family GTPase CgtA
AAF13_RS11630	chaB	93.8188	1.95353	3.8732	0.525545	66.4492	3.71714	0.000201491	0.00129021	putative cation transport regulator ChaB
AAF13_RS07065	cheA	53.2143	3.36408	10.2965	0.708897	4.88433	4.74552	2.07976e-06	2.31218e-05	chemotaxis protein CheA
AAF13_RS07070	cheW	20.5869	2.15408	4.45084	0.832696	6.29726	2.58687	0.00968525	0.0332107	chemotaxis protein CheW
AAF13_RS15520	chiP	27.0074	-1.74603	-3.35434	0.711717	3.83894	-2.45326	0.0141566	0.0449197	chitoporin
AAF13_RS08215	cho	2423.82	-2.39378	-5.25531	0.416699	494.642	-5.74461	9.21336e-09	1.8652e-07	excinuclease Cho
AAF13_RS18175	clcA	266.295	1.74621	3.35477	0.53927	32.8288	3.2381	0.00120328	0.0058782	H(+)/Cl(-) exchange transporter ClcA
AAF13_RS09265	clcB	108.042	-1.66975	-3.18159	0.515209	14.9089	-3.24091	0.00119148	0.00583287	voltage-gated ClC-type chloride channel ClcB
AAF13_RS14135	clpA	5119.4	2.31388	4.9722	0.456982	267.643	5.06341	4.11825e-07	5.56625e-06	ATP-dependent Clp protease ATP-binding subunit ClpA
AAF13_RS03185	clpB	14744	3.22748	9.36629	0.498738	1043.03	6.47129	9.71675e-11	3.15013e-09	ATP-dependent chaperone ClpB
AAF13_RS16625	clpX	4057.74	1.45884	2.74887	0.398213	497.813	3.66346	0.000248835	0.00154431	ATP-dependent protease ATP-binding subunit ClpX
AAF13_RS11470	cls	189.471	1.25306	2.38346	0.471523	22.1522	2.65747	0.00787286	0.0279255	cardiolipin synthase
AAF13_RS14625	clsB	40.8765	2.96974	7.83396	0.695639	4.18289	4.26909	1.96275e-05	0.000165743	cardiolipin synthase ClsB
AAF13_RS13995	cmk	973.375	1.09327	2.13358	0.419209	298.558	2.60795	0.0091087	0.0314664	(d)CMP kinase
AAF13_RS16355	cnoX	1265.13	2.48826	5.61099	0.480763	294.604	5.17564	2.27137e-07	3.30096e-06	chaperedoxin
AAF13_RS23745	coaD	126.622	1.91911	3.7819	0.503541	34.2949	3.81123	0.000138276	0.000930403	pantetheine-phosphate adenylyltransferase
AAF13_RS17135	codB	15.6647	-2.52159	-5.74214	1.02527	3.69348	-2.45943	0.0139156	0.0443767	cytosine permease
AAF13_RS16585	cof	1287.46	2.85841	7.25218	0.535873	294.512	5.33413	9.60062e-08	1.54009e-06	HMP-PP phosphatase
AAF13_RS12095	comR	876.27	1.33415	2.52128	0.447358	329.584	2.9823	0.00286095	0.0122018	TetR family copper-responsive transcriptional repressor ComR
AAF13_RS16395	copA	1080.31	2.87988	7.36088	0.426202	79.1685	6.75708	1.40805e-11	5.93428e-10	copper-exporting P-type ATPase CopA
AAF13_RS07675	copD	253.219	-2.31502	-4.97612	0.494822	52.7937	-4.67849	2.88993e-06	3.10202e-05	copper homeostasis membrane protein CopD
AAF13_RS15200	cpoB	491.335	1.63308	3.10175	0.471074	57.939	3.46672	0.000526841	0.00292728	cell division protein CpoB
AAF13_RS21940	cpxA	228.613	1.18817	2.27863	0.455595	22.9566	2.60795	0.00910854	0.0314664	envelope stress sensor histidine kinase CpxA
AAF13_RS21930	cpxP	20277.7	1.16805	2.24708	0.435303	9042.01	2.68331	0.00728982	0.0262185	cell-envelope stress modulator CpxP
AAF13_RS18975	creD	68.5096	1.77059	3.41194	0.651989	5.9623	2.71567	0.00661412	0.0243042	cell envelope integrity protein CreD
AAF13_RS20880	crfC	100.726	-1.41622	-2.66886	0.565716	6.22443	-2.50342	0.0123001	0.0403562	clamp-binding protein CrfC
AAF13_RS04080	crr	3138.92	3.09758	8.5598	0.406542	1070.36	7.61932	2.55007e-14	2.23059e-12	PTS glucose transporter subunit IIA
AAF13_RS03505	csiE	1408.52	2.43985	5.42584	0.4568	123.7	5.34117	9.23492e-08	1.48657e-06	stationary phase inducible protein CsiE
AAF13_RS24155	cspA	30380.5	-5.144	-35.3589	0.671034	21295.1	-7.66578	1.77747e-14	1.64807e-12	RNA chaperone/antiterminator CspA
AAF13_RS14145	cspD	424.788	1.88725	3.6993	0.503964	90.5929	3.74481	0.00018053	0.00117054	cold shock-like protein CspD
AAF13_RS13575	cspG	2642.83	-3.64503	-12.5102	1.31307	2385.27	-2.77596	0.00550386	0.0207953	cold shock protein CspG
AAF13_RS02785	csrA	4573.28	1.86586	3.64484	0.392138	4756.25	4.75817	1.95359e-06	2.20899e-05	carbon storage regulator CsrA
AAF13_RS16380	cueR	135.338	-1.36438	-2.57465	0.556889	43.9262	-2.45	0.0142858	0.045115	Cu(I)-responsive transcriptional regulator
AAF13_RS04735	cvpA	291.305	-1.18551	-2.27444	0.426405	129.368	-2.78025	0.00543175	0.0205732	colicin V production protein
AAF13_RS19940	cybC	349.316	1.91865	3.78069	0.437245	128.38	4.38804	1.14375e-05	0.000103361	cytochrome b562
AAF13_RS14110	cydD	124.949	-1.92739	-3.80366	0.550425	15.94	-3.50164	0.000462402	0.00264002	cysteine/glutathione ABC transporter permease/ATP-binding protein CydD
AAF13_RS16665	cyoB	407.948	1.98472	3.95785	0.470397	13.7816	4.21924	2.45132e-05	0.000200121	cytochrome o ubiquinol oxidase subunit I
AAF13_RS16680	cyoE	401.362	3.28755	9.76456	0.512648	26.255	6.41289	1.42787e-10	4.47272e-09	protoheme IX farnesyltransferase
AAF13_RS04060	cysA	493.228	2.7138	6.56047	0.64962	21.3383	4.17752	2.94703e-05	0.00023475	sulfate/thiosulfate ABC transporter ATP-binding protein CysA
AAF13_RS10985	cysB	3555.3	-2.89249	-7.4255	0.381367	851.878	-7.58453	3.33692e-14	2.81272e-12	HTH-type transcriptional regulator CysB
AAF13_RS02465	cysC	71.9983	3.61186	12.2258	0.752307	6.17668	4.80104	1.57841e-06	1.83983e-05	adenylyl-sulfate kinase
AAF13_RS02455	cysD	283.975	2.86835	7.30228	0.596591	29.07	4.8079	1.52527e-06	1.79471e-05	sulfate adenylyltransferase subunit CysD
AAF13_RS02395	cysH	669.225	3.50123	11.3233	0.665208	39.7574	5.26335	1.41452e-07	2.15919e-06	phosphoadenosine phosphosulfate reductase
AAF13_RS02390	cysI	589.61	2.81387	7.03167	0.583844	19.8866	4.81955	1.43882e-06	1.72361e-05	assimilatory sulfite reductase (NADPH) hemoprotein subunit
AAF13_RS04095	cysK	1926.7	3.10533	8.60593	0.499474	213.468	6.21721	5.06074e-10	1.33305e-08	cysteine synthase A
AAF13_RS02460	cysN	427.664	2.8926	7.42607	0.61947	21.6501	4.66947	3.01972e-06	3.20353e-05	sulfate adenylyltransferase subunit CysN
AAF13_RS04045	cysP	441.848	1.80625	3.49733	0.565608	45.0761	3.19347	0.00140572	0.00667716	thiosulfate/sulfate ABC transporter substrate-binding protein CysP
AAF13_RS20040	cysQ	991.029	2.39798	5.27066	0.466643	253.471	5.13879	2.76509e-07	3.92017e-06	3'(2'),5'-bisphosphate nucleotidase CysQ
AAF13_RS04050	cysT	147.383	3.18124	9.07087	0.708568	12.8516	4.48968	7.13305e-06	6.84655e-05	sulfate/thiosulfate ABC transporter permease CysT
AAF13_RS04055	cysW	172.463	2.73354	6.65086	0.675057	14.1983	4.04935	5.13606e-05	0.000382195	sulfate/thiosulfate ABC transporter permease CysW
AAF13_RS04100	cysZ	272.275	2.36349	5.14613	0.617385	75.5994	3.82822	0.000129071	0.000876094	sulfate transporter CysZ
AAF13_RS14360	dacC	487.048	1.40202	2.64272	0.570645	69.2128	2.45691	0.0140138	0.0445598	serine-type D-Ala-D-Ala carboxypeptidase
AAF13_RS25240	damX	845.875	2.45299	5.47552	0.418874	84.3252	5.85617	4.73666e-09	1.02613e-07	cell division protein DamX
AAF13_RS22485	dapF	155.362	-1.57783	-2.98521	0.474586	37.9037	-3.32465	0.000885307	0.00449538	diaminopimelate epimerase
AAF13_RS09735	dcp	549.692	1.30292	2.46728	0.485021	40.5518	2.68631	0.00722454	0.0260922	peptidyl-dipeptidase Dcp
AAF13_RS24350	dctA	367.66	3.83363	14.2573	0.466093	32.0502	8.22504	1.95131e-16	2.58466e-14	C4-dicarboxylate transporter DctC
AAF13_RS15800	dcuC	85.4556	-4.6215	-24.6155	0.712669	17.8117	-6.48478	8.88623e-11	2.94261e-09	anaerobic C4-dicarboxylate transporter DcuC
AAF13_RS20790	dcuS	101.591	-1.71056	-3.27289	0.506136	13.0692	-3.37966	0.000725769	0.00382783	two-component system sensor histidine kinase DcuS
AAF13_RS06915	dcyD	140.307	1.28698	2.44017	0.534038	24.423	2.40991	0.0159566	0.049251	D-cysteine desulfhydrase
AAF13_RS26300	deaD	7567.52	-1.58954	-3.00953	0.541773	556.228	-2.93396	0.00334672	0.0137792	ATP-dependent RNA helicase DeaD
AAF13_RS16580	decR	1233.59	-1.31659	-2.49076	0.40423	656.335	-3.25702	0.00112587	0.00555269	DNA-binding transcriptional regulator DecR
AAF13_RS18145	degP	6264.23	2.16463	4.48351	0.394083	976.189	5.49282	3.95563e-08	6.81722e-07	serine endoprotease DegP
AAF13_RS19070	deoA	416.067	1.92645	3.80118	0.456082	49.3494	4.22391	2.401e-05	0.000197359	thymidine phosphorylase
AAF13_RS19065	deoB	8711.03	1.35282	2.55411	0.487658	1217.95	2.77412	0.00553519	0.0208797	phosphopentomutase
AAF13_RS19075	deoC	395.624	1.24577	2.37145	0.441032	85.8499	2.82467	0.004733	0.0182699	deoxyribose-phosphate aldolase
AAF13_RS19060	deoD	2530.52	1.99928	3.99801	0.619142	596.827	3.22912	0.00124174	0.00602794	purine-nucleoside phosphorylase
AAF13_RS03625	der	611.758	1.77501	3.4224	0.530663	53.3508	3.34489	0.00082315	0.00423073	ribosome biogenesis GTPase Der
AAF13_RS03130	dgcN	96.3202	-1.62874	-3.09242	0.508206	15.55	-3.20488	0.00135119	0.00645121	diguanylate cyclase DgcN
AAF13_RS07945	dgcP	478.446	-3.78204	-13.7565	0.613223	128.874	-6.16749	6.9383e-10	1.76736e-08	diguanylate cyclase DgcP
AAF13_RS23100	dgoR	60.8044	-1.35283	-2.55412	0.543142	15.1653	-2.49074	0.0127477	0.0413852	D-galactonate utilization transcriptional regulator DgoR
AAF13_RS17655	dinB	1019.22	1.40215	2.64295	0.534191	170.713	2.62481	0.00866977	0.0302203	DNA polymerase IV
AAF13_RS21185	dinF	355.622	-1.76698	-3.4034	0.612081	40.8209	-2.88684	0.00389135	0.0155654	MATE family efflux transporter DinF
AAF13_RS14575	dinG	379.413	1.04326	2.06087	0.43287	33.209	2.41009	0.0159485	0.049251	ATP-dependent DNA helicase DinG
AAF13_RS00510	dkgA	1570.39	2.25683	4.77939	0.523899	295.879	4.30775	1.64924e-05	0.000142117	2,5-didehydrogluconate reductase DkgA
AAF13_RS18230	dksA	860.93	3.19715	9.17145	0.500613	313.56	6.38648	1.69753e-10	5.17747e-09	RNA polymerase-binding protein DksA
AAF13_RS07905	dmlR	103.908	1.83598	3.57013	0.634206	10.1232	2.89492	0.00379256	0.015236	DNA-binding transcriptional regulator DmlR
AAF13_RS14075	dmsA	114.179	-1.46984	-2.76991	0.607371	6.31976	-2.42	0.0155204	0.0482255	dimethylsulfoxide reductase subunit A
AAF13_RS09270	dmsD	82.9291	-1.28104	-2.43015	0.513578	19.3035	-2.49435	0.0126188	0.0411464	Tat proofreading chaperone DmsD
AAF13_RS19195	dnaC	163.405	-2.06551	-4.18582	0.487631	40.3881	-4.2358	2.27736e-05	0.000188196	DNA replication protein DnaC
AAF13_RS18040	dnaE	562.838	1.23722	2.35744	0.433101	13.3265	2.85666	0.00428121	0.016863	DNA polymerase III subunit alpha
AAF13_RS18885	dnaJ	2494.71	3.86915	14.6127	0.543787	407.155	7.1152	1.11748e-12	6.16741e-11	molecular chaperone DnaJ
AAF13_RS18890	dnaK	29026.8	3.11626	8.67138	0.463406	2909.7	6.72469	1.75966e-11	6.97247e-10	molecular chaperone DnaK
AAF13_RS19190	dnaT	327.711	-2.68652	-6.43757	0.49423	138.065	-5.43577	5.45612e-08	9.13161e-07	primosomal protein DnaT
AAF13_RS10030	dosC	391.055	1.89612	3.72212	0.467414	39.3099	4.05663	4.97862e-05	0.000372272	diguanylate cyclase DosC
AAF13_RS15810	dpiB	81.8366	-1.26259	-2.39927	0.525275	10.2656	-2.40368	0.0162309	0.0498651	sensor histidine kinase DpiB
AAF13_RS24265	dppF	192.847	2.0286	4.08009	0.744645	1.57704	2.72425	0.00644472	0.0237691	dipeptide ABC transporter ATP binding subunit DppF
AAF13_RS14500	dps	2511.12	3.19525	9.1594	0.493904	1036.26	6.46938	9.84035e-11	3.16805e-09	DNA starvation/stationary phase protection protein Dps
AAF13_RS09040	dtpA	581.751	1.54632	2.92072	0.453314	68.6755	3.41115	0.00064689	0.00348314	dipeptide/tripeptide permease DtpA
AAF13_RS20755	dtpC	16.9386	-2.27917	-4.85397	0.862383	2.35237	-2.64287	0.00822066	0.0289158	dipeptide/tripeptide permease DtpC
AAF13_RS00205	ebgR	64.1983	-1.5834	-2.99675	0.591854	10.7844	-2.67531	0.00746591	0.0267813	transcriptional regulator EbgR
AAF13_RS17380	ecpD	74.1612	-1.60614	-3.04436	0.522683	8.90127	-3.07287	0.00212008	0.00938888	fimbrial adhesin EcpD
AAF13_RS04955	elaB	2106.68	3.7451	13.4087	0.47576	1144.79	7.87182	3.49511e-15	3.60074e-13	stress response protein ElaB
AAF13_RS26065	elbB	64.3412	1.6409	3.1186	0.598519	13.7616	2.74159	0.00611418	0.0227308	isoprenoid biosynthesis glyoxalase ElbB
AAF13_RS02840	emrA	112.498	-1.47197	-2.77401	0.534992	19.2505	-2.75139	0.00593424	0.0221329	multidrug efflux MFS transporter periplasmic adaptor subunit EmrA
AAF13_RS23205	emrD	252.533	-1.71413	-3.28098	0.631313	31.7227	-2.71517	0.0066241	0.0243146	multidrug efflux MFS transporter EmrD
AAF13_RS06835	emrE	51.0426	-1.96171	-3.89524	0.685387	38.1186	-2.86219	0.00420718	0.0166137	SMR family multidrug efflux protein EmrE
AAF13_RS02845	emrR	370.939	-2.2234	-4.66992	0.488381	157.617	-4.55259	5.29895e-06	5.34042e-05	multidrug efflux transporter EmrAB transcriptional repressor EmrR
AAF13_RS04340	emrY	24.7874	-2.2541	-4.77036	0.724756	3.35267	-3.11015	0.00186994	0.00844112	multidrug efflux MFS transporter permease subunit EmrY
AAF13_RS15945	entC	144.124	-2.17706	-4.52231	0.635935	39.0056	-3.4234	0.000618436	0.0033651	isochorismate synthase EntC
AAF13_RS15980	entF	337.02	-2.06709	-4.19041	0.532706	14.997	-3.88036	0.000104302	0.000726045	enterobactin non-ribosomal peptide synthetase EntF
AAF13_RS25145	envZ	84.8514	1.9201	3.78449	0.593053	8.58467	3.23765	0.00120517	0.00588121	two-component system sensor histidine kinase EnvZ
AAF13_RS20415	epmB	165.61	-2.3968	-5.26632	0.497594	33.1671	-4.81677	1.45902e-06	1.74331e-05	EF-P beta-lysylation protein EpmB
AAF13_RS24230	eptB	1317.88	-2.46556	-5.52342	0.450784	153.814	-5.4695	4.5132e-08	7.63619e-07	kdo(2)-lipid A phosphoethanolamine 7''-transferase
AAF13_RS14890	essD	5.41675	-4.96364	-31.2037	2.02778	4.22348	-2.44782	0.0143724	0.0453267	phage lysis protein EssD
AAF13_RS03960	eutA	25.3288	3.51368	11.4215	0.812971	2.38819	4.32203	1.54602e-05	0.000134979	ethanolamine ammonia-lyase reactivating factor EutA
AAF13_RS03965	eutB	50.387	4.00194	16.0215	0.755844	3.38816	5.29466	1.19238e-07	1.84878e-06	ethanolamine ammonia-lyase subunit alpha
AAF13_RS03970	eutC	27.953	2.90334	7.48157	0.808239	2.74685	3.59218	0.00032792	0.00195152	ethanolamine ammonia-lyase subunit beta
AAF13_RS03980	eutK	16.1669	3.01802	8.10056	0.936143	2.18594	3.22389	0.00126462	0.00611982	ethanolamine utilization microcompartment protein EutK
AAF13_RS03975	eutL	17.2602	2.9007	7.46789	1.09535	2.16031	2.6482	0.00809219	0.0285723	ethanolamine utilization microcompartment protein EutL
AAF13_RS03930	eutM	5.64602	-4.93582	-30.6076	1.95809	0.636591	-2.52074	0.011711	0.0388078	ethanolamine utilization microcompartment protein EutM
AAF13_RS04330	evgA	278.443	-3.26218	-9.59434	0.559239	72.2277	-5.83325	5.43579e-09	1.1613e-07	acid-sensing system DNA-binding response regulator EvgA
AAF13_RS04325	evgS	371.295	-2.82073	-7.06519	0.647792	15.3964	-4.35438	1.33446e-05	0.000118612	acid-sensing system histidine kinase EvgS
AAF13_RS00545	exbB	984.949	-1.53504	-2.89797	0.617665	400.916	-2.48524	0.0129464	0.0419132	tol-pal system-associated acyl-CoA thioesterase
AAF13_RS00115	exuT	77.7661	2.47343	5.55361	0.736969	7.54858	3.35621	0.000790176	0.00410219	hexuronate transporter ExuT
AAF13_RS13765	fabA	273.98	1.24069	2.36312	0.468967	90.3669	2.64558	0.008155	0.028711	bifunctional 3-hydroxydecanoyl-ACP dehydratase/trans-2-decenoyl-ACP isomerase
AAF13_RS12190	fabD	213.181	1.53924	2.90641	0.521403	19.2861	2.95211	0.00315609	0.0131816	ACP S-malonyltransferase
AAF13_RS12185	fabG	868.347	1.53189	2.89164	0.429652	103.814	3.56542	0.000363281	0.0021238	3-oxoacyl-ACP reductase FabG
AAF13_RS22090	fabY	646.301	1.2663	2.40544	0.465249	137.568	2.72177	0.00649331	0.0239102	fatty acid biosynthesis protein FabY
AAF13_RS22305	fadA	347.15	2.24625	4.74449	0.54288	8.00505	4.13766	3.50867e-05	0.000275232	acetyl-CoA C-acyltransferase FadA
AAF13_RS22300	fadB	679.544	2.25816	4.78381	0.481399	7.94249	4.69082	2.72106e-06	2.94052e-05	fatty acid oxidation complex subunit alpha FadB
AAF13_RS07875	fadD	1489.25	1.14046	2.20452	0.400894	114.558	2.8448	0.00444396	0.0173711	long-chain-fatty-acid--CoA ligase FadD
AAF13_RS00175	fadH	285.731	2.12179	4.35234	0.510753	8.14429	4.15424	3.26376e-05	0.000257765	NADPH-dependent 2,4-dienoyl-CoA reductase
AAF13_RS04595	fadJ	378.713	2.15482	4.45312	0.543943	12.7111	3.96148	7.44872e-05	0.000535182	fatty acid oxidation complex subunit alpha FadJ
AAF13_RS04580	fadL	698.471	1.79371	3.46705	0.450764	12.9919	3.97926	6.91296e-05	0.000501632	long-chain fatty acid transporter FadL
AAF13_RS05815	fbaB	807.789	3.83794	14.3	0.445948	105.095	8.60624	7.54931e-18	1.39994e-15	class I fructose-bisphosphate aldolase
AAF13_RS19960	fbp	352.254	1.80076	3.48404	0.47234	58.6496	3.81242	0.000137611	0.000927272	class 1 fructose-bisphosphatase
AAF13_RS19480	fecI	217.077	-3.76161	-13.563	0.539067	94.9512	-6.97799	2.99423e-12	1.50883e-10	RNA polymerase sigma factor FecI
AAF13_RS19485	fecR	214.037	-3.02614	-8.1463	0.522068	40.1848	-5.79646	6.77288e-09	1.40174e-07	fec operon regulator FecR
AAF13_RS25125	feoA	89.2502	-2.30577	-4.9443	0.656741	128.637	-3.51093	0.00044655	0.0025708	ferrous iron transporter A
AAF13_RS15995	fepA	300.915	-2.42896	-5.38504	0.623374	39.6355	-3.89647	9.76045e-05	0.00068456	siderophore enterobactin receptor FepA
AAF13_RS15950	fepB	260.716	-2.26534	-4.80769	0.617147	70.6072	-3.67067	0.000241913	0.0015074	Fe2+-enterobactin ABC transporter substrate-binding protein
AAF13_RS15970	fepC	74.087	-2.43869	-5.42149	0.818115	11.0788	-2.98086	0.00287437	0.0122365	iron-enterobactin ABC transporter ATP-binding protein
AAF13_RS15960	fepD	314.673	-3.68212	-12.836	0.462344	72.3611	-7.96403	1.66528e-15	1.83815e-13	Fe(3+)-siderophore ABC transporter permease
AAF13_RS15965	fepG	85.5182	-2.63483	-6.21103	0.648661	11.6601	-4.06196	4.86627e-05	0.000364459	iron-enterobactin ABC transporter permease
AAF13_RS15990	fes	1036.93	-3.66262	-12.6637	0.550285	258.052	-6.65586	2.81643e-11	1.07909e-09	enterochelin esterase
AAF13_RS17040	fghA	77.6433	-3.68784	-12.8869	0.753032	26.958	-4.89732	9.71538e-07	1.22726e-05	S-formylglutathione hydrolase
AAF13_RS18195	fhuC	71.8931	-1.76055	-3.38827	0.571419	9.58536	-3.08102	0.00206296	0.00918719	Fe3+-hydroxamate ABC transporter ATP-binding protein FhuC
AAF13_RS12140	fhuE	179.869	-2.08173	-4.23315	0.629326	23.8735	-3.30788	0.000940062	0.00474882	ferric-rhodotorulic acid/ferric-coprogen receptor FhuE
AAF13_RS19165	fhuF	1738.42	-1.74373	-3.34899	0.552289	577.986	-3.15727	0.00159252	0.00742003	siderophore-iron reductase FhuF
AAF13_RS09945	fimA	5.88216	-3.61971	-12.2925	1.46658	1.39819	-2.46814	0.0135819	0.0434845	type 1 fimbrial major subunit FimA
AAF13_RS25820	fis	318.366	2.88572	7.39072	0.518261	138.609	5.56808	2.57567e-08	4.68267e-07	DNA-binding transcriptional regulator Fis
AAF13_RS18825	fkpB	89.3991	2.3714	5.17444	0.747076	17.864	3.17425	0.00150226	0.00704192	FKBP-type peptidyl-prolyl cis-trans isomerase
AAF13_RS15495	fldA	482.491	-1.41203	-2.6611	0.430371	165.661	-3.28095	0.00103457	0.00515175	flavodoxin FldA
AAF13_RS12300	flgN	38.6677	1.77743	3.42815	0.686912	19.9268	2.58757	0.00966567	0.033168	flagella biosynthesis chaperone FlgN
AAF13_RS02585	flhA	142.607	2.30119	4.92865	0.589793	12.1091	3.9017	9.55202e-05	0.000671975	formate hydrogenlyase transcriptional activator FlhA
AAF13_RS06900	fliA	16.563	2.69099	6.45754	0.893258	3.46871	3.01255	0.00259061	0.0111514	RNA polymerase sigma factor FliA
AAF13_RS06755	fliR	3.42282	-5.07368	-33.6768	2.09159	1.06343	-2.42575	0.0152767	0.0476497	flagellar type III secretion system protein FliR
AAF13_RS10650	fnr	7130.82	-1.02395	-2.03347	0.412741	1675.82	-2.48084	0.0131072	0.042293	fumarate/nitrate reduction transcriptional regulator Fnr
AAF13_RS14025	focA	711.183	1.38499	2.61169	0.515589	174.876	2.68622	0.00722656	0.0260922	formate transporter FocA
AAF13_RS04785	folX	125.946	1.39641	2.63245	0.540121	59.8756	2.58536	0.00972772	0.0333316	dihydroneopterin triphosphate 2'-epimerase
AAF13_RS20375	frdC	8.76855	2.54156	5.82219	1.04348	3.54652	2.43566	0.0148645	0.0466567	fumarate reductase subunit FrdC
AAF13_RS18100	frr	1767.55	2.23939	4.72197	0.423158	574.222	5.29208	1.20931e-07	1.86879e-06	ribosome recycling factor
AAF13_RS05435	fruA	682.632	3.4839	11.1882	0.463764	37.6786	7.51223	5.81276e-14	4.56745e-12	PTS fructose transporter subunit IIBC
AAF13_RS05425	fruB	439.944	2.59975	6.06183	0.560688	51.2162	4.63672	3.5398e-06	3.7044e-05	fused PTS fructose transporter subunit IIA/HPr protein
AAF13_RS05430	fruK	410.297	3.61667	12.2666	0.468004	49.8735	7.72785	1.09375e-14	1.03482e-12	1-phosphofructokinase
AAF13_RS16420	fsr	47.281	-1.88366	-3.69009	0.659148	7.10629	-2.85771	0.00426704	0.0168214	fosmidomycin MFS transporter
AAF13_RS18485	ftsA	433.08	1.64948	3.1372	0.537055	40.7163	3.07134	0.00213103	0.00942697	cell division protein FtsA
AAF13_RS24845	ftsE	93.6004	2.37072	5.172	0.526592	19.5527	4.50201	6.73153e-06	6.56997e-05	cell division ATP-binding protein FtsE
AAF13_RS26220	ftsH	6071.13	1.66074	3.16178	0.388527	481.654	4.27445	1.91608e-05	0.00016299	ATP-dependent zinc metalloprotease FtsH
AAF13_RS18535	ftsI	350.477	2.50593	5.68016	0.615655	12.8289	4.07035	4.69425e-05	0.000353862	peptidoglycan glycosyltransferase FtsI
AAF13_RS14095	ftsK	2176.54	1.74011	3.3406	0.383782	84.6014	4.53411	5.78473e-06	5.80476e-05	DNA translocase FtsK
AAF13_RS18540	ftsL	172.59	3.00303	8.01685	0.530041	39.4726	5.66566	1.46455e-08	2.82903e-07	cell division protein FtsL
AAF13_RS18490	ftsQ	145.101	1.91689	3.77608	0.570089	10.6951	3.36244	0.000772579	0.00403835	cell division protein FtsQ
AAF13_RS18510	ftsW	146.45	1.51917	2.86626	0.595321	3.14106	2.55184	0.0107155	0.036151	cell division protein FtsW
AAF13_RS24850	ftsX	130.671	2.90173	7.47323	0.544771	17.9208	5.32651	1.00117e-07	1.5841e-06	cell division protein FtsX
AAF13_RS24840	ftsY	306.325	1.77424	3.42058	0.469617	41.3097	3.77806	0.000158056	0.00103936	signal recognition particle-docking protein FtsY
AAF13_RS18480	ftsZ	784.167	2.91919	7.5642	0.501462	47.5922	5.82135	5.83739e-09	1.24138e-07	cell division protein FtsZ
AAF13_RS02200	fucA	10.4869	-4.1913	-18.2686	1.32661	2.17675	-3.15941	0.00158087	0.00738057	L-fuculose-phosphate aldolase
AAF13_RS09160	fumB	709.267	2.59116	6.02582	0.443661	32.6905	5.8404	5.20764e-09	1.11771e-07	class I fumarate hydratase
AAF13_RS25485	fusA	7551.93	2.06189	4.17533	0.691458	409.014	2.98194	0.00286424	0.0122046	elongation factor G
AAF13_RS02955	gabD	502.595	1.79644	3.47361	0.615535	5.18862	2.9185	0.00351721	0.0143411	NADP-dependent succinate-semialdehyde dehydrogenase
AAF13_RS02945	gabP	327.091	1.86535	3.64356	0.596749	1.79167	3.12585	0.00177291	0.00807386	GABA permease
AAF13_RS02950	gabT	1123.41	2.02511	4.07022	0.464054	8.73483	4.36394	1.27738e-05	0.000114544	4-aminobutyrate--2-oxoglutarate transaminase
AAF13_RS24440	gadE	432.408	1.42518	2.68548	0.487683	110.154	2.92235	0.003474	0.0141925	acid resistance transcriptional activator GadE
AAF13_RS24420	gadW	214.962	-4.29762	-19.6658	0.578354	78.7728	-7.43078	1.07961e-13	7.58342e-12	acid resistance transcriptional activator GadW
AAF13_RS06075	galF	1432.12	2.66921	6.36082	0.420588	260.15	6.34639	2.20428e-10	6.46776e-09	UTP--glucose-1-phosphate uridylyltransferase GalF
AAF13_RS01390	galP	180.375	3.08034	8.45811	0.53122	25.5484	5.79861	6.6867e-09	1.39638e-07	galactose/proton symporter
AAF13_RS02005	galR	774.12	-3.32941	-10.052	0.483685	219.988	-6.88343	5.84299e-12	2.76409e-10	HTH-type transcriptional regulator GalR
AAF13_RS08015	gapA	7594.19	2.65218	6.28619	0.406766	1226.51	6.52018	7.02248e-11	2.44783e-09	glyceraldehyde-3-phosphate dehydrogenase
AAF13_RS18335	gcd	1181.44	1.65994	3.16003	0.435717	88.7368	3.80967	0.000139154	0.000933598	quinoprotein glucose dehydrogenase
AAF13_RS02160	gcvA	317.724	-1.32194	-2.50003	0.447147	65.1894	-2.9564	0.00311257	0.0130388	glycine cleavage system transcriptional regulator GcvA
AAF13_RS01605	gcvT	47.9285	-1.63277	-3.10107	0.670346	7.80879	-2.43571	0.0148627	0.0466567	glycine cleavage system aminomethyltransferase GcvT
AAF13_RS08320	ghoS	141.115	2.15146	4.44276	0.506163	58.1828	4.25052	2.13274e-05	0.000177831	type V toxin-antitoxin system endoribonuclease antitoxin GhoS
AAF13_RS00735	glcB	683.488	1.4705	2.77118	0.452469	9.4832	3.24995	0.00115426	0.0056746	malate synthase G
AAF13_RS00725	glcF	270.138	1.38437	2.61058	0.502607	9.11419	2.75438	0.00588033	0.0219671	glycolate oxidase subunit GlcF
AAF13_RS25010	glgA	321.098	1.91251	3.76462	0.491038	16.4724	3.89482	9.82721e-05	0.000688201	glycogen synthase GlgA
AAF13_RS24995	glgB	306.838	1.52758	2.88302	0.469944	15.3581	3.25056	0.0011518	0.0056685	1,4-alpha-glucan branching enzyme
AAF13_RS25005	glgC	294.676	2.31287	4.96869	0.475482	18.069	4.86426	1.14887e-06	1.42793e-05	glucose-1-phosphate adenylyltransferase
AAF13_RS25015	glgP	507.515	1.74101	3.3427	0.456894	10.0453	3.81053	0.000138667	0.00093168	glycogen phosphorylase
AAF13_RS25000	glgX	249.105	1.96863	3.91396	0.467627	12.8568	4.20983	2.55566e-05	0.000207134	glycogen debranching protein GlgX
AAF13_RS04230	glk	239.264	1.71916	3.29245	0.552557	32.6463	3.11128	0.00186277	0.00841695	glucokinase
AAF13_RS26230	glmM	269.789	1.15244	2.2229	0.440406	24.3883	2.61678	0.00887637	0.0308477	phosphoglucosamine mutase
AAF13_RS22895	glmS	411.196	2.7786	6.86187	0.527932	15.1168	5.26318	1.41586e-07	2.15919e-06	glutamine--fructose-6-phosphate transaminase (isomerizing)
AAF13_RS22890	glmU	326.057	1.89062	3.70794	0.526784	33.6509	3.58898	0.000331968	0.00197308	bifunctional UDP-N-acetylglucosamine diphosphorylase/glucosamine-1-phosphate N-acetyltransferase GlmU
AAF13_RS22175	glnA	1061.33	-2.05526	-4.1562	0.625592	68.3278	-3.28531	0.0010187	0.00510011	glutamate--ammonia ligase
AAF13_RS22180	glnL	174.417	-1.77172	-3.41461	0.487959	39.6564	-3.63087	0.000282462	0.00172302	nitrogen regulation protein NR(II)
AAF13_RS15525	glnS	1351.32	1.9164	3.77481	0.458541	139.148	4.17935	2.92342e-05	0.000233672	glutamine--tRNA ligase
AAF13_RS08955	gloA	706.782	3.24055	9.45152	0.603431	301.447	5.3702	7.86499e-08	1.28388e-06	lactoylglutathione lyase
AAF13_RS17885	gloB	96.8961	-1.38116	-2.60478	0.54729	13.7113	-2.52364	0.0116146	0.038643	hydroxyacylglutathione hydrolase
AAF13_RS05065	glpB	13.7871	-3.82863	-14.208	1.10736	1.28612	-3.45744	0.000545337	0.00300259	glycerol-3-phosphate dehydrogenase subunit GlpB
AAF13_RS25040	glpD	1067.25	2.6708	6.36784	0.560936	152.742	4.76133	1.92318e-06	2.17992e-05	glycerol-3-phosphate dehydrogenase
AAF13_RS05080	glpQ	125.968	1.60063	3.03275	0.629667	19.7149	2.54202	0.0110214	0.0370003	glycerophosphodiester phosphodiesterase
AAF13_RS16390	glsA	67.174	-1.82868	-3.55211	0.641661	14.964	-2.84991	0.00437312	0.0171521	glutaminase A
AAF13_RS26045	gltD	792.931	1.6759	3.19519	0.687894	7.57559	2.43628	0.0148392	0.0466404	glutamate synthase subunit GltD
AAF13_RS15630	gltI	2478.25	-2.37921	-5.20251	0.754575	302.116	-3.15304	0.00161578	0.00750575	glutamate/aspartate ABC transporter substrate-binding protein GltI
AAF13_RS15635	gltJ	209.461	-3.59323	-12.069	0.77934	27.606	-4.61061	4.01482e-06	4.14537e-05	glutamate/aspartate ABC transporter permease GltJ
AAF13_RS15640	gltK	130.73	-3.57709	-11.9347	0.869124	20.3558	-4.11573	3.85948e-05	0.000299206	glutamate/aspartate ABC transporter permease GltK
AAF13_RS15645	gltL	214.254	-3.48061	-11.1627	0.729264	32.1323	-4.77277	1.81711e-06	2.08003e-05	glutamate/aspartate ABC transporter ATP binding protein GltL
AAF13_RS21015	gltP	33.0071	-2.57523	-5.95966	0.810871	6.59289	-3.17588	0.00149382	0.00700944	glutamate/aspartate:proton symporter GltP
AAF13_RS23650	gltS	125.886	1.66682	3.17515	0.560649	18.3397	2.97302	0.00294881	0.012496	sodium/glutamate symporter
AAF13_RS04175	gltX	501.057	1.83456	3.56663	0.453365	62.5765	4.04654	5.19799e-05	0.000385566	glutamate--tRNA ligase
AAF13_RS17945	gmhB	255.778	-1.22931	-2.34454	0.4797	74.926	-2.56265	0.0103875	0.0352537	D-glycero-beta-D-manno-heptose 1,7-bisphosphate 7-phosphatase
AAF13_RS23675	gmk	1114.28	-1.4741	-2.77811	0.397003	321.386	-3.71307	0.000204759	0.00130393	guanylate kinase
AAF13_RS24975	gntK	56.6365	-1.57045	-2.96998	0.648005	14.8427	-2.42352	0.0153709	0.0478572	gluconokinase
AAF13_RS24970	gntR	495.151	-1.27994	-2.42829	0.437084	92.0625	-2.92836	0.00340752	0.0139675	gluconate operon transcriptional repressor GntR
AAF13_RS25090	gntT	88.3064	-1.9058	-3.74717	0.701187	7.52328	-2.71796	0.00656849	0.0241679	gluconate transporter
AAF13_RS15130	gpmA	3961.12	-1.56454	-2.95784	0.451939	1297.64	-3.46185	0.000536476	0.00296084	2,3-diphosphoglycerate-dependent phosphoglycerate mutase
AAF13_RS23840	gpmM	576.854	1.33101	2.51579	0.516633	68.6683	2.57632	0.00998577	0.0340147	2,3-bisphosphoglycerate-independent phosphoglycerate mutase
AAF13_RS00565	gpr	70.644	2.2688	4.81921	0.652444	6.07333	3.47738	0.000506338	0.00284532	L-glyceraldehyde 3-phosphate reductase
AAF13_RS23860	gpsA	360.844	2.55921	5.89383	0.502493	43.4615	5.09302	3.52411e-07	4.83366e-06	NAD(P)H-dependent glycerol-3-phosphate dehydrogenase
AAF13_RS03260	grcA	588.104	2.14685	4.42859	0.619782	388.109	3.46388	0.000532445	0.00294209	autonomous glycyl radical cofactor GrcA
AAF13_RS25135	greB	325.377	-3.1134	-8.65417	0.576875	221.314	-5.397	6.77641e-08	1.126e-06	transcription elongation factor GreB
AAF13_RS20435	groL	7814.49	4.13196	17.5325	0.449283	984.44	9.19679	3.68801e-20	9.49868e-18	chaperonin GroEL
AAF13_RS03085	grpE	3750.7	3.00222	8.0123	0.49758	1320.38	6.03363	1.60317e-09	3.77274e-08	nucleotide exchange factor GrpE
AAF13_RS23850	grxC	250.21	1.28625	2.43894	0.464479	142.94	2.76924	0.00561875	0.0211433	glutaredoxin 3
AAF13_RS14410	gsiA	72.1877	1.88752	3.69998	0.678133	3.65696	2.7834	0.00537917	0.0204241	glutathione ABC transporter ATP-binding protein GsiA
AAF13_RS14405	gsiB	102.048	1.75978	3.38646	0.559389	4.99109	3.1459	0.00165577	0.00765727	glutathione ABC transporter substrate-binding protein GsiB
AAF13_RS16430	gsk	114.71	-1.64923	-3.13665	0.618658	18.6812	-2.66581	0.00768034	0.0273908	inosine/guanosine kinase
AAF13_RS18425	gspE	52.9911	-3.12793	-8.74178	0.821991	4.76493	-3.80531	0.000141629	0.000947467	type II secretion system protein GspE
AAF13_RS18435	guaC	513.727	-1.41875	-2.67353	0.466918	114.401	-3.03854	0.00237729	0.0104071	GMP reductase
AAF13_RS02260	gudP	74.8163	-2.98476	-7.91595	0.722631	13.4537	-4.13041	3.62114e-05	0.000283574	galactarate/glucarate/glycerate transporter GudP
AAF13_RS03705	hda	176.342	-1.86233	-3.63594	0.645468	69.0633	-2.88524	0.00391121	0.0156313	DnaA inactivator Hda
AAF13_RS09125	hdhA	413.309	2.66992	6.36395	0.503259	88.1374	5.30527	1.12508e-07	1.75619e-06	7-alpha-hydroxysteroid dehydrogenase
AAF13_RS03990	hemF	144.701	-2.3601	-5.13405	0.529591	27.2682	-4.45646	8.33259e-06	7.8676e-05	oxygen-dependent coproporphyrinogen oxidase
AAF13_RS08670	hemP	99.6744	-3.97784	-15.7561	0.558134	103.676	-7.12703	1.02558e-12	5.72842e-11	hemin uptake protein HemP
AAF13_RS01330	hemW	105.194	-2.07191	-4.20444	0.70382	10.1804	-2.94381	0.00324197	0.0134555	radical SAM family heme chaperone HemW
AAF13_RS22530	hemX	118.629	1.34172	2.53453	0.524696	9.75102	2.55714	0.0105537	0.0356612	uroporphyrinogen-III C-methyltransferase
AAF13_RS22535	hemY	159.274	1.653	3.14487	0.550953	11.9235	3.00026	0.0026975	0.0115299	protoheme IX biogenesis protein HemY
AAF13_RS20270	hflX	1061.61	1.57774	2.98501	0.408389	110.105	3.86332	0.000111858	0.00077169	GTPase HflX
AAF13_RS20275	hfq	1596.98	1.67468	3.19249	0.393406	927.991	4.25688	2.073e-05	0.000174102	RNA chaperone Hfq
AAF13_RS23405	hha	50.9311	-3.06521	-8.36989	0.661445	55.8119	-4.63411	3.58478e-06	3.74302e-05	hemolysin expression modulator Hha
AAF13_RS27250	hha	22.4367	-2.71498	-6.56586	0.781717	24.5546	-3.4731	0.000514478	0.00287192	hemolysin expression modulator Hha
AAF13_RS00905	hha	74.7374	-2.60012	-6.06338	0.541905	61.8036	-4.79811	1.60167e-06	1.86099e-05	hemolysin expression modulator Hha
AAF13_RS16520	hha	1893.42	-2.32365	-5.00597	0.456682	2434.98	-5.08811	3.61646e-07	4.9457e-06	hemolysin expression modulator Hha
AAF13_RS09935	hipA	198.044	-2.15821	-4.46359	0.73197	50.6157	-2.94849	0.00319333	0.0133012	type II toxin-antitoxin system serine/threonine protein kinase toxin HipA
AAF13_RS09930	hipB	24.2432	-3.13979	-8.81394	0.961478	28.0389	-3.26559	0.00109238	0.00540478	type II toxin-antitoxin system antitoxin HipB
AAF13_RS04755	hisJ	814.232	-1.75881	-3.38419	0.473808	178.066	-3.71207	0.000205572	0.00130731	histidine ABC transporter substrate-binding protein HisJ
AAF13_RS04760	hisQ	181.987	-2.25743	-4.78139	0.546738	37.5101	-4.1289	3.64495e-05	0.000284958	histidine ABC transporter permease HisQ
AAF13_RS14595	hlyD	286.52	4.30331	19.7435	0.537651	50.8676	8.00391	1.20533e-15	1.36291e-13	secretion protein HlyD
AAF13_RS03420	hmpA	2953.53	1.65396	3.14696	0.494086	630.498	3.34751	0.000815399	0.00420021	NO-inducible flavohemoprotein
AAF13_RS11530	hns	884.583	2.77374	6.8388	0.49429	408.381	5.61157	2.00495e-08	3.74796e-07	DNA-binding transcriptional regulator H-NS
AAF13_RS18430	hofC	56.1883	-2.82677	-7.09484	0.747425	5.40727	-3.78201	0.000155565	0.00102589	protein transport protein HofC
AAF13_RS15705	holA	171.074	1.37391	2.59172	0.476396	14.5329	2.88396	0.00392704	0.0156676	DNA polymerase III subunit delta
AAF13_RS26095	hpf	321.741	1.59045	3.01144	0.48532	111.763	3.27713	0.0010487	0.0052109	ribosome hibernation promoting factor
AAF13_RS06645	hprR	63.9817	-1.53787	-2.90366	0.604445	25.3003	-2.54427	0.0109506	0.0368411	response regulator transcription factor HprR
AAF13_RS06650	hprS	125.932	-1.38738	-2.61604	0.52868	18.0701	-2.62424	0.00868428	0.0302482	two-component system sensor histidine kinase HprS
AAF13_RS25175	hslO	1267.98	3.03696	8.20761	0.627682	250.537	4.83838	1.30902e-06	1.59282e-05	Hsp33 family molecular chaperone HslO
AAF13_RS25180	hslR	905.57	1.8673	3.6485	0.669709	432.198	2.78823	0.00529966	0.0201929	ribosome-associated heat shock protein Hsp15
AAF13_RS21840	hslU	3823.06	3.21009	9.25406	0.505756	456.519	6.34711	2.19401e-10	6.46776e-09	HslU--HslV peptidase ATPase subunit
AAF13_RS21835	hslV	994.004	2.40265	5.28775	0.470924	338.247	5.102	3.36078e-07	4.66677e-06	ATP-dependent protease subunit HslV
AAF13_RS13695	hspQ	3540.08	2.96662	7.81705	0.469756	2405.09	6.31525	2.69731e-10	7.6716e-09	heat shock protein HspQ
AAF13_RS16450	htpG	5315.78	3.30132	9.85819	0.473425	533.648	6.97328	3.09636e-12	1.53867e-10	molecular chaperone HtpG
AAF13_RS07735	htpX	6577.26	1.76711	3.40371	0.482135	1833.99	3.66517	0.000247171	0.00153604	protease HtpX
AAF13_RS18260	htrE	18.1695	-2.09704	-4.27832	0.853374	1.6955	-2.45736	0.0139963	0.0445346	Yad fimbria usher protein HtrE
AAF13_RS13665	hyaA	132.978	3.41172	10.6421	0.530667	25.6603	6.42911	1.28356e-10	4.10384e-09	hydrogenase 1 small subunit
AAF13_RS13660	hyaB	67.4954	4.29863	19.6796	0.791264	8.04686	5.43261	5.55353e-08	9.26121e-07	Ni/Fe-hydrogenase large subunit
AAF13_RS13655	hyaC	36.6005	4.20908	18.4952	0.822915	10.9011	5.11484	3.14009e-07	4.38478e-06	Ni/Fe-hydrogenase b-type cytochrome subunit
AAF13_RS00590	hybA	25.428	2.00162	4.00449	0.7179	3.65082	2.78816	0.00530086	0.0201929	hydrogenase 2 operon protein HybA
AAF13_RS02590	hypE	48.5636	1.6425	3.12206	0.673894	8.20405	2.43732	0.0147964	0.0465373	hydrogenase maturation carbamoyl dehydratase HypE
AAF13_RS19355	hypT	53.1125	-2.31706	-4.98316	0.64372	13.8569	-3.59948	0.00031885	0.00190349	hypochlorite stress DNA-binding transcriptional regulator HypT
AAF13_RS12740	hypT	34.7666	-2.06673	-4.18936	0.696574	8.44739	-2.96699	0.00300728	0.0126974	hypochlorite stress DNA-binding transcriptional regulator HypT
AAF13_RS14415	iaaA	127.244	1.81093	3.50867	0.674862	18.7245	2.6834	0.00728771	0.0262185	beta-aspartyl-peptidase
AAF13_RS02450	iap	141.117	-1.39349	-2.62713	0.502255	29.5765	-2.77446	0.00552937	0.0208747	alkaline phosphatase isozyme conversion aminopeptidase
AAF13_RS23145	ibpB	1929.71	3.17422	9.02685	0.4239	502.706	7.48813	6.9861e-14	5.30944e-12	heat shock chaperone IbpB
AAF13_RS27785	idi	65.4216	-3.10944	-8.63045	0.597138	33.9633	-5.20723	1.91682e-07	2.83005e-06	isopentenyl-diphosphate Delta-isomerase
AAF13_RS08385	ihfA	1084.14	2.70433	6.51756	0.427044	537.934	6.33267	2.40947e-10	7.02535e-09	integration host factor subunit alpha
AAF13_RS13985	ihfB	535.94	2.46862	5.53514	0.488301	260.296	5.05552	4.29211e-07	5.76761e-06	integration host factor subunit beta
AAF13_RS18835	ileS	799.358	1.62476	3.0839	0.513511	34.6663	3.16402	0.00155607	0.00727946	isoleucine--tRNA ligase
AAF13_RS22690	ilvA	240.585	2.06575	4.18653	0.61858	3.71035	3.33951	0.000839268	0.00429453	threonine ammonia-lyase, biosynthetic
AAF13_RS18570	ilvI	121.152	1.65837	3.15659	0.611017	10.0697	2.71411	0.00664543	0.0243736	acetolactate synthase 3 large subunit
AAF13_RS18565	ilvN	37.4498	2.24574	4.7428	0.641137	8.72255	3.50275	0.000460489	0.00263234	acetolactate synthase small subunit
AAF13_RS14125	infA	1085.67	-3.82553	-14.1775	0.577682	727.56	-6.62222	3.53855e-11	1.31238e-09	translation initiation factor IF-1
AAF13_RS04555	intS	38.1594	-2.98316	-7.90718	0.689615	8.08879	-4.32584	1.51954e-05	0.000132917	prophage integrase IntS
AAF13_RS16975	iprA	3.98725	-4.17825	-18.1042	1.65493	2.27437	-2.52473	0.0115788	0.0385906	hydrogen peroxide resistance inhibitor IprA
AAF13_RS06565	irp1	213.131	-1.92005	-3.78437	0.576264	1.55204	-3.3319	0.00086255	0.0043991	yersiniabactin polyketide synthase HMWP1
AAF13_RS06570	irp2	349.819	-2.83447	-7.13279	0.453441	6.80824	-6.25101	4.07802e-10	1.1121e-08	yersiniabactin non-ribosomal peptide synthetase HMWP2
AAF13_RS03540	iscA	2085.41	1.56488	2.95854	0.620585	840.531	2.52163	0.0116814	0.038793	iron-sulfur cluster assembly protein IscA
AAF13_RS18095	ispC	259.028	1.24417	2.36882	0.482839	27.4818	2.57677	0.00997269	0.0339951	1-deoxy-D-xylulose-5-phosphate reductoisomerase
AAF13_RS18820	ispH	134.447	2.37528	5.18836	0.671693	11.5684	3.53626	0.00040584	0.00234891	4-hydroxy-3-methylbut-2-enyl diphosphate reductase
AAF13_RS18090	ispU	381.546	-1.73564	-3.33028	0.463176	88.8011	-3.74726	0.000178776	0.00116079	(2E,6E)-farnesyl-diphosphate-specific ditrans,polycis-undecaprenyl-diphosphate synthase
AAF13_RS12710	istA	108.943	-1.27091	-2.41314	0.496624	15.8047	-2.5591	0.0104944	0.0355382	IS21 family transposase
AAF13_RS20610	iucA	1627.48	-3.3557	-10.2369	0.455016	254.46	-7.37492	1.64445e-13	1.07127e-11	aerobactin synthase IucA
AAF13_RS20605	iucB	258.101	-1.65602	-3.15145	0.489227	57.3181	-3.38497	0.000711857	0.00376732	N(6)-hydroxylysine O-acetyltransferase
AAF13_RS17715	ivy	90.6481	2.7943	6.93695	0.622077	34.8095	4.49189	7.0594e-06	6.84655e-05	Ivy family C-type lysozyme inhibitor
AAF13_RS08265	katE	693.745	3.14451	8.84284	0.423333	41.1656	7.42798	1.10271e-13	7.63006e-12	catalase HPII
AAF13_RS02935	kbp	690.08	1.81013	3.50674	0.425695	235.076	4.25217	2.11709e-05	0.000176844	potassium binding protein Kbp
AAF13_RS07620	kdgA	129.447	1.43762	2.70874	0.570229	32.5278	2.52113	0.0116978	0.0387933	bifunctional 4-hydroxy-2-oxoglutarate aldolase/2-dehydro-3-deoxy-phosphogluconate aldolase
AAF13_RS24360	kdgK	80.0667	1.92691	3.8024	0.606214	12.0771	3.1786	0.00147988	0.00695815	2-dehydro-3-deoxygluconokinase
AAF13_RS15435	kdpA	310.925	2.94583	7.70521	0.587586	41.7594	5.01345	5.34615e-07	7.08135e-06	potassium-transporting ATPase subunit KdpA
AAF13_RS15440	kdpB	171.703	3.50188	11.3285	0.686897	15.2925	5.09812	3.43045e-07	4.74733e-06	potassium-transporting ATPase subunit KdpB
AAF13_RS15445	kdpC	40.7235	2.14324	4.41752	0.680826	12.1122	3.148	0.00164394	0.00761371	K(+)-transporting ATPase subunit C
AAF13_RS15450	kdpD	197.29	2.05668	4.16029	0.483498	10.5048	4.25376	2.10211e-05	0.000176228	two-component system sensor histidine kinase KdpD
AAF13_RS11655	kdsA	668.431	1.22016	2.32972	0.487588	88.209	2.50243	0.0123343	0.0404398	3-deoxy-8-phosphooctulonate synthase
AAF13_RS01980	kduD	41.9068	1.71245	3.27717	0.661253	4.35781	2.5897	0.00960583	0.0329871	2-dehydro-3-deoxy-D-gluconate 5-dehydrogenase KduD
AAF13_RS01975	kduI	59.6708	1.64989	3.1381	0.634733	4.75291	2.59935	0.00934016	0.0321462	5-dehydro-4-deoxy-D-glucuronate isomerase
AAF13_RS25430	kefB	141.128	1.64647	3.13066	0.544957	13.4567	3.02128	0.00251709	0.0108855	glutathione-regulated potassium-efflux system protein KefB
AAF13_RS18715	kefC	57.9661	2.6428	6.24542	0.688858	5.24279	3.83649	0.000124804	0.00085212	glutathione-regulated potassium-efflux system protein KefC
AAF13_RS18030	ldcC	209.375	2.7187	6.58281	0.4923	15.9169	5.52246	3.34291e-08	5.82622e-07	lysine decarboxylase LdcC
AAF13_RS06470	ldtA	1144.31	3.0069	8.03833	0.430051	229.121	6.99195	2.71085e-12	1.38105e-10	L,D-transpeptidase
AAF13_RS14465	ldtB	1645.84	2.09997	4.28702	0.445801	367.785	4.71056	2.47034e-06	2.71386e-05	L,D-transpeptidase
AAF13_RS13920	ldtD	3476.87	2.78204	6.87826	0.508048	423.864	5.47595	4.35177e-08	7.40232e-07	L,D-transpeptidase
AAF13_RS08815	ldtE	2408.61	3.22597	9.35648	0.414556	451.518	7.78173	7.15371e-15	6.90929e-13	L,D-transpeptidase LdtE
AAF13_RS18595	leuC	153.007	1.78192	3.43884	0.656185	3.98596	2.71558	0.00661602	0.0243042	3-isopropylmalate dehydratase large subunit
AAF13_RS18600	leuD	68.5859	2.29565	4.90976	0.677662	4.57148	3.38761	0.000705045	0.00373981	3-isopropylmalate dehydratase small subunit
AAF13_RS07910	leuE	74.4012	1.31384	2.48602	0.526933	17.9688	2.49337	0.0126537	0.0411955	leucine efflux protein LeuE
AAF13_RS15695	leuS	1416.41	1.96145	3.89453	0.430349	89.108	4.55781	5.16885e-06	5.2435e-05	leucine--tRNA ligase
AAF13_RS21190	lexA	6424.44	2.19213	4.56981	0.43788	2158.49	5.00625	5.55019e-07	7.28915e-06	repressor LexA
AAF13_RS04110	ligA	157.806	1.91694	3.7762	0.551572	12.2498	3.47541	0.000510082	0.00285997	NAD-dependent DNA ligase LigA
AAF13_RS15755	lipB	3052.09	-3.69563	-12.9567	0.63748	717.34	-5.79725	6.74113e-09	1.40143e-07	lipoyl(octanoyl) transferase LipB
AAF13_RS24860	livJ	1068.39	-2.29952	-4.92294	0.777835	133.349	-2.95631	0.00311345	0.0130388	branched chain amino acid ABC transporter substrate-binding protein LivJ
AAF13_RS01430	loiP	403.237	2.99675	7.98201	0.508771	87.2796	5.89019	3.85763e-09	8.55693e-08	metalloprotease LoiP
AAF13_RS14090	lolA	587.808	2.93157	7.62943	0.492948	129.97	5.94702	2.73062e-09	6.20547e-08	outer membrane lipoprotein chaperone LolA
AAF13_RS12070	lolC	179.962	-1.61096	-3.05456	0.510109	35.9443	-3.15808	0.00158814	0.00740706	lipoprotein-releasing ABC transporter permease subunit LolC
AAF13_RS16620	lon	6258.92	2.22839	4.68611	0.579992	451.819	3.84211	0.000121981	0.00083408	endopeptidase La
AAF13_RS12125	lpoB	132.525	1.59462	3.02015	0.520941	30.6659	3.06103	0.00220575	0.00973893	penicillin-binding protein activator LpoB
AAF13_RS26115	lptC	294.923	1.18882	2.27967	0.45248	83.7295	2.62735	0.00860532	0.0300862	LPS export ABC transporter periplasmic protein LptC
AAF13_RS18680	lptD	2263.57	1.96758	3.91112	0.479219	161.269	4.10582	4.02891e-05	0.000309239	LPS assembly protein LptD
AAF13_RS15700	lptE	244.844	2.57005	5.9383	0.523352	53.8358	4.91075	9.07303e-07	1.14925e-05	LPS assembly lipoprotein LptE
AAF13_RS18055	lpxA	367.74	1.35685	2.56125	0.437168	61.073	3.10373	0.001911	0.00859546	acyl-ACP--UDP-N-acetylglucosamine O-acyltransferase
AAF13_RS18050	lpxB	114.067	1.48073	2.7909	0.556963	8.50984	2.65858	0.00784711	0.0278554	lipid-A-disaccharide synthase
AAF13_RS19555	lpxM	39.6362	-3.34635	-10.1707	0.716181	9.72222	-4.67249	2.97568e-06	3.16404e-05	lauroyl-Kdo(2)-lipid IV(A) myristoyltransferase
AAF13_RS04280	lpxP	18556	-2.56287	-5.90883	0.506546	3014.27	-5.05951	4.20343e-07	5.66485e-06	kdo(2)-lipid IV(A) palmitoleoyltransferase
AAF13_RS05395	lpxT	15.1816	-3.50529	-11.3553	1.11926	2.91483	-3.13179	0.00173742	0.00795129	Kdo(2)-lipid A phosphotransferase
AAF13_RS18830	lspA	196.043	2.84247	7.17245	0.635123	53.9007	4.47546	7.62482e-06	7.27339e-05	signal peptidase II
AAF13_RS09900	lsrC	29.865	2.04159	4.11698	0.804442	2.19576	2.53789	0.0111523	0.0373571	autoinducer 2 ABC transporter permease LsrC
AAF13_RS09895	lsrD	16.112	2.43686	5.41463	0.904731	1.41855	2.69347	0.00707135	0.0257322	autoinducer 2 ABC transporter permease LsrD
AAF13_RS14200	ltaE	245.037	1.51979	2.8675	0.489897	38.8299	3.10227	0.0019204	0.0086269	low-specificity L-threonine aldolase
AAF13_RS14180	lysO	33.1757	-3.03463	-8.19436	0.765209	9.57818	-3.96576	7.31631e-05	0.000527503	L-lysine exporter LysO
AAF13_RS05490	lysP	409.479	1.75676	3.37939	0.433906	38.4893	4.04872	5.14981e-05	0.000382604	lysine-specific permease
AAF13_RS16525	maa	989.521	-3.41463	-10.6637	0.48381	487.086	-7.05779	1.6917e-12	9.0146e-11	maltose O-acetyltransferase
AAF13_RS14150	macB	260.798	1.75677	3.37942	0.497575	24.2363	3.53067	0.000414501	0.00239604	macrolide ABC transporter ATP-binding protein/permease MacB
AAF13_RS03900	maeB	620.374	1.90441	3.74356	0.525873	24.7229	3.62143	0.000292985	0.00177553	NADP-dependent oxaloacetate-decarboxylating malate dehydrogenase
AAF13_RS21255	malG	22.6348	2.90924	7.51223	0.832284	4.52557	3.49549	0.00047319	0.00268508	maltose ABC transporter permease MalG
AAF13_RS25075	malT	663.425	1.29602	2.4555	0.462097	10.8909	2.80464	0.00503728	0.019268	HTH-type transcriptional regulator MalT
AAF13_RS09115	malX	167.002	3.43721	10.8319	0.656672	13.2005	5.23429	1.65623e-07	2.48488e-06	PTS maltose transporter subunit IICB
AAF13_RS09110	malY	228.297	1.9523	3.86991	0.48299	29.4274	4.04211	5.29715e-05	0.000392294	bifunctional maltose regulon transcriptional repressor/cystathionine beta-lyase MalY
AAF13_RS07810	manX	694.011	3.54104	11.6402	0.445411	79.6883	7.95005	1.86431e-15	2.00998e-13	PTS mannose transporter subunit IIAB
AAF13_RS07805	manY	393.43	2.37312	5.18062	0.453142	49.5708	5.23705	1.63164e-07	2.45594e-06	PTS mannose transporter subunit IIC
AAF13_RS07800	manZ	331.803	3.10126	8.5817	0.462943	31.8335	6.69902	2.09818e-11	8.24337e-10	PTS mannose transporter subunit IID
AAF13_RS09820	marC	197.961	1.54843	2.92499	0.613606	68.2592	2.52349	0.0116196	0.038643	NAAT family transporter MarC
AAF13_RS28690	mchB	39.2123	-3.91292	-15.0628	0.716562	39.5221	-5.46068	4.74308e-08	7.967e-07	microcin H47
AAF13_RS28695	mchI	97.4213	-3.50008	-11.3143	0.597401	110.559	-5.85884	4.66109e-09	1.0145e-07	microcin H47 immunity protein MchI
AAF13_RS22770	mdtD	68.7658	-2.6549	-6.29804	0.564502	9.76508	-4.70309	2.56252e-06	2.80185e-05	multidrug transporter subunit MdtD
AAF13_RS12385	mdtG	474.655	-2.26635	-4.81106	0.583455	49.5384	-3.88437	0.000102597	0.000715248	multidrug efflux MFS transporter MdtG
AAF13_RS09225	mdtI	19.7174	-4.00499	-16.0554	0.913941	13.6524	-4.38211	1.17537e-05	0.000105806	multidrug/spermidine efflux SMR transporter subunit MdtI
AAF13_RS09220	mdtJ	133.603	-3.28071	-9.71835	0.608021	93.3079	-5.39572	6.82498e-08	1.13002e-06	multidrug/spermidine efflux SMR transporter subunit MdtJ
AAF13_RS05595	mdtQ	13.6825	-2.92069	-7.57209	0.9942	2.53904	-2.93773	0.00330626	0.0136494	multidrug resistance outer membrane protein MdtQ
AAF13_RS20815	melB	49.5965	-1.80667	-3.49835	0.647142	7.15492	-2.79177	0.005242	0.020018	melibiose:sodium transporter MelB
AAF13_RS20830	melR	184.865	2.47717	5.56805	0.591411	26.8477	4.18858	2.80709e-05	0.00022515	transcriptional regulator MelR
AAF13_RS04975	menB	199.937	1.73862	3.33716	0.556095	18.3464	3.12648	0.00176911	0.0080645	1,4-dihydroxy-2-naphthoyl-CoA synthase
AAF13_RS04965	menD	212.432	1.73424	3.32703	0.650552	10.5254	2.66579	0.00768077	0.0273908	2-succinyl-5-enolpyruvyl-6-hydroxy-3-cyclohexene-1-carboxylic-acid synthase
AAF13_RS04960	menF	483.341	1.48274	2.79479	0.433691	46.3384	3.41888	0.000628793	0.00340547	isochorismate synthase MenF
AAF13_RS05390	mepS	177.411	-2.66452	-6.34017	0.611832	51.0093	-4.35498	1.33077e-05	0.000118612	bifunctional murein DD-endopeptidase/murein LD-carboxypeptidase
AAF13_RS23485	merC	655.089	4.82908	28.4249	1.58969	346.114	3.03775	0.00238352	0.0104245	organomercurial transporter MerC
AAF13_RS23480	merP	123.754	5.05999	33.3588	2.0199	99.6365	2.50508	0.0122424	0.0401954	mercury resistance system periplasmic binding protein MerP
AAF13_RS05725	metG	622.199	2.08493	4.24256	0.431907	54.9534	4.82728	1.38411e-06	1.67103e-05	methionine--tRNA ligase
AAF13_RS17960	metQ	151.584	1.20113	2.29919	0.473948	20.6331	2.5343	0.0112671	0.0377144	methionine ABC transporter substrate-binding lipoprotein MetQ
AAF13_RS12080	mfd	843.397	1.48383	2.7969	0.463875	38.7064	3.19877	0.00138016	0.00656248	transcription-repair coupling factor
AAF13_RS05535	mglB	1118.63	3.35507	10.2324	0.471694	34.0843	7.11283	1.1369e-12	6.20079e-11	galactose/glucose ABC transporter substrate-binding protein MglB
AAF13_RS05545	mglC	177.67	2.23839	4.71869	0.659533	2.23361	3.39389	0.000689064	0.00366763	galactose/methyl galactoside ABC transporter permease MglC
AAF13_RS07755	mgrB	4.76151	-4.11121	-17.2821	1.65722	4.8732	-2.48078	0.0131094	0.042293	PhoP/PhoQ regulator MgrB
AAF13_RS20280	miaA	2818.3	1.25455	2.38593	0.397665	548.772	3.1548	0.00160608	0.00746819	tRNA (adenosine(37)-N6)-dimethylallyltransferase MiaA
AAF13_RS15600	miaB	619.085	1.97873	3.94146	0.440728	64.0267	4.48969	7.13274e-06	6.84655e-05	tRNA (N6-isopentenyl adenosine(37)-C2)-methylthiotransferase MiaB
AAF13_RS11860	minC	145.676	-2.00103	-4.00285	0.68771	43.7942	-2.9097	0.0036178	0.014661	septum site-determining protein MinC
AAF13_RS22830	mioC	678.513	-1.41521	-2.66699	0.415239	355.668	-3.40819	0.000653951	0.00350893	FMN-binding protein MioC
AAF13_RS26155	mlaB	105.218	3.10193	8.58566	0.581878	59.0626	5.33089	9.77311e-08	1.55707e-06	lipid asymmetry maintenance protein MlaB
AAF13_RS26150	mlaC	311.673	2.67864	6.40252	0.489191	85.0975	5.47565	4.359e-08	7.40232e-07	phospholipid-binding protein MlaC
AAF13_RS26145	mlaD	54.349	2.27968	4.85571	0.644341	13.881	3.53801	0.000403157	0.00233922	outer membrane lipid asymmetry maintenance protein MlaD
AAF13_RS09255	mlc	176.133	1.47049	2.77117	0.58436	18.6212	2.51641	0.0118556	0.0391809	DNA-binding transcriptional repressor Mlc
AAF13_RS09015	mliC	47.3275	1.9462	3.85359	0.702602	15.7727	2.76999	0.00560574	0.0211115	C-type lysozyme inhibitor
AAF13_RS05655	mlrA	444.099	1.84459	3.5915	0.594847	86.3002	3.10094	0.00192907	0.00865748	HTH-type transcriptional regulator MlrA
AAF13_RS03390	mltF	32.4167	-2.91142	-7.52357	0.983998	7.66216	-2.95876	0.00308876	0.012987	membrane-bound lytic murein transglycosylase MltF
AAF13_RS15265	mngA	167.312	1.73654	3.33236	0.540839	3.22767	3.21083	0.00132351	0.00635495	PTS 2-O-a-mannosyl-D-glycerate transporter subunit IIABC
AAF13_RS15270	mngR	86.3654	-1.57017	-2.9694	0.530817	21.2616	-2.95803	0.00309609	0.0129896	mannosyl-D-glycerate transport/metabolism system transcriptional repressor MngR
AAF13_RS04680	mnmC	206.644	-1.25556	-2.3876	0.465039	18.1849	-2.6999	0.00693597	0.025319	bifunctional tRNA (5-methylaminomethyl-2-thiouridine)(34)-methyltransferase MnmD/FAD-dependent 5-carboxymethylaminomethyl-2-thiouridine(34) oxidoreductase MnmC
AAF13_RS14480	mntS	158.342	-4.70978	-26.1688	0.561553	367.576	-8.38705	4.98479e-17	8.25339e-15	manganase accumulation protein MntS
AAF13_RS14665	moaB	264.597	1.93712	3.82941	0.599499	68.659	3.23123	0.00123257	0.00599601	molybdenum cofactor biosynthesis protein B
AAF13_RS14660	moaC	288.789	1.73352	3.32539	0.670702	55.79	2.58464	0.00974805	0.0333766	cyclic pyranopterin monophosphate synthase MoaC
AAF13_RS15090	modA	212.725	-2.2645	-4.80489	0.491266	48.3755	-4.60952	4.03593e-06	4.15791e-05	molybdate ABC transporter substrate-binding protein
AAF13_RS15085	modB	51.92	-1.83569	-3.56942	0.645359	10.6549	-2.84445	0.00444886	0.0173756	molybdate ABC transporter permease subunit
AAF13_RS15105	modF	406.047	-1.6483	-3.13465	0.48265	49.9555	-3.41511	0.000637557	0.00343688	molybdate ABC transporter ATP-binding protein ModF
AAF13_RS14420	moeA	682.992	2.11754	4.33953	0.4505	91.414	4.70042	2.59625e-06	2.8254e-05	molybdopterin molybdotransferase MoeA
AAF13_RS14425	moeB	204.184	3.04681	8.26383	0.545429	37.7336	5.58608	2.32248e-08	4.27263e-07	molybdopterin-synthase adenylyltransferase MoeB
AAF13_RS07055	motA	70.9936	2.83991	7.15975	0.689942	17.0091	4.11616	3.8524e-05	0.000299158	flagellar motor stator protein MotA
AAF13_RS07060	motB	36.3285	3.6526	12.576	0.706053	7.19308	5.17327	2.30037e-07	3.33267e-06	flagellar motor protein MotB
AAF13_RS18520	mraY	158.068	2.27535	4.84116	0.650153	6.30548	3.49972	0.000465745	0.00265257	phospho-N-acetylmuramoyl-pentapeptide-transferase
AAF13_RS18205	mrcB	294.898	2.07018	4.19939	0.492055	15.1289	4.20721	2.58537e-05	0.000209176	bifunctional glycosyl transferase/transpeptidase
AAF13_RS15730	mrdA	496.717	-2.45892	-5.49805	0.663917	31.2689	-3.70366	0.000212515	0.00134593	peptidoglycan DD-transpeptidase MrdA
AAF13_RS25670	mscL	403.989	2.69858	6.49162	0.433838	179.163	6.22024	4.96397e-10	1.31503e-08	large-conductance mechanosensitive channel protein MscL
AAF13_RS01515	mscS	402.159	2.38953	5.23986	0.463245	97.245	5.15824	2.49279e-07	3.589e-06	small-conductance mechanosensitive channel MscS
AAF13_RS20020	msrA	168.421	1.3212	2.49874	0.505534	39.6083	2.61347	0.00896271	0.0310779	peptide-methionine (S)-S-oxide reductase MsrA
AAF13_RS06610	mtfA	547.691	1.78585	3.44822	0.523872	30.1132	3.40895	0.000652138	0.00350326	DgsA anti-repressor MtfA
AAF13_RS23920	mtlA	753.815	2.96347	7.79999	0.449066	27.6426	6.59919	4.13399e-11	1.50907e-09	PTS mannitol transporter subunit IICBA
AAF13_RS23915	mtlD	326.595	2.49322	5.63033	0.467693	25.8298	5.33088	9.77366e-08	1.55707e-06	mannitol-1-phosphate 5-dehydrogenase
AAF13_RS26310	mtr	10915	1.56753	2.96396	0.400851	1695.2	3.9105	9.21035e-05	0.000649912	tryptophan permease
AAF13_RS13925	mukB	488.845	1.47702	2.78374	0.588579	7.44702	2.50947	0.0120912	0.0398116	chromosome partition protein MukB
AAF13_RS26165	murA	151.255	1.89315	3.71445	0.477057	16.2452	3.96839	7.23593e-05	0.00052252	UDP-N-acetylglucosamine 1-carboxyvinyltransferase
AAF13_RS18500	murC	243.94	2.52824	5.76868	0.690361	3.04737	3.6622	0.000250054	0.0015498	UDP-N-acetylmuramate--L-alanine ligase
AAF13_RS18515	murD	153.58	2.86527	7.28675	0.585383	3.17602	4.8947	9.84551e-07	1.24032e-05	UDP-N-acetylmuramoyl-L-alanine--D-glutamate ligase
AAF13_RS18530	murE	421.439	2.41008	5.31503	0.603206	12.3586	3.99545	6.45722e-05	0.000472171	UDP-N-acetylmuramoyl-L-alanyl-D-glutamate--2,6-diaminopimelate ligase
AAF13_RS18525	murF	280.601	2.84554	7.18776	0.642554	7.23451	4.42848	9.48979e-06	8.79893e-05	UDP-N-acetylmuramoyl-tripeptide--D-alanyl-D-alanine ligase
AAF13_RS18505	murG	148.295	2.08769	4.25068	0.52759	5.28497	3.95704	7.58846e-05	0.000542903	undecaprenyldiphospho-muramoylpentapeptide beta-N-acetylglucosaminyltransferase
AAF13_RS21615	murI	595.489	-1.5055	-2.83924	0.578415	103.647	-2.60281	0.0092463	0.0318942	glutamate racemase
AAF13_RS23740	mutM	361.948	1.82613	3.54585	0.593692	73.0582	3.0759	0.00209871	0.00931956	bifunctional DNA-formamidopyrimidine glycosylase/DNA-(apurinic or apyrimidinic site) lyase
AAF13_RS03290	nadB	177.69	-1.90611	-3.74797	0.593677	12.6265	-3.21069	0.00132418	0.00635495	L-aspartate oxidase
AAF13_RS15535	nagB	457.44	-1.95539	-3.8782	0.645792	175.58	-3.02789	0.00246267	0.0106948	glucosamine-6-phosphate deaminase
AAF13_RS15530	nagE	198.933	1.68484	3.21505	0.577395	13.6222	2.91801	0.00352277	0.0143448	PTS N-acetyl glucosamine transporter subunit IIABC
AAF13_RS12115	nagZ	87.0454	1.58228	2.99442	0.538109	12.7883	2.94044	0.00327747	0.0135664	beta-N-acetylhexosaminidase
AAF13_RS26025	nanK	37.1362	2.67786	6.39905	0.73583	5.06858	3.63923	0.000273454	0.0016769	N-acetylmannosamine kinase
AAF13_RS26005	nanR	225.176	-2.08492	-4.24253	0.490244	75.4389	-4.25283	2.11089e-05	0.000176644	transcriptional regulator NanR
AAF13_RS10145	narH	714.132	5.48925	44.9187	0.670801	25.1981	8.18312	2.76586e-16	3.46555e-14	nitrate reductase subunit beta
AAF13_RS10155	narI	215.983	4.64005	24.9341	0.675119	15.8088	6.87293	6.28951e-12	2.91582e-10	respiratory nitrate reductase subunit gamma
AAF13_RS11610	narL	84.1327	2.34382	5.07643	0.561447	17.9265	4.1746	2.9851e-05	0.000237374	two-component system response regulator NarL
AAF13_RS03870	narQ	151.171	-1.4162	-2.66881	0.527104	19.3937	-2.68675	0.00721502	0.0260922	nitrate/nitrite two-component system sensor histidine kinase NarQ
AAF13_RS10135	narU	1153.09	4.86191	29.0791	0.46633	78.0352	10.4259	1.88853e-25	1.09441e-22	nitrate/nitrite transporter NarU
AAF13_RS10150	narW	251.583	5.9794	63.0927	0.624424	18.5842	9.57587	1.01006e-21	3.12175e-19	nitrate reductase molybdenum cofactor assembly chaperone
AAF13_RS10140	narZ	1863.26	5.27349	38.6793	0.486392	34.6	10.8421	2.17507e-27	2.5209e-24	nitrate reductase Z subunit alpha
AAF13_RS08960	nemA	1984.11	2.71236	6.55393	0.605355	329.635	4.48061	7.443e-06	7.11459e-05	N-ethylmaleimide reductase
AAF13_RS08965	nemR	1026.92	1.91071	3.75995	0.452863	377.506	4.21919	2.45187e-05	0.000200121	DNA-binding transcriptional regulator NemR
AAF13_RS06085	neuB	581.761	2.68011	6.40904	0.456193	88.703	5.87495	4.22972e-09	9.30884e-08	N-acetylneuraminate synthase
AAF13_RS06095	neuC	316.277	3.67159	12.7426	0.536882	39.7593	6.83873	7.99001e-12	3.5617e-10	UDP-N-acetylglucosamine 2-epimerase (hydrolyzing)
AAF13_RS05475	nfo	103.681	1.45318	2.73811	0.500747	20.4234	2.90203	0.00370759	0.0149724	deoxyribonuclease IV
AAF13_RS16130	nfrA	99.7706	2.17668	4.52111	0.608602	4.72123	3.57652	0.000348199	0.00205115	bacteriophage adsorption protein NfrA
AAF13_RS27200	nikB	3661.81	1.31253	2.48377	0.508252	242.036	2.58244	0.00981044	0.0335655	IncI1-type relaxase NikB
AAF13_RS23290	nlpA	92.1973	1.61175	3.05623	0.564907	17.5868	2.85313	0.00432908	0.017037	lipoprotein NlpA
AAF13_RS02505	nlpD	4657.01	2.00022	4.00061	0.467686	580.53	4.27684	1.89562e-05	0.000161843	murein hydrolase activator NlpD
AAF13_RS26295	nlpI	18730.6	-1.76133	-3.3901	0.412044	3535.06	-4.27461	1.91471e-05	0.00016299	lipoprotein NlpI
AAF13_RS02715	norR	1360.75	-1.72369	-3.3028	0.40402	189.084	-4.26635	1.98699e-05	0.000167485	nitric oxide reductase transcriptional regulator NorR
AAF13_RS02710	norV	39.2107	-1.75663	-3.37907	0.675298	7.5686	-2.60126	0.00928822	0.0320074	anaerobic nitric oxide reductase flavorubredoxin
AAF13_RS02885	nrdE	149.165	-1.55372	-2.93573	0.611218	8.63429	-2.542	0.0110219	0.0370003	class 1b ribonucleoside-diphosphate reductase subunit alpha
AAF13_RS02895	nrdH	32.2862	-2.74424	-6.70035	0.782403	23.3032	-3.50745	0.000452426	0.00259264	glutaredoxin-like protein NrdH
AAF13_RS02890	nrdI	13.4569	-2.63369	-6.20611	0.937183	6.78532	-2.81022	0.00495075	0.0189683	class Ib ribonucleoside-diphosphate reductase assembly flavoprotein NrdI
AAF13_RS20245	nsrR	1434.31	-2.91936	-7.56511	0.485336	751.001	-6.01514	1.79733e-09	4.18715e-08	nitric oxide-sensing transcriptional repressor NsrR
AAF13_RS07540	nudB	205.701	4.14842	17.7336	0.615969	77.2762	6.73479	1.64171e-11	6.607e-10	dihydroneopterin triphosphate diphosphatase
AAF13_RS25195	nudE	339.707	-2.26884	-4.81934	0.504012	162.533	-4.50156	6.74573e-06	6.57e-05	ADP compounds hydrolase NudE
AAF13_RS03880	nudK	139.118	-1.5567	-2.9418	0.504176	33.5206	-3.08761	0.00201775	0.00901185	GDP-mannose pyrophosphatase NudK
AAF13_RS04865	nuoA	342.33	-1.84757	-3.59893	0.531115	87.9184	-3.47866	0.000503923	0.00283518	NADH-quinone oxidoreductase subunit NuoA
AAF13_RS04875	nuoC	276.837	1.40723	2.65227	0.54544	5.92816	2.57999	0.00988027	0.0337546	NADH-quinone oxidoreductase subunit C/D
AAF13_RS04880	nuoE	125.479	2.11696	4.3378	0.532485	8.97233	3.97563	7.0192e-05	0.000508453	NADH-quinone oxidoreductase subunit NuoE
AAF13_RS04885	nuoF	239.154	2.29115	4.89445	0.619828	4.13271	3.69642	0.000218659	0.00137919	NADH-quinone oxidoreductase subunit NuoF
AAF13_RS04890	nuoG	529.555	1.82747	3.54913	0.452409	4.22615	4.03941	5.3585e-05	0.000395574	NADH-quinone oxidoreductase subunit NuoG
AAF13_RS04900	nuoI	61.5895	2.6064	6.08983	0.749967	1.35634	3.47535	0.00051018	0.00285997	NADH-quinone oxidoreductase subunit NuoI
AAF13_RS04915	nuoL	204.613	1.89098	3.70887	0.584869	1.38535	3.23316	0.00122427	0.00596189	NADH-quinone oxidoreductase subunit L
AAF13_RS01280	nupG	313.156	2.93196	7.63144	0.591835	25.8434	4.95401	7.27e-07	9.33621e-06	nucleoside permease NupG
AAF13_RS21540	nusG	568.651	1.55447	2.93725	0.44861	153.677	3.46508	0.000530082	0.00293253	transcription termination/antitermination protein NusG
AAF13_RS15285	odhB	687.973	1.53059	2.88904	0.517376	9.44237	2.95837	0.00309269	0.012987	2-oxoglutarate dehydrogenase complex dihydrolipoyllysine-residue succinyltransferase
AAF13_RS13750	ompA	10828.8	1.63929	3.11512	0.668968	1749.92	2.45047	0.014267	0.0450863	porin OmpA
AAF13_RS25140	ompR	227.782	1.37991	2.60253	0.518463	48.9162	2.66154	0.00777831	0.0276961	two-component system response regulator OmpR
AAF13_RS14490	ompX	1362.33	1.4199	2.67566	0.445774	595.556	3.18524	0.00144636	0.00684636	outer membrane protein OmpX
AAF13_RS19205	opgB	226.647	2.24609	4.74397	0.532006	16.5038	4.22193	2.42216e-05	0.000198746	phosphatidylglycerol--membrane-oligosaccharide glycerophosphotransferase
AAF13_RS14485	opgE	528.249	-3.57527	-11.9197	0.530634	91.5972	-6.73774	1.60874e-11	6.57354e-10	phosphoethanolamine transferase
AAF13_RS10930	osmB	3171	3.96549	15.6218	0.47915	2984.95	8.27608	1.27291e-16	1.73565e-14	osmotically-inducible lipoprotein OsmB
AAF13_RS10070	osmC	317.262	3.2748	9.6786	0.500189	121.051	6.54712	5.86553e-11	2.06004e-09	peroxiredoxin OsmC
AAF13_RS08230	osmE	133.887	2.22087	4.66174	0.567746	56.3742	3.91173	9.16365e-05	0.000647602	osmotically-inducible lipoprotein OsmE
AAF13_RS05630	osmF	286.108	4.33529	20.1861	0.577451	59.8052	7.50763	6.02072e-14	4.65201e-12	glycine betaine ABC transporter substrate-binding protein OsmF
AAF13_RS19110	osmY	1973.64	4.91951	30.2636	0.46935	663.671	10.4815	1.05016e-25	6.95504e-23	molecular chaperone OsmY
AAF13_RS07035	otsA	2158.31	3.06471	8.36697	0.467169	241.533	6.56017	5.37467e-11	1.91669e-09	alpha,alpha-trehalose-phosphate synthase
AAF13_RS07030	otsB	1416.45	2.52199	5.74372	0.453357	255.242	5.56291	2.65311e-08	4.80462e-07	trehalose-phosphatase
AAF13_RS07840	pabB	45.5273	-1.80322	-3.48998	0.744548	8.13763	-2.4219	0.0154396	0.0480067	aminodeoxychorismate synthase component 1
AAF13_RS17405	paoB	26.009	2.49389	5.63294	0.818151	4.08465	3.0482	0.00230215	0.0101339	aldehyde oxidoreductase FAD-binding subunit PaoB
AAF13_RS17410	paoC	55.9598	2.27452	4.83836	0.617857	2.64708	3.6813	0.000232045	0.00145177	aldehyde oxidoreductase molybdenum-binding subunit PaoC
AAF13_RS02500	pcm	125.5	1.5577	2.94385	0.517654	26.6951	3.00916	0.00261972	0.0112246	protein-L-isoaspartate O-methyltransferase
AAF13_RS24665	pcoA	268.236	1.65995	3.16006	0.569484	10.5056	2.91484	0.00355875	0.0144628	multicopper oxidase PcoA
AAF13_RS24670	pcoB	96.4957	1.90455	3.74391	0.670793	4.21425	2.83924	0.00452207	0.0176023	copper resistance outer membrane transporter PcoB
AAF13_RS24695	pcoE	119.808	1.65635	3.15218	0.557075	34.8592	2.9733	0.00294621	0.012496	copper resistance system metallochaperone PcoE
AAF13_RS16535	pdeB	1003.11	1.87962	3.67977	0.417021	107.544	4.50724	6.56752e-06	6.45064e-05	cyclic-guanylate-specific phosphodiesterase PdeB
AAF13_RS18390	pdhR	528.763	-2.03251	-4.09117	0.42336	173.27	-4.80091	1.57949e-06	1.83983e-05	pyruvate dehydrogenase complex transcriptional repressor PdhR
AAF13_RS19815	pepA	335.226	-1.95885	-3.88752	0.599995	60.7871	-3.26478	0.00109551	0.0054087	leucyl aminopeptidase
AAF13_RS12010	pepT	234.788	1.61216	3.05708	0.531372	32.6851	3.03395	0.00241373	0.0105368	peptidase T
AAF13_RS21920	pfkA	1551.14	1.56796	2.96484	0.413822	225.185	3.78896	0.00015128	0.00100048	6-phosphofructokinase
AAF13_RS14030	pflB	4822.37	2.53641	5.80143	0.396828	302.763	6.3917	1.64046e-10	5.03654e-09	formate C-acetyltransferase
AAF13_RS13010	pgaA	17.352	-2.23207	-4.69809	0.843126	1.61872	-2.64738	0.00811185	0.0285981	poly-beta-1,6 N-acetyl-D-glucosamine export porin PgaA
AAF13_RS21300	pgi	790.981	1.72328	3.30186	0.482018	98.192	3.57513	0.000350051	0.00205944	glucose-6-phosphate isomerase
AAF13_RS15070	pgl	246.546	2.22721	4.68226	0.473447	30.1298	4.70423	2.54821e-06	2.79278e-05	6-phosphogluconolactonase
AAF13_RS15475	pgm	818.686	3.39166	10.4952	0.431215	58.0295	7.86537	3.68006e-15	3.70886e-13	alpha-D-glucose phosphate-specific phosphoglucomutase
AAF13_RS10680	pgrR	134.83	-1.94739	-3.85675	0.491615	33.5388	-3.9612	7.45746e-05	0.000535182	DNA-binding transcriptional regulator PgrR
AAF13_RS08375	pheS	138.305	-1.34466	-2.53971	0.496424	19.1485	-2.7087	0.00675481	0.0247161	phenylalanine--tRNA ligase subunit alpha
AAF13_RS08380	pheT	608.046	1.564	2.95672	0.450499	31.4036	3.4717	0.000517173	0.00288175	phenylalanine--tRNA ligase subunit beta
AAF13_RS20955	phnO	30.5124	2.4718	5.54736	0.848636	13.5911	2.91267	0.00358349	0.0145473	aminoalkylphosphonate N-acetyltransferase
AAF13_RS20960	phnP	50.0995	2.81536	7.03895	0.683594	10.5242	4.11847	3.81399e-05	0.000296672	phosphonate metabolism protein PhnP
AAF13_RS12000	phoQ	128.467	-1.84582	-3.59457	0.516359	18.5901	-3.57468	0.000350651	0.00206035	two-component system sensor histidine kinase PhoQ
AAF13_RS30095	pilL	279.655	-4.67035	-25.4633	0.732256	39.1538	-6.37803	1.79381e-10	5.43536e-09	type IV pilus biogenesis lipoprotein PilL
AAF13_RS27410	pilP	6.09859	-6.36523	-82.4378	1.95948	1.72327	-3.24843	0.00116043	0.00569284	type IV pilus biogenesis protein PilP
AAF13_RS27380	pilV	20.1744	-2.00631	-4.01755	0.812453	2.9747	-2.46945	0.013532	0.0433846	shufflon system plasmid conjugative transfer pilus tip adhesin PilV
AAF13_RS19945	pmbA	526.554	1.22254	2.33358	0.441117	66.1825	2.77148	0.00558029	0.0210327	metalloprotease PmbA
AAF13_RS08070	pncA	69.0644	1.85992	3.62987	0.554467	15.8662	3.35442	0.000795306	0.00412035	bifunctional nicotinamidase/pyrazinamidase
AAF13_RS13880	pncB	351.981	-1.63374	-3.10316	0.427111	49.0047	-3.82508	0.000130727	0.000886038	nicotinate phosphoribosyltransferase
AAF13_RS09205	pntA	172.724	1.68395	3.21307	0.595339	17.0427	2.82856	0.00467578	0.0180641	Re/Si-specific NAD(P)(+) transhydrogenase subunit alpha
AAF13_RS09210	pntB	85.3322	1.94254	3.84381	0.594984	6.17602	3.26486	0.0010952	0.0054087	Re/Si-specific NAD(P)(+) transhydrogenase subunit beta
AAF13_RS15155	pnuC	108.954	1.41693	2.67017	0.519805	22.9527	2.72589	0.00641283	0.0236703	nicotinamide riboside transporter PnuC
AAF13_RS12025	potB	54.3805	2.16149	4.47378	0.622024	10.0874	3.47494	0.000510972	0.00286095	spermidine/putrescine ABC transporter permease PotB
AAF13_RS12030	potC	77.2493	2.99152	7.95309	0.595746	16.2551	5.02146	5.1279e-07	6.81174e-06	spermidine/putrescine ABC transporter permease PotC
AAF13_RS12035	potD	134.942	3.29065	9.7855	0.558128	18.0118	5.89586	3.72729e-09	8.38821e-08	spermidine/putrescine ABC transporter substrate-binding protein PotD
AAF13_RS14280	potF	386.718	2.98946	7.94177	0.563943	44.5532	5.301	1.15173e-07	1.79175e-06	spermidine/putrescine ABC transporter substrate-binding protein PotF
AAF13_RS14275	potG	104.661	2.0741	4.21083	0.590584	6.78488	3.51196	0.000444822	0.00256492	putrescine ABC transporter ATP-binding subunit PotG
AAF13_RS14270	potH	59.274	2.43859	5.42113	0.652841	5.41196	3.73536	0.000187449	0.00121201	putrescine ABC transporter permease PotH
AAF13_RS14265	potI	68.6743	3.09379	8.53735	0.651296	6.66894	4.7502	2.03213e-06	2.27428e-05	putrescine ABC transporter permease PotI
AAF13_RS14195	poxB	2372.42	3.33042	10.059	0.54623	235.215	6.0971	1.08012e-09	2.64943e-08	ubiquinone-dependent pyruvate dehydrogenase
AAF13_RS19985	ppa	1094.16	2.1475	4.4306	0.479273	391.391	4.48075	7.43821e-06	7.11459e-05	inorganic diphosphatase
AAF13_RS18420	ppdD	27.4367	-4.7543	-26.9889	1.05112	7.01031	-4.52309	6.09433e-06	6.06295e-05	prepilin peptidase-dependent pilin
AAF13_RS25360	ppiA	340.781	2.00907	4.02524	0.701398	133.001	2.86438	0.0041782	0.0165133	peptidylprolyl isomerase A
AAF13_RS16200	ppiB	572.99	1.33829	2.52852	0.536582	188.346	2.49411	0.0126275	0.0411464	peptidylprolyl isomerase B
AAF13_RS13780	pqiB	229.115	1.54001	2.90797	0.497933	17.5755	3.09281	0.00198271	0.00887245	intermembrane transport protein PqiB
AAF13_RS13775	pqiC	131.034	1.8031	3.48969	0.503953	25.6621	3.57791	0.000346354	0.00204547	membrane integrity-associated transporter subunit PqiC
AAF13_RS20115	priB	1314.38	1.6242	3.08271	0.406578	778.693	3.9948	6.47487e-05	0.000472716	primosomal replication protein N
AAF13_RS24525	prlC	1257.09	2.23523	4.70838	0.443727	98.0541	5.0374	4.71907e-07	6.30479e-06	oligopeptidase A
AAF13_RS17975	proS	511.044	1.26166	2.39771	0.465147	49.4958	2.71239	0.00667997	0.0244809	proline--tRNA ligase
AAF13_RS02875	proV	31.8216	-3.08397	-8.47947	0.733954	6.0308	-4.20186	2.6473e-05	0.000213441	glycine betaine/L-proline ABC transporter ATP-binding protein ProV
AAF13_RS16830	proY	202.135	-1.34205	-2.53512	0.523799	20.0797	-2.56215	0.0104025	0.0352787	proline-specific permease ProY
AAF13_RS17160	prpR	314.948	3.82526	14.1748	0.558005	14.6297	6.85524	7.11935e-12	3.23582e-10	propionate catabolism operon regulatory protein PrpR
AAF13_RS16920	psiF	1052.33	3.65239	12.5741	0.416072	561.662	8.77825	1.66037e-18	3.34673e-16	phosphate starvation-inducible protein PsiF
AAF13_RS10805	pspA	34801.6	3.88854	14.8104	0.463448	10823.3	8.39046	4.84243e-17	8.25339e-15	phage shock protein PspA
AAF13_RS10800	pspB	3323.54	3.94217	15.3713	0.481303	3018.48	8.19061	2.59915e-16	3.34713e-14	envelope stress response membrane protein PspB
AAF13_RS10795	pspC	2237.43	4.65255	25.1511	0.461423	1259.26	10.083	6.56596e-24	2.76725e-21	envelope stress response membrane protein PspC
AAF13_RS10790	pspD	3100.75	4.53266	23.1455	0.554417	2813.52	8.17555	2.94528e-16	3.59325e-14	phage shock protein PspD
AAF13_RS10785	pspE	3728.81	5.03139	32.704	0.604804	2359.46	8.31905	8.8673e-17	1.37029e-14	thiosulfate sulfurtransferase PspE
AAF13_RS10810	pspF	37.7777	-1.87947	-3.67939	0.633695	9.23166	-2.96589	0.00301811	0.0127315	phage shock protein operon transcriptional activator
AAF13_RS21155	pspG	2837.74	4.05027	16.5673	0.425018	2482.56	9.52963	1.57844e-21	4.57354e-19	envelope stress response protein PspG
AAF13_RS04815	pta	671.155	2.35066	5.10059	0.456713	22.4546	5.14692	2.648e-07	3.78892e-06	phosphate acetyltransferase
AAF13_RS02095	ptrA	732.023	-1.40031	-2.63959	0.516448	58.0701	-2.71143	0.0066993	0.0245323	pitrilysin
AAF13_RS07650	ptrB	3468.2	-2.45333	-5.4768	0.660401	252.432	-3.71491	0.000203274	0.00129804	oligopeptidase B
AAF13_RS12145	ptsG	387.494	1.71862	3.2912	0.482962	26.1555	3.55849	0.000372991	0.00216962	PTS glucose transporter subunit IIBC
AAF13_RS04090	ptsH	749.793	2.52735	5.76513	0.42879	413.804	5.89416	3.76598e-09	8.43434e-08	phosphocarrier protein Hpr
AAF13_RS04085	ptsI	3307.76	2.96435	7.80471	0.388824	267.24	7.62388	2.46156e-14	2.23059e-12	phosphoenolpyruvate-protein phosphotransferase PtsI
AAF13_RS16210	purE	123.702	-1.69283	-3.23289	0.512392	51.8535	-3.30377	0.000953942	0.00481227	5-(carboxyamino)imidazole ribonucleotide mutase
AAF13_RS07625	purT	66.2926	-1.80184	-3.48666	0.609741	13.2299	-2.9551	0.00312569	0.0130783	formate-dependent phosphoribosylglycinamide formyltransferase
AAF13_RS11555	purU	122.683	-2.86861	-7.30363	0.610897	28.1443	-4.69574	2.65643e-06	2.87739e-05	formyltetrahydrofolate deformylase
AAF13_RS10835	puuD	47.3175	-1.97684	-3.93629	0.584567	11.5091	-3.38171	0.000720367	0.00380367	gamma-glutamyl-gamma-aminobutyrate hydrolase
AAF13_RS15365	pxpC	99.9589	1.44705	2.7265	0.584584	12.2885	2.47535	0.0133106	0.0427934	5-oxoprolinase subunit PxpC
AAF13_RS07595	pyk	747.475	1.60508	3.04212	0.425957	44.1929	3.76817	0.00016445	0.0010753	pyruvate kinase
AAF13_RS12340	pyrC	434.308	-2.94253	-7.68759	0.449055	99.9268	-6.55272	5.64987e-11	1.99945e-09	dihydroorotase
AAF13_RS13810	pyrD	198.844	-3.5879	-12.0245	0.471399	49.8616	-7.61117	2.71616e-14	2.33187e-12	quinone-dependent dihydroorotate dehydrogenase
AAF13_RS10940	pyrF	76.5059	-1.70206	-3.25365	0.699616	27.1652	-2.43285	0.0149805	0.0469572	orotidine-5'-phosphate decarboxylase
AAF13_RS02305	pyrG	3061.43	-1.04936	-2.06961	0.406453	314.709	-2.58175	0.00983016	0.0336081	CTP synthase (glutamine hydrolyzing)
AAF13_RS19885	pyrL	115.489	2.21797	4.6524	0.646616	129.119	3.43013	0.000603297	0.00329433	pyr operon leader peptide
AAF13_RS20055	qorB	100.913	1.81988	3.53053	0.663148	16.4039	2.74431	0.00606385	0.0225799	NAD(P)H:quinone oxidoreductase
AAF13_RS16595	queC	209.69	1.27572	2.42119	0.508712	39.9803	2.50774	0.0121507	0.0399508	7-cyano-7-deazaguanine synthase QueC
AAF13_RS02380	queD	23.6106	-4.05544	-16.6269	1.03545	28.4877	-3.91661	8.98047e-05	0.000636597	6-carboxytetrahydropterin synthase QueD
AAF13_RS20305	queG	424.049	-2.31001	-4.95888	0.53894	55.7592	-4.28622	1.8174e-05	0.000155739	tRNA epoxyqueuosine(34) reductase QueG
AAF13_RS19035	radA	101.282	1.50812	2.84438	0.622506	8.35147	2.42265	0.0154077	0.0479396	DNA repair protein RadA
AAF13_RS03160	raiA	16334.9	1.42366	2.68266	0.48122	6525.11	2.95845	0.00309194	0.012987	ribosome-associated translation inhibitor RaiA
AAF13_RS14085	rarA	294.321	1.76318	3.39446	0.487724	20.2002	3.61512	0.000300204	0.00181217	replication-associated recombination protein RarA
AAF13_RS03060	ratA	169.735	-2.69985	-6.49732	0.518699	107.006	-5.20504	1.93958e-07	2.85456e-06	type II toxin-antitoxin system toxin RatA
AAF13_RS22795	rbsA	684.019	4.8323	28.4884	0.498549	60.2111	9.69273	3.23761e-22	1.15458e-19	ribose ABC transporter ATP-binding protein RbsA
AAF13_RS22785	rbsB	461.433	4.86996	29.2418	0.507356	51.6196	9.5987	8.09573e-22	2.68084e-19	ribose ABC transporter substrate-binding protein RbsB
AAF13_RS22790	rbsC	280.55	4.85595	28.9593	0.683472	32.7941	7.10483	1.20469e-12	6.49412e-11	ribose ABC transporter permease
AAF13_RS22800	rbsD	692.859	5.07421	33.6891	0.464823	223.538	10.9164	9.61944e-28	1.48652e-24	D-ribose pyranase
AAF13_RS14325	rcdA	73.0764	-2.12803	-4.3712	0.680035	38.2721	-3.12929	0.00175229	0.00799656	DNA-binding transcriptional regulator RcdA
AAF13_RS03075	recN	29735.6	4.38232	20.8551	0.613224	3878.33	7.14636	8.91066e-13	5.09998e-11	DNA repair protein RecN
AAF13_RS26740	repA	514.121	-2.40576	-5.29916	0.498217	99.945	-4.82874	1.37397e-06	1.66312e-05	incFII family plasmid replication initiator RepA
AAF13_RS23765	rfaP	197.572	2.60932	6.10218	0.780236	33.1714	3.34428	0.000824974	0.00423541	lipopolysaccharide core heptose(I) kinase RfaP
AAF13_RS23755	rfaQ	1017.68	1.80338	3.49036	0.599062	152.176	3.01033	0.00260961	0.0111968	lipopolysaccharide core heptosyltransferase RfaQ
AAF13_RS23775	rfaY	148.786	2.3539	5.11205	0.762705	29.7377	3.08626	0.00202695	0.00904421	lipopolysaccharide core heptose(II) kinase RfaY
AAF13_RS22575	rffM	38.2808	1.90072	3.73399	0.704867	5.6468	2.69657	0.00700586	0.025554	lipopolysaccharide N-acetylmannosaminouronosyltransferase
AAF13_RS22640	rho	8944.15	-2.70039	-6.49975	0.416025	1114.09	-6.49091	8.53172e-11	2.86616e-09	transcription termination factor Rho
AAF13_RS22645	rhoL	2430.44	-3.029	-8.16246	0.476074	4161.47	-6.36246	1.98546e-10	5.90038e-09	rho operon leader peptide RhoL
AAF13_RS15420	rhsC	1738.39	-2.15261	-4.44632	0.80151	55.8987	-2.68569	0.00723796	0.026113	rhs element protein RhsC
AAF13_RS22405	rhtC	276.35	-1.32491	-2.50517	0.435821	58.955	-3.04003	0.00236556	0.0103655	threonine export protein RhtC
AAF13_RS00380	ribB	4135.74	1.39902	2.63722	0.422242	887.012	3.31332	0.000921963	0.00466618	3,4-dihydroxy-2-butanone-4-phosphate synthase
AAF13_RS15650	rihA	111.934	-1.39746	-2.63437	0.580395	10.6226	-2.40778	0.01605	0.0494077	pyrimidine-specific ribonucleoside hydrolase RihA
AAF13_RS03110	rimM	4255.7	3.29953	9.84592	0.397057	1408.85	8.30996	9.57329e-17	1.43167e-14	ribosome maturation factor RimM
AAF13_RS26260	rimP	512.879	-2.06376	-4.18073	0.467132	215.961	-4.41793	9.9652e-06	9.15928e-05	ribosome maturation factor RimP
AAF13_RS15725	rlmH	329.169	-2.31087	-4.96183	0.567866	99.7638	-4.0694	4.71346e-05	0.000354734	23S rRNA (pseudouridine(1915)-N(3))-methyltransferase RlmH
AAF13_RS24520	rlmJ	224.594	-1.70367	-3.25727	0.462513	55.8206	-3.68349	0.000230059	0.00144129	23S rRNA (adenine(2030)-N(6))-methyltransferase
AAF13_RS22360	rmuC	272.255	2.20049	4.59635	0.4631	31.0617	4.75165	2.01768e-06	2.26488e-05	DNA recombination protein RmuC
AAF13_RS07880	rnd	68.9432	-1.52961	-2.88707	0.578913	9.75386	-2.6422	0.00823683	0.0289507	ribonuclease D
AAF13_RS25905	rng	228.781	1.66786	3.17743	0.49767	14.7764	3.35134	0.000804219	0.00415648	ribonuclease G
AAF13_RS23050	rnpA	209.246	-2.62508	-6.16917	0.509849	137.581	-5.14873	2.62252e-07	3.76409e-06	ribonuclease P protein component
AAF13_RS18015	rof	283.749	1.72305	3.30133	0.506172	212.149	3.40407	0.000663897	0.00354436	Rho-binding antiterminator
AAF13_RS21530	rplA	6477.21	2.63759	6.2229	0.462112	1733.19	5.70768	1.14528e-08	2.27876e-07	50S ribosomal protein L1
AAF13_RS25535	rplB	1433.38	2.68314	6.42253	0.778725	254.266	3.44556	0.000569884	0.00312291	50S ribosomal protein L2
AAF13_RS25520	rplC	3092.96	1.85968	3.62926	0.600006	807.708	3.09943	0.00193895	0.00869341	50S ribosomal protein L3
AAF13_RS25525	rplD	1517.51	2.47935	5.57646	0.694818	375.229	3.56834	0.000359246	0.00210552	50S ribosomal protein L4
AAF13_RS20105	rplI	937.313	2.42459	5.36878	0.629815	324.977	3.84969	0.000118267	0.00081348	50S ribosomal protein L9
AAF13_RS21525	rplJ	8227.48	2.05802	4.16415	0.625236	2742.9	3.29159	0.00099621	0.0049983	50S ribosomal protein L10
AAF13_RS21535	rplK	1687.91	1.29846	2.45966	0.46998	787.105	2.7628	0.00573083	0.0215127	50S ribosomal protein L11
AAF13_RS21520	rplL	4789.68	2.46897	5.53647	0.665912	2110.07	3.70765	0.000209195	0.00132671	50S ribosomal protein L7/L12
AAF13_RS25980	rplM	2633.5	2.05456	4.15417	0.392988	1199.18	5.22805	1.71312e-07	2.5537e-06	50S ribosomal protein L13
AAF13_RS25615	rplO	1880.14	2.1534	4.44876	0.745744	547.301	2.88759	0.00388206	0.0155426	50S ribosomal protein L15
AAF13_RS25555	rplP	1092.34	3.30797	9.90372	0.671353	392.982	4.92732	8.33647e-07	1.06175e-05	50S ribosomal protein L16
AAF13_RS03120	rplS	1274.53	5.18001	36.2526	0.696467	624.601	7.43755	1.02566e-13	7.31534e-12	50S ribosomal protein L19
AAF13_RS26180	rplU	2054.17	1.91108	3.76091	0.3999	1276.47	4.77889	1.76262e-06	2.02612e-05	50S ribosomal protein L21
AAF13_RS25545	rplV	568.582	2.98685	7.92744	0.775435	258.323	3.85184	0.000117231	0.000807554	50S ribosomal protein L22
AAF13_RS26185	rpmA	1406.95	2.54035	5.81729	0.414555	1101.19	6.12789	8.90548e-10	2.21373e-08	50S ribosomal protein L27
AAF13_RS25560	rpmC	430.138	2.98381	7.91074	0.736224	343.513	4.05286	5.05948e-05	0.000377709	50S ribosomal protein L29
AAF13_RS25610	rpmD	113.741	1.96531	3.90498	0.77022	69.3024	2.55163	0.0107221	0.036151	50S ribosomal protein L30
AAF13_RS12205	rpmF	290.085	1.92369	3.79393	0.496231	230.132	3.87661	0.000105921	0.000734005	50S ribosomal protein L32
AAF13_RS18295	rpnC	71.125	-1.66201	-3.16456	0.602372	13.0127	-2.7591	0.00579609	0.0217049	recombination-promoting nuclease RpnC
AAF13_RS00245	rpoD	7896.72	1.78769	3.45262	0.398177	649.017	4.4897	7.13244e-06	6.84655e-05	RNA polymerase sigma factor RpoD
AAF13_RS02510	rpoS	10312.9	3.23109	9.38975	0.39647	1430.79	8.14965	3.64992e-16	4.33873e-14	RNA polymerase sigma factor RpoS
AAF13_RS27705	rprA	33.374	-6.57216	-95.1516	1.15732	79.7706	-5.67879	1.35654e-08	2.65356e-07	antisense sRNA RprA
AAF13_RS13990	rpsA	7190.35	2.04186	4.11777	0.418242	679.296	4.88202	1.05007e-06	1.31571e-05	30S ribosomal protein S1
AAF13_RS18115	rpsB	3915.03	1.70271	3.25513	0.402133	951.839	4.23421	2.29356e-05	0.000189199	30S ribosomal protein S2
AAF13_RS25550	rpsC	2232.79	3.25857	9.57032	0.733036	481.448	4.4453	8.77691e-06	8.22016e-05	30S ribosomal protein S3
AAF13_RS25605	rpsE	2055.01	1.99324	3.98131	0.683116	544.014	2.91787	0.00352432	0.0143448	30S ribosomal protein S5
AAF13_RS25985	rpsI	1602.19	3.00143	8.00792	0.453731	777.098	6.61499	3.71581e-11	1.36718e-09	30S ribosomal protein S9
AAF13_RS03105	rpsP	821.165	2.6692	6.36078	0.428825	567.618	6.22447	4.83191e-10	1.29719e-08	30S ribosomal protein S16
AAF13_RS25565	rpsQ	518.32	3.69945	12.9911	0.655786	315.157	5.64124	1.68827e-08	3.20771e-07	30S ribosomal protein S17
AAF13_RS20110	rpsR	464.615	2.44736	5.45416	0.490747	349.332	4.98701	6.13209e-07	8.02848e-06	30S ribosomal protein S18
AAF13_RS21850	rraA	591.393	1.28564	2.43791	0.477493	246.532	2.69248	0.00709222	0.0257575	ribonuclease E activity regulator RraA
AAF13_RS21470	rsd	546.504	2.33271	5.0375	0.511269	145.018	4.56259	5.05268e-06	5.14818e-05	sigma D regulator
AAF13_RS03305	rseA	15117.8	1.62113	3.07616	0.387199	4437.93	4.18681	2.82905e-05	0.000226519	anti-sigma-E factor RseA
AAF13_RS15720	rsfS	347.576	-1.65604	-3.15149	0.545795	171.64	-3.03417	0.00241197	0.0105368	ribosome silencing factor
AAF13_RS20330	rsgA	435.23	-1.14028	-2.20423	0.447978	69.1813	-2.54538	0.0109158	0.0367506	small ribosomal subunit biogenesis GTPase RsgA
AAF13_RS22840	rsmG	143.431	-1.57721	-2.98392	0.572563	23.8883	-2.75465	0.00587555	0.021967	16S rRNA (guanine(527)-N(7))-methyltransferase RsmG
AAF13_RS18545	rsmH	662.704	1.8857	3.69532	0.441306	69.735	4.273	1.92858e-05	0.00016358	16S rRNA (cytosine(1402)-N(4))-methyltransferase RsmH
AAF13_RS24530	rsmJ	88.6186	1.91792	3.77879	0.675772	13.198	2.83812	0.004538	0.0176495	16S rRNA (guanine(1516)-N(2))-methyltransferase RsmJ
AAF13_RS11540	rssB	450.755	1.46727	2.76498	0.5217	72.714	2.81248	0.00491611	0.0188824	two-component system response regulator RssB
AAF13_RS09175	rstB	79.11	-2.75936	-6.77096	0.735234	19.4957	-3.75304	0.000174706	0.00113596	two-component system sensor histidine kinase RstB
AAF13_RS05350	rsuA	166.726	-1.95391	-3.87423	0.574383	46.4791	-3.40175	0.000669551	0.00356786	16S rRNA pseudouridine(516) synthase RsuA
AAF13_RS25065	rtcB	31.9392	2.12999	4.37715	0.78652	5.00693	2.70812	0.00676655	0.0247395	RNA-splicing ligase RtcB
AAF13_RS07560	ruvA	385.414	1.34338	2.53744	0.471371	141.223	2.84993	0.00437283	0.0171521	Holliday junction branch migration protein RuvA
AAF13_RS07565	ruvB	269.335	1.89813	3.7273	0.531205	49.8792	3.57325	0.000352574	0.00206903	Holliday junction branch migration DNA helicase RuvB
AAF13_RS07550	ruvC	75.0925	2.72733	6.6223	0.56687	21.0973	4.81121	1.50017e-06	1.76966e-05	crossover junction endodeoxyribonuclease RuvC
AAF13_RS01360	ruvX	107.33	-1.66925	-3.18048	0.561227	34.931	-2.97428	0.00293675	0.0124677	Holliday junction resolvase RuvX
AAF13_RS10865	sapB	104.113	2.20068	4.59697	0.544976	18.4213	4.03813	5.38792e-05	0.000397113	peptide ABC transporter permease SapB
AAF13_RS10870	sapC	90.5606	2.63511	6.21224	0.62588	12.8355	4.21025	2.55087e-05	0.000207108	peptide ABC transporter permease SapC
AAF13_RS10875	sapD	113.1	2.66013	6.32092	0.530774	12.7021	5.0118	5.39239e-07	7.10202e-06	peptide ABC transporter ATP-binding protein SapD
AAF13_RS10880	sapF	70.1703	1.78978	3.45762	0.631968	9.37431	2.83208	0.00462466	0.0179264	peptide ABC transporter ATP-binding protein SapF
AAF13_RS16855	sbcC	40.6051	1.73328	3.32483	0.662572	1.12512	2.61599	0.00889689	0.0308959	exonuclease subunit SbcC
AAF13_RS16960	sbmA	270.976	-1.35328	-2.55493	0.503763	53.8619	-2.68635	0.00722382	0.0260922	peptide antibiotic transporter SbmA
AAF13_RS06225	sbmC	1576.41	3.4969	11.2895	0.62086	587.874	5.63236	1.7776e-08	3.36366e-07	DNA gyrase inhibitor SbmC
AAF13_RS01550	scpA	108.131	-2.18104	-4.5348	0.660287	7.83537	-3.30317	0.000955998	0.0048174	methylmalonyl-CoA mutase
AAF13_RS07830	sdaA	2446.87	1.62768	3.09015	0.440712	364.181	3.69329	0.000221371	0.00139251	L-serine ammonia-lyase
AAF13_RS02220	sdaC	156.918	2.36583	5.1545	0.538464	18.6691	4.39367	1.11451e-05	0.000100915	HAAAP family serine/threonine permease SdaC
AAF13_RS01645	sdhE	106.076	-2.09561	-4.27408	0.593622	56.0621	-3.53022	0.000415216	0.00239719	FAD assembly factor SdhE
AAF13_RS06930	sdiA	593.996	-2.72264	-6.60078	0.419627	186.438	-6.48822	8.68539e-11	2.8968e-09	transcriptional regulator SdiA
AAF13_RS23855	secB	224.181	1.63477	3.10537	0.467549	51.7135	3.49646	0.000471475	0.00267862	protein-export chaperone SecB
AAF13_RS26855	sepA	1499.51	-1.60117	-3.03389	0.458528	78.8939	-3.49197	0.000479466	0.00271271	serine protease autotransporter toxin SepA
AAF13_RS18605	setA	80.2783	2.18956	4.56166	0.643038	13.3799	3.40502	0.000661588	0.0035409	sugar efflux transporter SetA
AAF13_RS05420	setB	26.763	-2.67935	-6.40567	0.800114	6.59757	-3.34871	0.000811893	0.0041868	sugar efflux transporter SetB
AAF13_RS18225	sfsA	732.492	2.86536	7.28719	0.480887	134.309	5.9585	2.54564e-09	5.8136e-08	DNA/RNA nuclease SfsA
AAF13_RS18615	sgrR	222.817	-2.09108	-4.26068	0.510744	35.4737	-4.09419	4.23642e-05	0.000322497	DNA-binding transcriptional regulator SgrR
AAF13_RS18070	skp	717.36	1.12746	2.18474	0.459799	130.371	2.45208	0.0142033	0.0449772	molecular chaperone Skp
AAF13_RS19015	sltY	482.674	1.34062	2.5326	0.497697	41.7997	2.69365	0.0070675	0.0257322	murein transglycosylase
AAF13_RS09000	slyA	447.069	1.57046	2.96999	0.47202	190.602	3.3271	0.000877546	0.00446576	transcriptional regulator SlyA
AAF13_RS09005	slyB	693.868	2.11862	4.34277	0.443213	254.827	4.78013	1.75181e-06	2.02025e-05	outer membrane lipoprotein SlyB
AAF13_RS25440	slyD	943.523	2.27054	4.82505	0.544957	240.259	4.16647	3.09358e-05	0.000244741	peptidylprolyl isomerase
AAF13_RS03055	smpB	820.769	-2.25928	-4.78752	0.506405	270.031	-4.4614	8.14242e-06	7.70373e-05	SsrA-binding protein SmpB
AAF13_RS08980	sodC	602.852	3.12496	8.72381	0.494029	188.219	6.32545	2.52488e-10	7.31584e-09	superoxide dismutase [Cu-Zn] SodC2
AAF13_RS11005	sohB	264.095	1.10876	2.1566	0.453034	45.052	2.4474	0.014389	0.0453482	protease SohB
AAF13_RS01415	speA	691.36	1.61743	3.06827	0.437746	42.7965	3.69489	0.00021998	0.00138564	biosynthetic arginine decarboxylase
AAF13_RS18355	speD	134.505	1.45456	2.74074	0.580478	26.282	2.5058	0.0122173	0.0401414	adenosylmethionine decarboxylase
AAF13_RS15465	speF	20.7791	-2.14573	-4.42517	0.86333	1.58288	-2.48541	0.0129401	0.0419132	ornithine decarboxylase SpeF
AAF13_RS23665	spoT	906.975	-1.65561	-3.15057	0.486391	66.3414	-3.40387	0.000664376	0.00354436	bifunctional GTP diphosphokinase/guanosine-3',5'-bis pyrophosphate 3'-pyrophosphohydrolase
AAF13_RS08205	spy	2464.27	2.86791	7.30009	0.74532	861.042	3.8479	0.000119136	0.000818245	ATP-independent periplasmic protein-refolding chaperone
AAF13_RS10080	sra	716.398	2.07755	4.22091	0.68998	534.341	3.01103	0.00260359	0.0111865	stationary-phase-induced ribosome-associated protein
AAF13_RS02745	srlE	26.4029	-1.87218	-3.66085	0.77106	3.57598	-2.42806	0.0151799	0.0474539	PTS glucitol/sorbitol transporter subunit IIB
AAF13_RS03280	srmB	644.321	2.1402	4.40824	0.522535	83.0673	4.09581	4.20701e-05	0.000321275	ATP-dependent RNA helicase SrmB
AAF13_RS21105	ssb1	778.995	1.2272	2.34113	0.507649	212.022	2.41743	0.0156307	0.048471	single-stranded DNA-binding protein SSB1
AAF13_RS03575	sseA	389.572	2.34094	5.06631	0.49565	68.7993	4.72296	2.32436e-06	2.55956e-05	3-mercaptopyruvate sulfurtransferase
AAF13_RS15280	sucC	705.133	1.9659	3.90658	0.566474	9.39435	3.47042	0.000519639	0.00289201	ADP-forming succinate--CoA ligase subunit beta
AAF13_RS15275	sucD	834.104	1.40926	2.65601	0.501361	15.6746	2.81088	0.00494067	0.0189454	succinate--CoA ligase subunit alpha
AAF13_RS08785	sufA	1459.6	-1.78816	-3.45375	0.418496	855.123	-4.27283	1.93007e-05	0.00016358	Fe-S cluster assembly scaffold SufA
AAF13_RS08790	sufB	2092.13	-1.31605	-2.48984	0.420095	287.993	-3.13275	0.00173178	0.0079412	Fe-S cluster assembly protein SufB
AAF13_RS03515	suhB	802.113	-2.56364	-5.91196	0.440707	242.138	-5.8171	5.98785e-09	1.2618e-07	inositol-1-monophosphatase
AAF13_RS18685	surA	982.71	2.59635	6.04755	0.446805	97.3539	5.81092	6.21291e-09	1.30331e-07	peptidylprolyl isomerase SurA
AAF13_RS19860	tabA	89.0704	2.21507	4.64305	0.553383	36.0214	4.00278	6.26018e-05	0.000458487	toxin-antitoxin biofilm protein TabA
AAF13_RS03385	tadA	43.7641	-1.79426	-3.46839	0.717412	20.0127	-2.50103	0.0123834	0.0405434	tRNA adenosine(34) deaminase TadA
AAF13_RS27405	tadA	336.288	-1.76364	-3.39553	0.598785	26.4536	-2.94536	0.00322582	0.0134018	Flp pilus assembly complex ATPase component TadA
AAF13_RS18915	tal	1056.46	1.2303	2.34616	0.449056	201.853	2.73975	0.0061485	0.0228036	transaldolase
AAF13_RS03895	tal	846.404	3.21819	9.30617	0.464552	156.849	6.92751	4.28304e-12	2.09012e-10	transaldolase
AAF13_RS09875	tam	106.118	1.91226	3.76398	0.611077	22.4724	3.12932	0.00175211	0.00799656	trans-aconitate 2-methyltransferase
AAF13_RS07080	tap	17.2053	3.51052	11.3965	0.847966	1.85746	4.13993	3.47406e-05	0.000272978	methyl-accepting chemotaxis protein IV
AAF13_RS03235	tapT	493.833	-4.07373	-16.839	0.604353	273.053	-6.74065	1.57677e-11	6.52671e-10	tRNA-uridine aminocarboxypropyltransferase
AAF13_RS07075	tar	34.2415	2.19758	4.58711	0.691749	4.11217	3.17685	0.00148884	0.00699315	methyl-accepting chemotaxis protein II
AAF13_RS22340	tatA	652.406	1.04499	2.06336	0.420879	372.441	2.48288	0.0130323	0.0421324	Sec-independent protein translocase subunit TatA
AAF13_RS15775	tatE	208.495	2.36587	5.15463	0.573816	170.215	4.12304	3.73898e-05	0.000291326	twin-arginine translocase subunit TatE
AAF13_RS06910	tcyJ	735.906	1.67054	3.18333	0.458265	146.078	3.64535	0.000267023	0.00164398	cystine ABC transporter substrate-binding protein
AAF13_RS26535	tdcA	33.975	-3.31863	-9.9772	0.758394	9.794	-4.37587	1.20947e-05	0.000108665	transcriptional regulator TdcA
AAF13_RS26540	tdcB	22.0096	-2.5137	-5.71083	0.85198	2.34195	-2.95042	0.00317341	0.0132391	bifunctional threonine ammonia-lyase/L-serine ammonia-lyase TdcB
AAF13_RS23820	tdh	336.268	1.49387	2.81643	0.523922	18.2021	2.85131	0.0043539	0.0171057	L-threonine 3-dehydrogenase
AAF13_RS16555	tesB	333.127	1.66243	3.16548	0.4956	65.2082	3.35437	0.000795451	0.00412035	acyl-CoA thioesterase II
AAF13_RS23445	tetR(A)	893.289	-1.72374	-3.3029	0.512647	234.682	-3.36242	0.000772615	0.00403835	tetracycline resistance transcriptional repressor TetR(A)
AAF13_RS18620	thiB	46.2968	-1.75135	-3.36673	0.694405	10.5352	-2.52208	0.0116662	0.0387702	thiamine ABC transporter substrate binding subunit
AAF13_RS21475	thiC	209.5	-2.66894	-6.35963	0.551393	23.9525	-4.84037	1.296e-06	1.58112e-05	phosphomethylpyrimidine synthase ThiC
AAF13_RS05780	thiM	65.2892	-1.37421	-2.59226	0.550769	18.3336	-2.49508	0.0125931	0.0411136	hydroxyethylthiazole kinase
AAF13_RS18955	thrL	34.5363	-1.89807	-3.72714	0.675216	107.047	-2.81105	0.00493794	0.0189454	thr operon leader peptide
AAF13_RS03890	tkt	1286.02	3.11581	8.66867	0.416774	97.0794	7.47602	7.66069e-14	5.72822e-12	transketolase
AAF13_RS19590	tnpB	21.9773	-3.24335	-9.46992	0.821575	10.6657	-3.94773	7.88973e-05	0.0005635	IS66 family insertion sequence element accessory protein TnpB
AAF13_RS15215	tolA	539.662	2.33957	5.06153	0.482768	51.3086	4.84616	1.25874e-06	1.54788e-05	cell envelope integrity protein TolA
AAF13_RS15210	tolB	763.67	1.29943	2.46132	0.428981	69.139	3.02911	0.00245272	0.0106768	Tol-Pal system protein TolB
AAF13_RS00415	tolC	1343.61	1.67496	3.19311	0.414477	136.671	4.04115	5.31896e-05	0.000393281	outer membrane channel protein TolC
AAF13_RS10990	topA	1811.79	1.86145	3.63374	0.419538	107.874	4.43691	9.12573e-06	8.51246e-05	type I DNA topoisomerase
AAF13_RS04375	torI	10.094	-3.11175	-8.64433	1.0921	13.1498	-2.84933	0.00438109	0.0171585	response regulator inhibitor TorI
AAF13_RS13545	torR	63.9564	-2.27392	-4.83636	0.713934	26.6046	-3.18506	0.00144725	0.00684636	two-component system response regulator TorR
AAF13_RS07145	torZ	399.843	-1.53771	-2.90334	0.551755	27.5607	-2.78695	0.00532063	0.0202516	trimethylamine N-oxide reductase TorZ
AAF13_RS21900	tpiA	877.892	1.97927	3.94293	0.412816	187.845	4.79456	1.63031e-06	1.88482e-05	triose-phosphate isomerase
AAF13_RS10705	tpx	403.21	1.16513	2.24254	0.44914	117.089	2.59415	0.00948258	0.0326122	thiol peroxidase
AAF13_RS27480	traH	48.8556	-3.55436	-11.7482	0.641635	27.3227	-5.53954	3.03265e-08	5.34702e-07	IncI1-type conjugal transfer lipoprotein TraH
AAF13_RS27485	traI	28.1618	-2.2826	-4.86553	0.675584	7.55869	-3.3787	0.000728291	0.00383241	IncI1-type conjugal transfer lipoprotein TraI
AAF13_RS27260	traY	54.1397	-1.84526	-3.59317	0.605288	5.58478	-3.04856	0.00229939	0.010133	IncI1-type conjugal transfer membrane protein TraY
AAF13_RS27215	trbA	53.3843	-2.03095	-4.08673	0.586001	8.89661	-3.46578	0.000528705	0.00292841	IncI1-type conjugal transfer protein TrbA
AAF13_RS27210	trbB	101.493	-2.96389	-7.80223	0.522298	21.7533	-5.67471	1.38925e-08	2.70612e-07	IncI1-type conjugal transfer protein TrbB
AAF13_RS21625	trmA	121.206	-2.75141	-6.73375	0.6698	33.2623	-4.10781	3.99434e-05	0.000307604	tRNA (uridine(54)-C5)-methyltransferase TrmA
AAF13_RS01300	trmB	165.708	1.38084	2.60421	0.552636	39.5635	2.49865	0.0124666	0.0407871	tRNA (guanosine(46)-N7)-methyltransferase TrmB
AAF13_RS03115	trmD	5797.75	4.50616	22.7243	0.597641	1377.65	7.53992	4.70252e-14	3.75877e-12	tRNA (guanosine(37)-N1)-methyltransferase TrmD
AAF13_RS03520	trmJ	1801.96	-2.1374	-4.3997	0.483483	440.524	-4.42084	9.8317e-06	9.07963e-05	tRNA (cytosine(32)/uridine(32)-2'-O)-methyltransferase TrmJ
AAF13_RS23870	trmL	21.3147	-2.37196	-5.17644	0.941366	14.9808	-2.5197	0.0117456	0.0388668	tRNA (uridine(34)/cytosine(34)/5-carboxymethylaminomethyluridine(34)-2'-O)-methyltransferase TrmL
AAF13_RS03285	trmN	56.4582	-2.24351	-4.73547	0.662096	18.5269	-3.38849	0.000702788	0.0037321	tRNA(1)(Val) (adenine(37)-N(6))-methyltransferase TrmN
AAF13_RS04710	truA	178.339	1.81525	3.5192	0.629287	28.2189	2.88461	0.00391897	0.0156489	tRNA pseudouridine(38-40) synthase TruA
AAF13_RS18110	tsf	986.209	2.64181	6.24115	0.59343	152.107	4.45177	8.51672e-06	7.99261e-05	elongation factor Ts
AAF13_RS01055	tssA	60.8294	-1.60084	-3.0332	0.613027	10.0757	-2.61137	0.00901809	0.0312052	type VI secretion system protein TssA
AAF13_RS00945	tssB	349.166	-3.40303	-10.5782	0.504302	207.859	-6.748	1.49897e-11	6.26055e-10	type VI secretion system contractile sheath small subunit
AAF13_RS01010	tssB	22.9725	-1.89041	-3.7074	0.77508	9.05682	-2.43898	0.0147286	0.0463871	type VI secretion system contractile sheath small subunit
AAF13_RS00950	tssC	529.86	-2.98151	-7.89815	0.541748	116.856	-5.50351	3.72314e-08	6.46459e-07	type VI secretion system contractile sheath large subunit
AAF13_RS01030	tssF	34.0675	-1.72358	-3.30255	0.639546	3.3356	-2.69501	0.00703871	0.0256536	type VI secretion system baseplate subunit TssF
AAF13_RS01085	tssH	208.286	-1.89115	-3.70932	0.445351	13.5562	-4.24643	2.17205e-05	0.000180137	type VI secretion system ATPase TssH
AAF13_RS01040	tssI	182.054	-3.38858	-10.4728	0.653076	31.7237	-5.18865	2.11829e-07	3.10772e-06	type VI secretion system tip protein VgrG
AAF13_RS01065	tssK	34.2787	-3.3032	-9.87101	0.688932	5.02958	-4.79466	1.62947e-06	1.88482e-05	type VI secretion system baseplate subunit TssK
AAF13_RS25490	tuf	4442.06	1.8237	3.53989	0.622706	366.616	2.92867	0.00340411	0.0139659	elongation factor Tu
AAF13_RS09170	tus	392.64	-3.03663	-8.2057	0.504074	110	-6.02417	1.69983e-09	3.98001e-08	DNA replication terminus site-binding protein
AAF13_RS22165	typA	1999.51	1.72862	3.3141	0.398534	213.133	4.33744	1.4415e-05	0.000127291	ribosome-dependent GTPase TypA
AAF13_RS09025	tyrS	760.168	2.17408	4.51297	0.448939	105.899	4.8427	1.28087e-06	1.56678e-05	tyrosine--tRNA ligase
AAF13_RS22315	ubiD	1341.48	-1.15722	-2.23027	0.394244	171.61	-2.93529	0.00333236	0.0137445	4-hydroxy-3-polyprenylbenzoate decarboxylase
AAF13_RS01595	ubiH	233.586	1.15204	2.22228	0.479402	30.3333	2.40308	0.0162575	0.0498912	2-octaprenyl-6-methoxyphenyl hydroxylase
AAF13_RS04745	ubiX	108.309	-2.56261	-5.90775	0.6402	40.3207	-4.00283	6.25903e-05	0.000458487	flavin prenyltransferase UbiX
AAF13_RS05950	udk	111.115	-2.17826	-4.52609	0.69853	45.4667	-3.11835	0.00181864	0.00825779	uridine kinase
AAF13_RS22365	udp	266.767	2.7215	6.59558	0.562774	38.5882	4.83586	1.32569e-06	1.60887e-05	uridine phosphorylase
AAF13_RS24910	ugpA	40.5931	-3.57679	-11.9322	0.990742	4.63332	-3.61021	0.000305944	0.00184442	sn-glycerol-3-phosphate ABC transporter permease UgpA
AAF13_RS09135	uidA	410.49	-1.67711	-3.19788	0.626746	15.1966	-2.67591	0.00745274	0.0267629	beta-glucuronidase
AAF13_RS09130	uidR	597.312	-1.47185	-2.77378	0.471285	140.969	-3.12307	0.00178976	0.00813463	DNA-binding transcriptional regulator UidR
AAF13_RS20165	ulaA	32.4393	3.18644	9.10365	1.01134	4.08616	3.15072	0.00162868	0.00755054	PTS ascorbate transporter subunit IIC
AAF13_RS20170	ulaG	28.7983	3.2171	9.29914	1.0171	6.37302	3.163	0.00156155	0.00729771	L-ascorbate 6-phosphate lactonase
AAF13_RS11815	umuC	1101.13	2.45537	5.48452	0.568391	167.09	4.31985	1.56133e-05	0.000135804	DNA polymerase V catalytic protein
AAF13_RS27340	umuD	176.142	1.92665	3.80171	0.537419	84.44	3.58501	0.00033707	0.00200084	translesion error-prone DNA polymerase V autoproteolytic subunit
AAF13_RS03700	uraA	115.178	-2.3644	-5.14937	0.673999	12.0703	-3.50801	0.000451469	0.00259264	uracil permease
AAF13_RS16415	ushA	198.751	1.93502	3.82384	0.475608	21.5964	4.06852	4.73126e-05	0.000355497	bifunctional UDP-sugar hydrolase/5'-nucleotidase
AAF13_RS24540	uspA	1105.4	2.33543	5.047	0.407032	392.148	5.7377	9.59706e-09	1.93443e-07	universal stress protein UspA
AAF13_RS24545	uspB	662.83	3.07999	8.45611	0.590133	376.394	5.21915	1.79746e-07	2.67085e-06	universal stress protein UspB
AAF13_RS21880	uspD	201.565	2.10903	4.31401	0.479336	66.0014	4.3999	1.083e-05	9.82545e-05	universal stress protein UspD
AAF13_RS15870	uspG	721.681	2.08501	4.24279	0.457973	341.082	4.5527	5.29618e-06	5.34042e-05	universal stress protein UspG
AAF13_RS14685	uvrB	6798.46	1.56501	2.9588	0.648615	549.27	2.41285	0.0158283	0.0490179	excinuclease ABC subunit B
AAF13_RS22465	uvrD	491.412	1.4984	2.8253	0.446045	38.7941	3.35931	0.000781367	0.00406557	DNA helicase II
AAF13_RS00125	uxaA	181.468	2.02926	4.08195	0.550874	8.8673	3.68371	0.000229866	0.00144129	altronate dehydratase
AAF13_RS09865	uxaB	175.721	1.50417	2.83662	0.52485	16.5753	2.86591	0.00415812	0.016462	tagaturonate reductase
AAF13_RS00120	uxaC	273.657	1.18985	2.28129	0.480455	22.6157	2.4765	0.0132676	0.0426847	glucuronate isomerase
AAF13_RS19390	uxuA	1528.8	-1.75091	-3.36571	0.535673	249.818	-3.26862	0.00108073	0.00535287	mannonate dehydratase
AAF13_RS19825	valS	484.159	1.4601	2.75126	0.466595	22.8351	3.12926	0.00175248	0.00799656	valine--tRNA ligase
AAF13_RS23825	waaH	181.142	1.52166	2.8712	0.496725	29.5534	3.06338	0.00218852	0.00967204	UDP-glucuronate:LPS(HepIII) glycosyltransferase
AAF13_RS23770	waaO	206.029	2.98663	7.92621	0.853154	28.0478	3.5007	0.000464046	0.00264615	lipopolysaccharide 3-alpha-galactosyltransferase
AAF13_RS22630	wecA	423.801	-1.46059	-2.7522	0.50799	51.478	-2.87523	0.00403738	0.0160663	UDP-N-acetylglucosamine--undecaprenyl-phosphate N-acetylglucosaminephosphotransferase
AAF13_RS13500	wrbA	888.264	3.4602	11.0058	0.513608	264.854	6.73704	1.61644e-11	6.57354e-10	NAD(P)H:quinone oxidoreductase
AAF13_RS06115	wzx	173.188	2.22297	4.66854	0.533475	10.5668	4.16696	3.08683e-05	0.000244625	O104 family O-antigen flippase
AAF13_RS06105	wzy	201.173	2.69474	6.47435	0.598458	23.4835	4.5028	6.70649e-06	6.55935e-05	O104 family O-antigen polymerase
AAF13_RS23645	xanP	71.6575	-2.60693	-6.09207	0.678037	12.818	-3.84482	0.00012064	0.000826124	xanthine/proton symporter XanP
AAF13_RS03635	xseA	449.902	-3.21773	-9.30322	0.440648	74.3051	-7.30226	2.82972e-13	1.77278e-11	exodeoxyribonuclease VII large subunit
AAF13_RS24115	xylB	98.527	1.7951	3.4704	0.538942	9.9457	3.33079	0.000866008	0.00441188	xylulokinase
AAF13_RS24100	xylG	11.9016	-3.30111	-9.85672	1.15773	1.0393	-2.85135	0.00435339	0.0171057	D-xylose ABC transporter ATP-binding protein
AAF13_RS17720	yafV	158.512	1.56131	2.95123	0.486646	38.128	3.20832	0.00133515	0.00639252	2-oxoglutaramate amidase
AAF13_RS17185	yahK	241.168	3.70009	12.9969	0.589244	34.3759	6.2794	3.39889e-10	9.32381e-09	NADPH-dependent aldehyde reductase YahK
AAF13_RS16740	yajO	335.508	1.70741	3.26575	0.447427	51.3596	3.81608	0.000135591	0.00091499	1-deoxyxylulose-5-phosphate synthase YajO
AAF13_RS16410	ybaK	45.0268	-1.69103	-3.22888	0.684616	19.6192	-2.47005	0.0135095	0.0433427	Cys-tRNA(Pro)/Cys-tRNA(Cys) deacylase YbaK
AAF13_RS06840	ybcL	51.1507	-2.26795	-4.81639	0.621593	22.5585	-3.64862	0.000263655	0.0016254	Raf kinase inhibitor-like protein YbcL
AAF13_RS16055	ybdG	75.9715	-1.78764	-3.45249	0.551258	10.2956	-3.24284	0.00118346	0.00579971	mechanosensitive ion channel YbdG
AAF13_RS15905	ybdL	47.0681	-2.89443	-7.4355	0.607714	7.87098	-4.76282	1.90908e-06	2.17457e-05	methionine-oxo-acid transaminase
AAF13_RS15985	ybdZ	17.0858	-3.19588	-9.16337	0.97673	23.1943	-3.27202	0.00106782	0.00530023	enterobactin biosynthesis protein YbdZ
AAF13_RS15610	ybeY	369.051	1.49132	2.81147	0.505039	135.459	2.95289	0.00314814	0.0131603	rRNA maturation RNase YbeY
AAF13_RS15490	ybfE	72.6438	-1.9603	-3.89143	0.611651	53.1101	-3.20493	0.00135093	0.00645121	LexA regulated protein
AAF13_RS15485	ybfF	114.329	-1.99186	-3.97749	0.504601	29.8839	-3.94739	7.90066e-05	0.0005635	esterase
AAF13_RS14570	ybiB	189.839	1.9865	3.96273	0.500508	32.3144	3.96896	7.21881e-05	0.000522096	DNA-binding protein YbiB
AAF13_RS14555	ybiI	114.388	2.22005	4.65909	0.522733	76.9491	4.247	2.16649e-05	0.000179997	C4-type zinc finger protein YbiI
AAF13_RS14530	ybiO	107.179	3.19299	9.14506	0.515101	7.81089	6.19877	5.6907e-10	1.48214e-08	mechanosensitive channel protein
AAF13_RS06575	ybtA	290.508	-2.79402	-6.93558	0.539068	88.2751	-5.18305	2.18282e-07	3.18225e-06	yersiniabactin transcriptional regulator YbtA
AAF13_RS06580	ybtP	152.141	-3.59852	-12.1133	0.570183	13.9299	-6.31117	2.76943e-10	7.78125e-09	yersiniabactin ABC transporter ATP-binding/permease protein YbtP
AAF13_RS06590	ybtX	84.7916	-2.1108	-4.31932	0.579167	4.27096	-3.64455	0.000267856	0.00164693	yersiniabactin-associated zinc MFS transporter YbtX
AAF13_RS13800	ycbX	185.696	1.4498	2.7317	0.497399	22.1869	2.91477	0.00355955	0.0144628	6-N-hydroxylaminopurine resistance protein YcbX
AAF13_RS11505	ychE	134.797	-1.59844	-3.02815	0.562914	54.4447	-2.83958	0.00451735	0.0175987	NAAT family transporter YchE
AAF13_RS11705	ychH	578.389	1.23262	2.34993	0.458685	434.206	2.68729	0.00720349	0.0260922	stress-induced protein YchH
AAF13_RS11620	ychN	117.238	-3.27341	-9.66932	0.529013	71.5033	-6.18777	6.10206e-10	1.57162e-08	DsrE/F sulfur relay family protein YchN
AAF13_RS11615	ychO	146.773	-1.53589	-2.89968	0.507988	16.5403	-3.02348	0.00249886	0.0108167	inverse autotransporter invasin YchO
AAF13_RS09745	ydeI	177.499	3.23815	9.43584	0.551814	85.5254	5.86819	4.40579e-09	9.63456e-08	YdeI family stress tolerance OB fold protein
AAF13_RS09725	ydfH	226.34	-2.46643	-5.52675	0.450365	69.8621	-5.47651	4.33787e-08	7.40232e-07	DNA-binding transcriptional regulator YdfH
AAF13_RS09720	ydfZ	59.0758	-1.99661	-3.99062	0.622366	40.8945	-3.2081	0.00133614	0.00639252	putative selenium delivery protein YdfZ
AAF13_RS08660	ydiV	91.3955	-2.02869	-4.08033	0.588557	37.1245	-3.44688	0.000567101	0.00311134	anti-FlhDC factor
AAF13_RS07995	yeaG	5974.14	3.06979	8.39652	0.41378	395.201	7.41889	1.18102e-13	7.93508e-12	protein kinase YeaG
AAF13_RS07975	yeaK	156.887	1.20273	2.30175	0.497919	41.0468	2.41551	0.0157132	0.048694	mischarged aminoacyl-tRNA deacylase
AAF13_RS32270	yeaR	117.013	1.59515	3.02125	0.571558	40.4553	2.79087	0.00525663	0.0200574	DUF1971 domain-containing protein
AAF13_RS07870	yeaY	2591.55	1.54825	2.92463	0.512582	1036.28	3.0205	0.00252356	0.0109033	Slp family lipoprotein YeaY
AAF13_RS07715	yebS	274.345	-1.25728	-2.39044	0.475246	42.2976	-2.64553	0.00815625	0.028711	membrane integrity lipid transport subunit YebS
AAF13_RS06925	yecC	62.3009	2.39746	5.26874	0.627556	8.10764	3.82031	0.000133284	0.000900733	L-cystine ABC transporter ATP-binding protein YecC
AAF13_RS06715	yedA	63.1094	-1.72367	-3.30275	0.548482	12.6114	-3.14262	0.00167445	0.00772414	drug/metabolite exporter YedA
AAF13_RS06205	yeeE	240.691	2.23599	4.71087	0.526178	18.7273	4.2495	2.14246e-05	0.00017832	transport protein YeeE
AAF13_RS06180	yefM	269.079	-1.76185	-3.39133	0.473462	268.092	-3.72121	0.000198269	0.00127486	YoeB-YefM toxin-antitoxin system antitoxin YefM
AAF13_RS05935	yegD	77.6422	1.86567	3.64438	0.635719	10.2166	2.93475	0.00333819	0.0137563	molecular chaperone
AAF13_RS05930	yegI	99.7238	-1.38236	-2.60694	0.525004	10.7284	-2.63304	0.00846248	0.0296511	protein kinase YegI
AAF13_RS05855	yegS	279.172	2.56987	5.93756	0.547215	60.7014	4.69627	2.64953e-06	2.87663e-05	lipid kinase YegS
AAF13_RS05645	yehW	18.3168	2.61176	6.11249	1.02848	2.77335	2.53943	0.0111034	0.03722	glycine betaine ABC transporter permease YehW
AAF13_RS05455	yeiL	15.1073	-3.13255	-8.76981	0.934116	5.67742	-3.35349	0.000798004	0.00412896	transcriptional regulator YeiL
AAF13_RS05310	yejO	314.086	-1.12989	-2.18843	0.468762	25.9595	-2.41038	0.0159358	0.049251	autotransporter YejO
AAF13_RS04805	yfcD	188.592	1.30907	2.47782	0.491363	67.1501	2.66416	0.007718	0.0275024	NUDIX hydrolase YfcD
AAF13_RS04800	yfcE	221.871	1.13726	2.19963	0.448913	74.6551	2.53337	0.0112972	0.0377879	phosphodiesterase
AAF13_RS04790	yfcG	122.781	2.39745	5.26869	0.496979	30.9396	4.82404	1.40678e-06	1.69398e-05	GSH-dependent disulfide bond oxidoreductase
AAF13_RS04610	yfcU	271.674	-1.59811	-3.02747	0.465374	20.9012	-3.43404	0.000594661	0.003251	fimbrial usher protein YfcU
AAF13_RS04015	yfeX	364.172	1.96291	3.89848	0.46522	71.836	4.21931	2.45047e-05	0.000200121	porphyrinogen peroxidase
AAF13_RS03615	yfgM	658.958	2.01659	4.04628	0.475486	175.084	4.24112	2.22405e-05	0.00018412	ancillary SecYEG translocon subunit YfgM
AAF13_RS03580	yfhM	866.606	2.92695	7.60503	0.45162	30.3086	6.48101	9.11132e-11	2.99575e-09	alpha2-macroglobulin
AAF13_RS02850	ygaH	83.9181	-3.29369	-9.80617	0.593248	60.1024	-5.55196	2.82488e-08	5.03698e-07	L-valine transporter subunit YgaH
AAF13_RS02855	ygaZ	569.726	-2.84745	-7.19729	0.426155	172.464	-6.68174	2.36119e-11	9.12206e-10	L-valine exporter subunit YgaZ
AAF13_RS02025	ygdR	170.117	1.80744	3.5002	0.528244	127.157	3.4216	0.000622549	0.0033814	lipoprotein YgdR
AAF13_RS01745	ygfK	35.1071	-2.39849	-5.27251	0.684088	1.77145	-3.50611	0.000454699	0.00260245	putative selenate reductase subunit YgfK
AAF13_RS01350	yggS	171.629	-1.09686	-2.13888	0.45587	45.7382	-2.40607	0.0161251	0.0496058	pyridoxal phosphate homeostasis protein
AAF13_RS00555	yghA	235.339	3.45425	10.9605	0.617988	47.5698	5.5895	2.2772e-08	4.20602e-07	NADP(+)-dependent aldehyde reductase
AAF13_RS00630	yghU	482.682	2.5222	5.74458	0.449971	86.4178	5.60525	2.07953e-08	3.87177e-07	glutathione-dependent disulfide-bond oxidoreductase
AAF13_RS00470	ygiW	193.006	3.98471	15.8313	0.584403	90.8893	6.81843	9.20418e-12	4.06387e-10	OB fold stress tolerance protein YgiW
AAF13_RS00215	ygjG	1936.07	2.76649	6.80452	0.402805	230.617	6.86807	6.50751e-12	2.98701e-10	putrescine aminotransferase
AAF13_RS26475	yhaV	448.487	1.43136	2.69702	0.485978	188.959	2.94533	0.00322614	0.0134018	type II toxin-antitoxin system ribonuclease toxin YhaV
AAF13_RS26350	yhbO	182.805	2.80026	6.96565	0.614513	50.7063	4.55687	5.19207e-06	5.25555e-05	protein/nucleic acid deglycase
AAF13_RS25945	yhcN	480.921	-1.4834	-2.79607	0.557767	315.795	-2.65954	0.00782476	0.0277974	peroxide/acid stress response protein YhcN
AAF13_RS24965	yhhW	610.137	1.73688	3.33314	0.546402	125.866	3.17876	0.00147906	0.00695815	quercetin 2,3-dioxygenase
AAF13_RS24385	yhjD	209.644	1.48198	2.79332	0.491441	37.917	3.01559	0.00256483	0.0110713	inner membrane protein YhjD
AAF13_RS23810	yibB	425.635	-1.22426	-2.33636	0.41916	105.893	-2.92076	0.00349183	0.0142501	protein YibB
AAF13_RS23045	yidD	128.191	-2.17404	-4.51286	0.506392	79.2861	-4.2932	1.76119e-05	0.000151482	membrane protein insertion efficiency factor YidD
AAF13_RS23010	yidZ	47.8516	-2.0394	-4.11076	0.613093	9.56416	-3.32642	0.000879698	0.0044718	HTH-type transcriptional regulator YidZ
AAF13_RS22990	yieH	152.501	-2.04858	-4.13699	0.491034	37.9487	-4.17197	3.01973e-05	0.000239717	6-phosphogluconate phosphatase
AAF13_RS22200	yihI	447.174	1.47453	2.77892	0.470768	169.119	3.13218	0.00173516	0.00794883	Der GTPase-activating protein YihI
AAF13_RS22105	yihX	75.0831	2.54247	5.82585	0.621687	18.097	4.08962	4.32071e-05	0.000328374	glucose-1-phosphatase
AAF13_RS20890	yjdN	822.648	2.60662	6.09076	0.456523	227.1	5.70972	1.13159e-08	2.26123e-07	VOC family metalloprotein YjdN
AAF13_RS20445	yjeH	61.4667	-1.78674	-3.45035	0.555654	7.33475	-3.21557	0.00130187	0.00626087	L-methionine/branched-chain amino acid transporter
AAF13_RS19965	yjfF	182.359	4.54958	23.4186	0.617183	5.12268	7.37153	1.68685e-13	1.07127e-11	sugar ABC transporter permease YjfF
AAF13_RS20180	yjfP	36.3618	-1.71586	-3.28493	0.653538	9.16626	-2.6255	0.00865224	0.0301819	esterase
AAF13_RS19120	yjjG	157.335	1.22408	2.33606	0.494064	33.9586	2.47756	0.0132282	0.0426172	pyrimidine 5'-nucleotidase
AAF13_RS14370	yliI	618.439	1.98628	3.96213	0.427617	102.348	4.64499	3.40087e-06	3.57515e-05	aldose sugar dehydrogenase YliI
AAF13_RS10665	ynaI	106.825	-1.75569	-3.37687	0.630295	16.9628	-2.7855	0.00534453	0.0203259	low conductance mechanosensitive channel YnaI
AAF13_RS08920	ynhF	13.0535	-2.7523	-6.73793	0.938729	33.7802	-2.93195	0.00336842	0.0138317	stress response protein YnhF
AAF13_RS08135	ynjE	51.4345	2.24856	4.75208	0.717298	3.11781	3.13476	0.00171995	0.00790256	thiosulfate sulfurtransferase YnjE
AAF13_RS07670	yobA	256.326	-2.13207	-4.38345	0.493367	120.248	-4.32147	1.54996e-05	0.000135068	CopC domain-containing protein YobA
AAF13_RS06740	yodD	2464.44	2.22033	4.65999	0.425468	1597.1	5.21855	1.80328e-07	2.67093e-06	peroxide/acid resistance protein YodD
AAF13_RS06185	yoeB	574.376	-1.74402	-3.34966	0.469672	636.737	-3.71327	0.000204602	0.00130393	type II toxin-antitoxin system mRNA interferase toxin YoeB
AAF13_RS31135	yoeI	22.6331	-2.75369	-6.74439	0.855452	66.8664	-3.21899	0.00128645	0.00620678	membrane protein YoeI
AAF13_RS04270	ypdA	196.721	-2.524	-5.75173	0.475227	24.5416	-5.31113	1.08945e-07	1.70631e-06	two-component system sensor histidine kinase YpdA
AAF13_RS30295	ypdK	256.377	-1.66008	-3.16035	0.584268	542.012	-2.84131	0.00449292	0.0175182	membrane protein YpdK
AAF13_RS03840	ypfH	258.904	1.69917	3.24715	0.542173	62.5858	3.13401	0.00172437	0.00791504	esterase
AAF13_RS30285	ypfM	30.6058	2.27809	4.85034	0.729404	66.7393	3.12322	0.00178886	0.00813463	protein YpfM
AAF13_RS01410	yqgB	24.2821	-2.97433	-7.85889	0.966432	36.5394	-3.07764	0.0020865	0.0092742	acid stress response protein YqgB
AAF13_RS00525	yqhC	233.439	1.22518	2.33784	0.44439	50.6385	2.75699	0.00583369	0.0218281	DNA-binding transcriptional regulator YqhC
AAF13_RS00515	yqhD	1544.41	1.33338	2.51993	0.453884	213.502	2.93772	0.00330636	0.0136494	alcohol dehydrogenase
AAF13_RS26605	yqjG	326.832	3.65035	12.5564	0.509593	64.7006	7.16327	7.87764e-13	4.56509e-11	glutathionyl-hydroquinone reductase YqjG
AAF13_RS26075	yrbL	223.998	-1.54126	-2.91049	0.508125	97.0522	-3.03324	0.00241947	0.0105519	PhoP regulatory network protein YrbL
AAF13_RS30945	yrbN	933.715	-2.01632	-4.04552	0.465049	2079.68	-4.33572	1.45284e-05	0.000128049	protein YrbN
AAF13_RS20065	ytfE	9832.42	1.59949	3.03036	0.556953	2578.18	2.87186	0.00408062	0.0162106	iron-sulfur cluster repair protein YtfE
AAF13_RS19980	ytfQ	1241.95	4.58998	24.0837	0.491258	64.259	9.34332	9.33582e-21	2.54593e-18	galactofuranose ABC transporter substrate-binding protein YtfQ
AAF13_RS04105	zipA	643.935	1.94998	3.8637	0.61988	127.712	3.14574	0.00165665	0.00765727	cell division protein ZipA
AAF13_RS15150	zitB	194.895	2.03213	4.09008	0.492567	43.8623	4.12559	3.69784e-05	0.000288606	CDF family zinc transporter ZitB
AAF13_RS24815	zntA	747.235	2.46464	5.51989	0.499682	80.5985	4.93241	8.12193e-07	1.03728e-05	Zn(II)/Cd(II)/Pb(II) translocating P-type ATPase ZntA
AAF13_RS07570	znuB	1883.6	-1.94152	-3.8411	0.802735	296.664	-2.41863	0.0155792	0.0483434	zinc ABC transporter permease subunit ZnuB
AAF13_RS21435	zraP	61.0224	5.77524	54.7671	0.842713	30.8691	6.85315	7.22425e-12	3.25161e-10	zinc resistance sensor/chaperone ZraP
AAF13_RS21430	zraS	43.1995	2.82543	7.08826	0.710047	5.81177	3.97922	6.91421e-05	0.000501632	two-component system sensor histidine kinase ZraS
AAF13_RS07610	zwf	813.42	1.35898	2.56504	0.42134	68.8457	3.22538	0.00125806	0.00609443	glucose-6-phosphate dehydrogenase
