# Supplementary material for: Broad time‐dependent transcriptional activity of metabolic genes of E. coli O104:H4 strain C227/11Φcu in a soil microenvironment at low temperature
Source: Environ Microbiol Rep. 2023 Aug 29;15(6):582–96. doi: 10.1111/1758-2229.13198 (PMC10667640; doi:10.1111/1758-2229.13198)
Supplement: Supplementary file 5 — Table S4. RpoS‐dependent genes of E. coli O104:H4 C227/11Φcu differentially expressed in alluvial loam at 4°C after 1 week. [file EMI4-15-582-s006.xlsx]

## Sheet: Tabelle1
Table S4: RpoS-dependent genes of E. coli O104:H4 C227/11Φcu differentially expressed in alluvial loam at 4°C after 1 week.
	Gene name	baseMean	log2FoldChange	FoldChange	lfcSE	avgTPM	stat	pvalue	padj	Description
AAF13_RS21365	aceA	3387.04	4.90643	29.9904	0.609618	1376.88	8.04837	8.39061e-16	3.63985e-14	isocitrate lyase
AAF13_RS21370	aceB	3306.16	3.23953	9.44488	0.546446	973.293	5.92837	3.05961e-09	5.02749e-08	malate synthase A
AAF13_RS21055	acs	1278.63	5.39158	41.9785	0.44523	458.517	12.1097	9.38836e-34	5.09084e-31	acetate--CoA ligase
AAF13_RS21065	actP	565.323	6.73044	106.186	0.527036	262.68	12.7704	2.4001e-37	3.47055e-34	cation/acetate symporter ActP
AAF13_RS08185	astA	106.976	1.92515	3.79776	0.62236	38.0177	3.09331	0.00197939	0.00802487	arginine N-succinyltransferase
AAF13_RS08195	astB	95.3447	1.6996	3.24811	0.618968	28.3642	2.74586	0.00603527	0.0208334	N-succinylarginine dihydrolase
AAF13_RS08190	astD	103.122	2.33268	5.03741	0.616819	26.4941	3.7818	0.000155701	0.000891068	succinylglutamate-semialdehyde dehydrogenase
AAF13_RS08200	astE	46.856	2.60461	6.08227	0.715478	20.2093	3.64037	0.000272242	0.00144023	succinylglutamate desuccinylase
AAF13_RS02965	csiD	1208.81	4.74529	26.821	0.516333	881.189	9.19036	3.91519e-20	3.20454e-18	carbon starvation induced protein CsiD
AAF13_RS03505	csiE	1408.52	2.81048	7.01518	0.457625	482.753	6.14145	8.17741e-10	1.50951e-08	stationary phase inducible protein CsiE
AAF13_RS15920	cstA	353.583	2.40906	5.31128	0.49559	94.0627	4.86099	1.16798e-06	1.15152e-05	carbon starvation protein CstA
AAF13_RS22305	fadA	347.15	5.50948	45.5532	0.541485	199.858	10.1748	2.57012e-24	3.84455e-22	acetyl-CoA C-acyltransferase FadA
AAF13_RS22300	fadB	679.544	5.53268	46.2915	0.480616	214.929	11.5116	1.15284e-30	3.84694e-28	fatty acid oxidation complex subunit alpha FadB
AAF13_RS17710	fadE	2526.15	2.82091	7.06607	0.458584	534.246	6.15135	7.6826e-10	1.43651e-08	acyl-CoA dehydrogenase FadE
AAF13_RS00175	fadH	285.731	3.91477	15.0821	0.512141	78.8408	7.64393	2.10697e-14	7.25399e-13	NADPH-dependent 2,4-dienoyl-CoA reductase
AAF13_RS04590	fadI	239.624	1.27764	2.42442	0.522818	64.7125	2.44376	0.014535	0.04301	acetyl-CoA C-acyltransferase FadI
AAF13_RS02955	gabD	502.595	6.16115	71.5636	0.612522	256.563	10.0587	8.41341e-24	1.14054e-21	NADP-dependent succinate-semialdehyde dehydrogenase
AAF13_RS10020	gadC	287.278	2.54306	5.82826	0.478852	102.412	5.31076	1.0917e-07	1.29394e-06	acid resistance gamma-aminobutyrate antiporter GadC
AAF13_RS05530	galS	99.4344	2.81746	7.04921	0.643294	41.5552	4.37974	1.18821e-05	9.09078e-05	HTH-type transcriptional regulator GalS
AAF13_RS26485	garD	55.8258	3.8001	13.9297	0.725433	25.7525	5.23838	1.61989e-07	1.85581e-06	galactarate dehydratase
AAF13_RS26500	garL	24.3989	4.88788	29.6074	0.979878	23.5507	4.98826	6.09268e-07	6.30788e-06	2-dehydro-3-deoxyglucarate aldolase
AAF13_RS26495	garP	28.5527	4.93109	30.5075	0.890189	17.7855	5.53937	3.03554e-08	4.01469e-07	galactarate/glucarate/glycerate transporter GarP
AAF13_RS26505	garR	27.8912	4.0568	16.6425	0.859252	23.2646	4.72132	2.34318e-06	2.13097e-05	2-hydroxy-3-oxopropionate reductase
AAF13_RS03495	hcaR	177.773	3.55192	11.7283	0.525647	117.709	6.75723	1.40651e-11	3.44713e-10	DNA-binding transcriptional regulator HcaR
AAF13_RS08265	katE	693.745	2.55172	5.86334	0.426217	94.0249	5.9869	2.13872e-09	3.65267e-08	catalase HPII
AAF13_RS09905	lsrA	78.4202	3.08788	8.50248	0.693011	30.6943	4.45575	8.36001e-06	6.67877e-05	autoinducer 2 ABC transporter ATP-binding protein LsrA
AAF13_RS09890	lsrB	67.4714	3.37618	10.3832	0.651924	44.6249	5.1788	2.23315e-07	2.49034e-06	autoinducer 2 ABC transporter substrate-binding protein LsrB
AAF13_RS09885	lsrF	46.681	3.2343	9.41071	0.706262	37.0103	4.57947	4.66161e-06	3.95735e-05	3-hydroxy-5-phosphonooxypentane-2,4-dione thiolase
AAF13_RS09910	lsrR	66.4807	2.21736	4.65042	0.616787	38.6436	3.59502	0.000324365	0.00166915	transcriptional regulator LsrR
AAF13_RS19110	osmY	1973.64	1.42618	2.68735	0.473726	251.085	3.01057	0.00260762	0.010186	molecular chaperone OsmY
AAF13_RS07035	otsA	2158.31	1.11733	2.16945	0.469104	245.386	2.38184	0.0172263	0.0495517	alpha,alpha-trehalose-phosphate synthase
AAF13_RS14280	potF	386.718	2.68789	6.44369	0.567303	119.844	4.73801	2.15825e-06	1.97105e-05	spermidine/putrescine ABC transporter substrate-binding protein PotF
AAF13_RS14275	potG	104.661	3.12728	8.73784	0.597067	39.3764	5.23773	1.62565e-07	1.85581e-06	putrescine ABC transporter ATP-binding subunit PotG
AAF13_RS14270	potH	59.274	3.08643	8.49392	0.66369	27.2966	4.65041	3.31273e-06	2.88566e-05	putrescine ABC transporter permease PotH
AAF13_RS17160	prpR	314.948	4.80734	27.9997	0.559973	104.637	8.58494	9.08809e-18	5.18739e-16	propionate catabolism operon regulatory protein PrpR
AAF13_RS16920	psiF	1052.33	1.50627	2.84075	0.420488	516.508	3.5822	0.00034071	0.00173474	phosphate starvation-inducible protein PsiF
AAF13_RS10840	puuA	127.535	-1.75389	-3.37266	0.53	21.0194	-3.30922	0.00093557	0.00417542	glutamate-putrescine ligase
AAF13_RS08785	sufA	1459.6	-3.55814	-11.7789	0.430387	870.731	-8.26731	1.37018e-16	6.53168e-15	Fe-S cluster assembly scaffold SufA
AAF13_RS08790	sufB	2092.13	-2.61873	-6.14209	0.425186	315.764	-6.15902	7.31951e-10	1.38655e-08	Fe-S cluster assembly protein SufB
AAF13_RS08795	sufC	563.587	-2.19304	-4.57269	0.513615	161.514	-4.26982	1.95627e-05	0.000141439	Fe-S cluster assembly ATPase SufC
AAF13_RS08800	sufD	1024.35	-1.60753	-3.0473	0.5646	169.672	-2.84721	0.00441049	0.015891	Fe-S cluster assembly protein SufD
AAF13_RS03895	tal	846.404	1.56567	2.96014	0.468189	189.569	3.34409	0.000825533	0.00374207	transaldolase
AAF13_RS03890	tkt	1286.02	2.16423	4.48228	0.418632	179.325	5.16977	2.34378e-07	2.5937e-06	transketolase
AAF13_RS23025	tnaA	68.5202	3.00348	8.01933	0.615906	24.5033	4.87653	1.0797e-06	1.06934e-05	tryptophanase
AAF13_RS24905	ugpB	181.486	1.48441	2.79804	0.598483	65.962	2.4803	0.0131273	0.0395736	sn-glycerol-3-phosphate ABC transporter substrate-binding protein UgpB
AAF13_RS07995	yeaG	5974.14	2.82213	7.07206	0.414065	1126.13	6.81567	9.3826e-12	2.33918e-10	protein kinase YeaG
AAF13_RS07885	yeaX	26.6223	3.70042	12.9999	0.86778	19.4241	4.26424	2.00581e-05	0.000144505	carnitine monooxygenase subunit YeaX
AAF13_RS04790	yfcG	122.781	1.26452	2.40247	0.513999	48.3144	2.46016	0.0138875	0.0414333	GSH-dependent disulfide bond oxidoreductase
AAF13_RS26350	yhbO	182.805	2.16719	4.49146	0.622398	105.375	3.48199	0.000497697	0.00242585	protein/nucleic acid deglycase
AAF13_RS19980	ytfQ	1241.95	6.22816	74.9656	0.491629	754	12.6684	8.84945e-37	9.59723e-34	galactofuranose ABC transporter substrate-binding protein YtfQ
