# Supplementary material for: Broad time‐dependent transcriptional activity of metabolic genes of E. coli O104:H4 strain C227/11Φcu in a soil microenvironment at low temperature
Source: Environ Microbiol Rep. 2023 Aug 29;15(6):582–96. doi: 10.1111/1758-2229.13198 (PMC10667640; doi:10.1111/1758-2229.13198)
Supplement: Supplementary file 6 — Table S5. RpoS‐dependent genes of E. coli O104:H4 C227/11Φcu differentially expressed in alluvial loam at 4°C after 4 weeks. [file EMI4-15-582-s002.xlsx]

## Sheet: Tabelle1
Table S5: RpoS-dependent genes of E. coli O104:H4 C227/11Φcu differentially expressed in alluvial loam at 4°C after 4 weeks.
	Gene name	baseMean	log2FoldChange	FoldChange	lfcSE	avgTPM	stat	pvalue	padj	Description
AAF13_RS21365	aceA	3387.04	3.37089	10.3452	0.609487	137.869	5.53071	3.18946e-08	5.60089e-07	isocitrate lyase
AAF13_RS21370	aceB	3306.16	2.05587	4.15795	0.546237	146.206	3.76371	0.000167414	0.00109161	malate synthase A
AAF13_RS21055	acs	1278.63	2.1221	4.35326	0.445667	17.8123	4.76162	1.92043e-06	2.17992e-05	acetate--CoA ligase
AAF13_RS21065	actP	565.323	2.17317	4.51015	0.530631	4.3133	4.09545	4.21344e-05	0.000321275	cation/acetate symporter ActP
AAF13_RS08185	astA	106.976	1.97263	3.92484	0.612215	13.3416	3.22213	0.00127243	0.0061512	arginine N-succinyltransferase
AAF13_RS08180	astC	117.111	1.80623	3.49726	0.567574	14.5477	3.18236	0.00146079	0.00689634	succinylornithine/acetylornithine transaminase
AAF13_RS08190	astD	103.122	2.28594	4.87681	0.607001	8.41645	3.76595	0.000165915	0.00108336	succinylglutamate-semialdehyde dehydrogenase
AAF13_RS08200	astE	46.856	1.98674	3.96341	0.702032	4.38351	2.82999	0.004655	0.0180138	succinylglutamate desuccinylase
AAF13_RS20390	blc	203.824	2.4321	5.39677	0.511749	64.3665	4.75252	2.00899e-06	2.26061e-05	lipocalin Blc
AAF13_RS03505	csiE	1408.52	2.43985	5.42584	0.4568	123.7	5.34117	9.23492e-08	1.48657e-06	stationary phase inducible protein CsiE
AAF13_RS22305	fadA	347.15	2.24625	4.74449	0.54288	8.00505	4.13766	3.50867e-05	0.000275232	acetyl-CoA C-acyltransferase FadA
AAF13_RS22300	fadB	679.544	2.25816	4.78381	0.481399	7.94249	4.69082	2.72106e-06	2.94052e-05	fatty acid oxidation complex subunit alpha FadB
AAF13_RS00175	fadH	285.731	2.12179	4.35234	0.510753	8.14429	4.15424	3.26376e-05	0.000257765	NADPH-dependent 2,4-dienoyl-CoA reductase
AAF13_RS02200	fucA	10.4869	-4.1913	-18.2686	1.32661	2.17675	-3.15941	0.00158087	0.00738057	L-fuculose-phosphate aldolase
AAF13_RS02955	gabD	502.595	1.79644	3.47361	0.615535	5.18862	2.9185	0.00351721	0.0143411	NADP-dependent succinate-semialdehyde dehydrogenase
AAF13_RS08265	katE	693.745	3.14451	8.84284	0.423333	41.1656	7.42798	1.10271e-13	7.63006e-12	catalase HPII
AAF13_RS19110	osmY	1973.64	4.91951	30.2636	0.46935	663.671	10.4815	1.05016e-25	6.95504e-23	molecular chaperone OsmY
AAF13_RS07035	otsA	2158.31	3.06471	8.36697	0.467169	241.533	6.56017	5.37467e-11	1.91669e-09	alpha,alpha-trehalose-phosphate synthase
AAF13_RS07030	otsB	1416.45	2.52199	5.74372	0.453357	255.242	5.56291	2.65311e-08	4.80462e-07	trehalose-phosphatase
AAF13_RS14280	potF	386.718	2.98946	7.94177	0.563943	44.5532	5.301	1.15173e-07	1.79175e-06	spermidine/putrescine ABC transporter substrate-binding protein PotF
AAF13_RS14275	potG	104.661	2.0741	4.21083	0.590584	6.78488	3.51196	0.000444822	0.00256492	putrescine ABC transporter ATP-binding subunit PotG
AAF13_RS14270	potH	59.274	2.43859	5.42113	0.652841	5.41196	3.73536	0.000187449	0.00121201	putrescine ABC transporter permease PotH
AAF13_RS14195	poxB	2372.42	3.33042	10.059	0.54623	235.215	6.0971	1.08012e-09	2.64943e-08	ubiquinone-dependent pyruvate dehydrogenase
AAF13_RS17160	prpR	314.948	3.82526	14.1748	0.558005	14.6297	6.85524	7.11935e-12	3.23582e-10	propionate catabolism operon regulatory protein PrpR
AAF13_RS16920	psiF	1052.33	3.65239	12.5741	0.416072	561.662	8.77825	1.66037e-18	3.34673e-16	phosphate starvation-inducible protein PsiF
AAF13_RS08785	sufA	1459.6	-1.78816	-3.45375	0.418496	855.123	-4.27283	1.93007e-05	0.00016358	Fe-S cluster assembly scaffold SufA
AAF13_RS08790	sufB	2092.13	-1.31605	-2.48984	0.420095	287.993	-3.13275	0.00173178	0.0079412	Fe-S cluster assembly protein SufB
AAF13_RS18915	tal	1056.46	1.2303	2.34616	0.449056	201.853	2.73975	0.0061485	0.0228036	transaldolase
AAF13_RS03895	tal	846.404	3.21819	9.30617	0.464552	156.849	6.92751	4.28304e-12	2.09012e-10	transaldolase
AAF13_RS09875	tam	106.118	1.91226	3.76398	0.611077	22.4724	3.12932	0.00175211	0.00799656	trans-aconitate 2-methyltransferase
AAF13_RS26540	tdcB	22.0096	-2.5137	-5.71083	0.85198	2.34195	-2.95042	0.00317341	0.0132391	bifunctional threonine ammonia-lyase/L-serine ammonia-lyase TdcB
AAF13_RS03890	tkt	1286.02	3.11581	8.66867	0.416774	97.0794	7.47602	7.66069e-14	5.72822e-12	transketolase
AAF13_RS24100	xylG	11.9016	-3.30111	-9.85672	1.15773	1.0393	-2.85135	0.00435339	0.0171057	D-xylose ABC transporter ATP-binding protein
AAF13_RS07995	yeaG	5974.14	3.06979	8.39652	0.41378	395.201	7.41889	1.18102e-13	7.93508e-12	protein kinase YeaG
AAF13_RS05855	yegS	279.172	2.56987	5.93756	0.547215	60.7014	4.69627	2.64953e-06	2.87663e-05	lipid kinase YegS
AAF13_RS04790	yfcG	122.781	2.39745	5.26869	0.496979	30.9396	4.82404	1.40678e-06	1.69398e-05	GSH-dependent disulfide bond oxidoreductase
AAF13_RS00555	yghA	235.339	3.45425	10.9605	0.617988	47.5698	5.5895	2.2772e-08	4.20602e-07	NADP(+)-dependent aldehyde reductase
AAF13_RS26350	yhbO	182.805	2.80026	6.96565	0.614513	50.7063	4.55687	5.19207e-06	5.25555e-05	protein/nucleic acid deglycase
AAF13_RS24385	yhjD	209.644	1.48198	2.79332	0.491441	37.917	3.01559	0.00256483	0.0110713	inner membrane protein YhjD
AAF13_RS06740	yodD	2464.44	2.22033	4.65999	0.425468	1597.1	5.21855	1.80328e-07	2.67093e-06	peroxide/acid resistance protein YodD
AAF13_RS19980	ytfQ	1241.95	4.58998	24.0837	0.491258	64.259	9.34332	9.33582e-21	2.54593e-18	galactofuranose ABC transporter substrate-binding protein YtfQ
