# Supplementary material for: Broad time‐dependent transcriptional activity of metabolic genes of E. coli O104:H4 strain C227/11Φcu in a soil microenvironment at low temperature
Source: Environ Microbiol Rep. 2023 Aug 29;15(6):582–96. doi: 10.1111/1758-2229.13198 (PMC10667640; doi:10.1111/1758-2229.13198)
Supplement: Supplementary file 7 — Table S6. Exclusive differentially expressed genes of E. coli O104:H4 C227/11Φcu in alluvial loam at 4°C after 4 weeks. [file EMI4-15-582-s001.xlsx]

## Sheet: table_s3_new
Table S6: Exclusive differentially expressed genes of E. coli O104:H4 C227/11Φcu in alluvial loam at 4°C after 4 weeks
Locus Tag	Gene name	log2FoldChange	FoldChange	lfcSE	avgTPM	stat	pvalue	padj	Description
AAF13_RS25935	aaeB	-1.67374	-3.19039	0.65452	12.4102	-2.5572	0.010552	0.0356612	p-hydroxybenzoic acid efflux pump subunit AaeB
AAF13_RS00405	AAF13_RS00405	1.58215	2.99416	0.48932	270.195	3.23337	0.0012234	0.00596189	DUF1190 family protein
AAF13_RS00445	AAF13_RS00445	1.43219	2.69855	0.420512	535.546	3.40581	0.00066	0.00353553	antibiotic biosynthesis monooxygenase
AAF13_RS00560	AAF13_RS00560	1.6155	3.06418	0.452795	89.2883	3.56784	0.00036	0.00210688	TIGR00645 family protein
AAF13_RS00685	AAF13_RS00685	-2.61965	-6.14603	0.931131	4.95252	-2.81341	0.00490191	0.0188435	aminotransferase class I/II-fold pyridoxal phosphate-dependent enzyme
AAF13_RS00690	AAF13_RS00690	-6.08542	-67.904	2.16937	3.07162	-2.80516	0.00502916	0.0192528	acyl carrier protein
AAF13_RS00955	AAF13_RS00955	-1.96326	-3.89941	0.562251	15.2802	-3.49178	0.00048	0.00271271	GIY-YIG nuclease family protein
AAF13_RS00960	AAF13_RS00960	-1.63823	-3.11283	0.496591	19.1815	-3.29894	0.00097	0.00487984	AAA family ATPase
AAF13_RS01000	AAF13_RS01000	-2.19437	-4.5769	0.745626	13.1651	-2.94299	0.0032506	0.0134792	hypothetical protein
AAF13_RS01025	AAF13_RS01025	-2.46075	-5.50504	0.867545	5.63458	-2.83646	0.00456172	0.0177269	hypothetical protein
AAF13_RS01190	AAF13_RS01190	-3.6887	-12.8947	0.756938	11.0656	-4.87319	1.1e-06	1.37e-05	IS3 family transposase
AAF13_RS01210	AAF13_RS01210	-1.43495	-2.70373	0.508168	4.95908	-2.82377	0.00474622	0.0183057	DEAD/DEAH box helicase family protein
AAF13_RS01305	AAF13_RS01305	2.42785	5.38091	0.476319	142.129	5.09711	3.45e-07	4.76e-06	YggL family protein
AAF13_RS01325	AAF13_RS01325	-1.961	-3.89333	0.67686	4.36456	-2.89721	0.003765	0.0151384	DUF1202 family protein
AAF13_RS01335	AAF13_RS01335	-1.72418	-3.30392	0.703293	18.148	-2.45158	0.0142231	0.045009	XTP/dITP diphosphatase
AAF13_RS01365	AAF13_RS01365	-2.04993	-4.14084	0.452254	77.927	-4.53268	5.82e-06	5.82e-05	YqgE/AlgH family protein
AAF13_RS01490	AAF13_RS01490	-7.46665	-176.883	1.88592	4.11418	-3.95916	7.52e-05	0.000539	DNA-binding protein
AAF13_RS01840	AAF13_RS01840	-5.37491	-41.4964	2.14064	2.26758	-2.5109	0.0120425	0.039736	EscS/YscS/HrcS family type III secretion system export apparatus protein
AAF13_RS01915	AAF13_RS01915	-3.93918	-15.3395	1.38924	2.54274	-2.83549	0.00457555	0.0177657	response regulator transcription factor
AAF13_RS01920	AAF13_RS01920	-5.3544	-40.9107	2.09338	1.30494	-2.55778	0.0105343	0.0356474	lytic transglycosylase domain-containing protein
AAF13_RS02330	AAF13_RS02330	-1.29237	-2.4493	0.520579	13.6391	-2.48256	0.0130443	0.0421417	kinase
AAF13_RS02790	AAF13_RS02790	-1.74325	-3.34788	0.48437	232.455	-3.599	0.000319	0.00190348	tRNA-Ser
AAF13_RS02810	AAF13_RS02810	-2.53465	-5.79437	0.767716	497.543	-3.30155	0.000962	0.00483997	tRNA-Arg
AAF13_RS03050	AAF13_RS03050	-1.90051	-3.73346	0.472075	18.8173	-4.02587	5.68e-05	0.000418	integrase
AAF13_RS03885	AAF13_RS03885	2.59607	6.04639	0.547461	60.6092	4.74203	2.12e-06	2.35e-05	DUF1176 domain-containing protein
AAF13_RS04200	AAF13_RS04200	-1.59387	-3.01858	0.641109	10.4956	-2.48611	0.0129148	0.0418692	sensor domain-containing phosphodiesterase
AAF13_RS04370	AAF13_RS04370	-2.82036	-7.06338	0.77494	3.7944	-3.63946	0.000273	0.0016769	oligosaccharide MFS transporter
AAF13_RS04470	AAF13_RS04470	-2.03528	-4.09901	0.844631	3.47674	-2.40966	0.0159673	0.049251	hypothetical protein
AAF13_RS04550	AAF13_RS04550	-1.61879	-3.07117	0.611452	4.74564	-2.64745	0.00811004	0.0285981	acyltransferase
AAF13_RS04565	AAF13_RS04565	1.73413	3.32678	0.589832	17.1432	2.94003	0.00328176	0.013572	formate/nitrite transporter family protein
AAF13_RS04625	AAF13_RS04625	-3.86582	-14.579	1.11852	4.76866	-3.45619	0.000548	0.00301294	fimbrial protein
AAF13_RS05520	AAF13_RS05520	-1.32854	-2.51149	0.529471	9.27586	-2.50919	0.0121008	0.0398151	DUF418 family protein
AAF13_RS05575	AAF13_RS05575	3.88942	14.8195	0.6401	55.9449	6.07627	1.23e-09	2.99e-08	CidB/LrgB family autolysis modulator
AAF13_RS05580	AAF13_RS05580	3.92883	15.2298	0.816378	34.0196	4.81251	1.49e-06	1.77e-05	CidA/LrgA family protein
AAF13_RS05600	AAF13_RS05600	3.46626	11.0522	0.533375	73.1986	6.49873	8.1e-11	2.76e-09	SDR family oxidoreductase
AAF13_RS05650	AAF13_RS05650	-2.32125	-4.99766	0.899912	23.4308	-2.57942	0.00989664	0.0337856	protein YohO
AAF13_RS05715	AAF13_RS05715	-1.92621	-3.80054	0.695982	2.22074	-2.76761	0.00564692	0.021232	DUF4132 domain-containing protein
AAF13_RS05720	AAF13_RS05720	-1.71546	-3.28402	0.665322	2.0832	-2.57839	0.00992616	0.0338614	WGR and DUF4132 domain-containing protein
AAF13_RS05920	AAF13_RS05920	-2.25339	-4.76801	0.723321	6.70779	-3.11534	0.00183736	0.00831835	VWA domain-containing protein
AAF13_RS05925	AAF13_RS05925	-2.09599	-4.2752	0.849593	3.78074	-2.46705	0.013623	0.0435862	protein phosphatase 2C domain-containing protein
AAF13_RS06070	AAF13_RS06070	-1.94856	-3.8599	0.479598	141.695	-4.06292	4.85e-05	0.000364	N-acetyl-alpha-D-glucosaminyl-diphospho-ditrans,octacis-undecaprenol 4-epimerase
AAF13_RS06080	AAF13_RS06080	2.19461	4.57766	0.455327	108.523	4.81986	1.44e-06	1.72e-05	acetyltransferase
AAF13_RS06230	AAF13_RS06230	2.32117	4.99738	0.624197	179.832	3.71866	0.0002	0.00128522	FUSC family protein
AAF13_RS06325	AAF13_RS06325	-2.5242	-5.75255	0.650798	9.00123	-3.87863	0.000105	0.00073	GTPase family protein
AAF13_RS06385	AAF13_RS06385	-5.74028	-53.4559	2.18028	1.65633	-2.63281	0.00846808	0.0296511	hypothetical protein
AAF13_RS06420	AAF13_RS06420	-1.90657	-3.74917	0.670598	5.65796	-2.84309	0.00446788	0.0174353	DMT family transporter
AAF13_RS06430	AAF13_RS06430	-2.24024	-4.72475	0.719303	3.95457	-3.11446	0.00184284	0.00833503	DeoR family transcriptional regulator
AAF13_RS06540	AAF13_RS06540	-4.86469	-29.1353	1.96663	1.28668	-2.47362	0.0133753	0.0429715	inverse autotransporter beta domain-containing protein
AAF13_RS06615	AAF13_RS06615	-2.79079	-6.92009	0.966484	32.0371	-2.88757	0.00388231	0.0155426	tRNA-Ser
AAF13_RS06680	AAF13_RS06680	-2.88922	-7.40872	0.997213	9.08068	-2.8973	0.00376391	0.0151384	transposase
AAF13_RS06700	AAF13_RS06700	2.25329	4.76769	0.532541	74.3733	4.2312	2.32e-05	0.000191	phosphohydrolase
AAF13_RS06720	AAF13_RS06720	2.5855	6.00223	0.558999	80.6011	4.62523	3.74e-06	3.89e-05	DUF808 domain-containing protein
AAF13_RS06725	AAF13_RS06725	1.8742	3.66599	0.77994	153.153	2.40301	0.0162609	0.0498912	DUF2158 domain-containing protein
AAF13_RS06845	AAF13_RS06845	-3.16121	-8.94582	0.637528	14.5659	-4.95855	7.1e-07	9.22e-06	helix-turn-helix transcriptional regulator
AAF13_RS07120	AAF13_RS07120	-5.87688	-58.765	1.92577	2.79306	-3.05171	0.00227544	0.010037	lysozyme inhibitor LprI family protein
AAF13_RS07260	AAF13_RS07260	-2.88196	-7.37153	0.863166	6.51961	-3.33883	0.000841	0.00430027	Rha family transcriptional regulator
AAF13_RS07305	AAF13_RS07305	-2.11094	-4.31971	0.791836	16.534	-2.66587	0.00767886	0.0273908	antitermination protein
AAF13_RS07360	AAF13_RS07360	-1.9107	-3.75992	0.777777	11.9236	-2.45662	0.0140252	0.0445653	hypothetical protein
AAF13_RS07835	AAF13_RS07835	-2.39996	-5.27788	0.752822	9.83893	-3.18795	0.00143284	0.00679901	CoA pyrophosphatase
AAF13_RS07845	AAF13_RS07845	-1.57515	-2.97967	0.5899	54.6619	-2.6702	0.00758052	0.0271377	YoaH family protein
AAF13_RS07935	AAF13_RS07935	3.21899	9.31138	0.627174	204.447	5.13254	2.86e-07	4.04e-06	GlsB/YeaQ/YmgE family stress response membrane protein
AAF13_RS07980	AAF13_RS07980	2.27659	4.84531	0.521873	145.917	4.36235	1.29e-05	0.000115	GGDEF domain-containing protein
AAF13_RS08035	AAF13_RS08035	-2.99601	-7.9779	1.19061	0.838297	-2.51636	0.0118574	0.0391809	MFS transporter
AAF13_RS08110	AAF13_RS08110	-2.63097	-6.19444	1.054	2.31024	-2.49617	0.0125543	0.0410161	DUF1266 domain-containing protein
AAF13_RS08450	AAF13_RS08450	-2.16817	-4.49452	0.849514	3.38397	-2.55224	0.0107032	0.0361399	tail fiber assembly protein
AAF13_RS08665	AAF13_RS08665	-1.34057	-2.53252	0.435045	52.5304	-3.08146	0.00205988	0.0091823	YdiU family protein
AAF13_RS08885	AAF13_RS08885	3.0745	8.424	0.454642	58.0769	6.76247	1.36e-11	5.82e-10	AIDA repeat-containing protein
AAF13_RS08990	AAF13_RS08990	-2.30465	-4.94049	0.595734	121.719	-3.8686	0.000109	0.000757	HlyD family secretion protein
AAF13_RS08995	AAF13_RS08995	-2.63761	-6.22301	0.585432	82.6461	-4.50541	6.62e-06	6.49e-05	DUF1656 domain-containing protein
AAF13_RS09150	AAF13_RS09150	2.11143	4.32119	0.486264	85.0546	4.34214	1.41e-05	0.000125	YdgA family protein
AAF13_RS09430	AAF13_RS09430	-1.63941	-3.11538	0.478223	91.7254	-3.42812	0.000608	0.00331101	ORF6N domain-containing protein
AAF13_RS09450	AAF13_RS09450	-2.84825	-7.20124	1.16133	3.55497	-2.45258	0.0141836	0.0449456	RusA family crossover junction endodeoxyribonuclease
AAF13_RS09565	AAF13_RS09565	-2.01644	-4.04585	0.767948	4.55769	-2.62575	0.00864575	0.0301819	hypothetical protein
AAF13_RS09625	AAF13_RS09625	-1.69989	-3.24876	0.50583	88.5343	-3.36059	0.000778	0.00405592	hypothetical protein
AAF13_RS09665	AAF13_RS09665	-2.12825	-4.37188	0.521199	5.6885	-4.08338	4.44e-05	0.000337	dimethyl sulfoxide reductase subunit A
AAF13_RS09860	AAF13_RS09860	-1.27306	-2.41674	0.485852	18.3158	-2.62027	0.00878607	0.0305797	GGDEF domain-containing protein
AAF13_RS10925	AAF13_RS10925	-1.86918	-3.65325	0.602254	30.3174	-3.10364	0.00191154	0.00859546	DeoR/GlpR transcriptional regulator
AAF13_RS10975	AAF13_RS10975	-2.12569	-4.36413	0.612073	213.342	-3.47294	0.000515	0.00287192	hypothetical protein
AAF13_RS11065	AAF13_RS11065	1.95908	3.88814	0.78001	28.5155	2.51161	0.0120183	0.0396844	general stress protein
AAF13_RS11070	AAF13_RS11070	1.68544	3.21639	0.684086	30.7507	2.46378	0.0137479	0.0439252	ferritin-like domain-containing protein
AAF13_RS11295	AAF13_RS11295	-2.57213	-5.94687	0.912016	48.7523	-2.82027	0.00479835	0.0184914	tRNA-Arg
AAF13_RS11390	AAF13_RS11390	-2.64872	-6.27111	0.95944	6.2365	-2.76069	0.00576788	0.0216167	hypothetical protein
AAF13_RS11425	AAF13_RS11425	-1.8579	-3.62479	0.667886	6.10604	-2.78176	0.00540646	0.0205109	phage integrase Arm DNA-binding domain-containing protein
AAF13_RS11560	AAF13_RS11560	-6.09221	-68.2241	1.71865	23.5515	-3.54477	0.000393	0.00228285	tRNA-Tyr
AAF13_RS11565	AAF13_RS11565	-4.31296	-19.8761	1.19831	30.2849	-3.5992	0.000319	0.00190348	tRNA-Tyr
AAF13_RS11760	AAF13_RS11760	4.04038	16.4542	0.542545	143.166	7.4471	9.54e-14	6.99e-12	GlsB/YeaQ/YmgE family stress response membrane protein
AAF13_RS12100	AAF13_RS12100	4.16085	17.8872	0.658279	469.951	6.3208	2.6e-10	7.49e-09	glycine zipper 2TM domain-containing protein
AAF13_RS12150	AAF13_RS12150	1.45245	2.73673	0.476532	104.399	3.04797	0.00230396	0.0101339	metal-dependent hydrolase
AAF13_RS12335	AAF13_RS12335	1.2536	2.38435	0.450837	160.668	2.7806	0.00542581	0.0205675	lipoprotein
AAF13_RS12395	AAF13_RS12395	2.54289	5.82755	0.499195	149.894	5.09398	3.51e-07	4.82e-06	acidic protein MsyB
AAF13_RS12680	AAF13_RS12680	-1.3039	-2.46896	0.440162	67.9906	-2.96232	0.0030533	0.0128566	VWA domain-containing protein
AAF13_RS12745	AAF13_RS12745	-2.07168	-4.20376	0.860099	12.8544	-2.40865	0.0160114	0.0493544	amino acid racemase
AAF13_RS12755	AAF13_RS12755	-2.78235	-6.87971	0.919711	3.63233	-3.02524	0.00248436	0.0107741	IS3-like element IS600 family transposase
AAF13_RS12760	AAF13_RS12760	-2.64278	-6.24535	0.72974	6.13924	-3.62154	0.000293	0.00177553	IS1 family transposase
AAF13_RS12770	AAF13_RS12770	-1.99737	-3.9927	0.577241	10.44	-3.4602	0.00054	0.00297552	phosphoadenosine phosphosulfate reductase
AAF13_RS12835	AAF13_RS12835	-2.54162	-5.82244	0.810743	3.37268	-3.13493	0.00171895	0.00790256	HlyD family secretion protein
AAF13_RS12840	AAF13_RS12840	-2.21164	-4.63201	0.618331	20.9973	-3.57679	0.000348	0.00205114	toxin-activating lysine-acyltransferase
AAF13_RS12845	AAF13_RS12845	-1.75742	-3.38093	0.613166	10.7833	-2.86614	0.00415511	0.016462	hypothetical protein
AAF13_RS12855	AAF13_RS12855	-3.3033	-9.87172	0.747748	10.3075	-4.41767	9.98e-06	9.16e-05	hypothetical protein
AAF13_RS12860	AAF13_RS12860	-3.62513	-12.3388	1.38824	1.14088	-2.61131	0.00901961	0.0312052	IS5-like element ISKpn26 family transposase
AAF13_RS12865	AAF13_RS12865	-2.24484	-4.73984	0.730472	5.15884	-3.07313	0.00211826	0.00938888	esterase family protein
AAF13_RS12870	AAF13_RS12870	-2.00029	-4.00081	0.745039	3.20611	-2.68482	0.00725699	0.0261409	glycosyltransferase
AAF13_RS12875	AAF13_RS12875	-7.40486	-169.467	1.95356	9.11891	-3.79044	0.00015	0.000996	AlpA family transcriptional regulator
AAF13_RS12930	AAF13_RS12930	-2.76575	-6.80099	0.898011	7.42736	-3.07986	0.002071	0.00921417	IS66 family insertion sequence hypothetical protein
AAF13_RS13115	AAF13_RS13115	3.96245	15.5889	0.70206	4063.35	5.64403	1.66e-08	3.17e-07	general stress protein
AAF13_RS13590	AAF13_RS13590	-4.35463	-20.4585	0.78784	11.2666	-5.5273	3.25e-08	5.69e-07	YjbF family lipoprotein
AAF13_RS13640	AAF13_RS13640	2.54918	5.85302	0.747381	7.7883	3.41082	0.000648	0.00348334	hydrogenase expression/formation protein
AAF13_RS13650	AAF13_RS13650	3.40446	10.5887	0.731091	12.9372	4.65668	3.21e-06	3.4e-05	hydrogenase 1 maturation protease
AAF13_RS13700	AAF13_RS13700	1.84911	3.60278	0.496337	114.668	3.72551	0.000195	0.00125635	CoA-binding protein
AAF13_RS13830	AAF13_RS13830	-3.08553	-8.48861	1.20178	2.14164	-2.56746	0.0102448	0.0348365	fimbrial protein
AAF13_RS14165	AAF13_RS14165	1.56982	2.96868	0.487978	21.497	3.21699	0.00129545	0.00624292	ATP-dependent endonuclease
AAF13_RS14225	AAF13_RS14225	2.44795	5.45639	0.488357	107.816	5.01262	5.37e-07	7.09e-06	lipoprotein
AAF13_RS14390	AAF13_RS14390	-3.45623	-10.9756	1.42169	0.488951	-2.43108	0.015054	0.0470921	CHASE9 sensor domain-containing protein
AAF13_RS14615	AAF13_RS14615	1.31479	2.48767	0.545943	252.599	2.4083	0.0160272	0.04937	YbhQ family protein
AAF13_RS14635	AAF13_RS14635	-4.00595	-16.0662	1.36553	2.78153	-2.93362	0.00335031	0.0137817	Bax inhibitor-1/YccA family protein
AAF13_RS14645	AAF13_RS14645	1.58613	3.00243	0.454463	206.69	3.49012	0.000483	0.00272625	Bax inhibitor-1/YccA family protein
AAF13_RS14715	AAF13_RS14715	3.24228	9.46289	0.461051	183.547	7.03236	2.03e-12	1.06e-10	kinase inhibitor
AAF13_RS14935	AAF13_RS14935	-2.43851	-5.4208	1.00565	9.74083	-2.42481	0.0153163	0.0477193	hypothetical protein
AAF13_RS15035	AAF13_RS15035	3.62575	12.3441	1.49892	1.67672	2.4189	0.0155674	0.0483392	excisionase
AAF13_RS15050	AAF13_RS15050	-1.83321	-3.5633	0.760124	1.72932	-2.41173	0.0158771	0.0491363	hydratase
AAF13_RS15145	AAF13_RS15145	5.16123	35.7837	0.483203	1903.5	10.6813	1.25e-26	9.62e-24	YbgS-like family protein
AAF13_RS15335	AAF13_RS15335	-3.58501	-12.0004	1.42845	2.96694	-2.50972	0.0120827	0.0398116	hypothetical protein
AAF13_RS15625	AAF13_RS15625	-1.70819	-3.26752	0.640039	4.45563	-2.66889	0.00761024	0.027223	rhomboid family intramembrane serine protease
AAF13_RS15780	AAF13_RS15780	2.0493	4.13906	0.60548	24.5976	3.3846	0.000713	0.00376816	deaminated glutathione amidase
AAF13_RS15865	AAF13_RS15865	2.48861	5.61237	0.48164	31.6137	5.16696	2.38e-07	3.44e-06	glutathione-dependent formaldehyde dehydrogenase
AAF13_RS15890	AAF13_RS15890	-4.45099	-21.8716	1.17499	3.46212	-3.78812	0.000152	0.00100242	LysR family transcriptional regulator
AAF13_RS16190	AAF13_RS16190	-3.26576	-9.61818	0.878775	8.19917	-3.71627	0.000202	0.00129287	metal-dependent hydrolase
AAF13_RS16475	AAF13_RS16475	-2.12059	-4.34873	0.560787	48.777	-3.78146	0.000156	0.00102672	DUF454 family protein
AAF13_RS16545	AAF13_RS16545	-1.62339	-3.08098	0.632807	77.2074	-2.56538	0.0103062	0.0350034	MGMT family protein
AAF13_RS16690	AAF13_RS16690	2.45768	5.49333	0.53898	107.833	4.55987	5.12e-06	5.2e-05	GNAT family N-acetyltransferase
AAF13_RS16695	AAF13_RS16695	-2.66042	-6.32215	0.718443	6.36173	-3.70303	0.000213	0.00134742	sel1 repeat family protein
AAF13_RS16775	AAF13_RS16775	1.60334	3.03847	0.665034	13.5791	2.41092	0.0159123	0.0492125	DUF3251 domain-containing protein
AAF13_RS17010	AAF13_RS17010	-6.87301	-117.215	2.22534	1.63807	-3.08852	0.00201158	0.00899296	PIG-L family deacetylase
AAF13_RS17250	AAF13_RS17250	-2.19476	-4.57814	0.577924	13.5175	-3.79766	0.000146	0.000973	LysR family transcriptional regulator
AAF13_RS17425	AAF13_RS17425	-1.37412	-2.5921	0.453624	65.0074	-3.0292	0.00245199	0.0106768	DUF4435 domain-containing protein
AAF13_RS17435	AAF13_RS17435	-2.5133	-5.70924	0.522319	48.0995	-4.81181	1.5e-06	1.77e-05	hypothetical protein
AAF13_RS17455	AAF13_RS17455	-3.61476	-12.2504	0.844208	20.7756	-4.28183	1.85e-05	0.000159	hypothetical protein
AAF13_RS17525	AAF13_RS17525	-2.88454	-7.38469	0.541388	45.729	-5.32804	9.93e-08	1.58e-06	tyrosine-type recombinase/integrase
AAF13_RS17530	AAF13_RS17530	-1.8825	-3.68715	0.618254	6.94883	-3.04487	0.0023278	0.0102291	tyrosine-type recombinase/integrase
AAF13_RS17645	AAF13_RS17645	-2.21901	-4.65573	0.676513	5.84761	-3.28007	0.00103782	0.00516238	RNA ligase RtcB family protein
AAF13_RS17900	AAF13_RS17900	1.19248	2.28545	0.442833	203.28	2.69284	0.0070847	0.0257575	endonuclease/exonuclease/phosphatase family protein
AAF13_RS17915	AAF13_RS17915	2.73421	6.65394	0.800598	57.4256	3.41521	0.000637	0.00343688	tRNA-Asp
AAF13_RS18010	AAF13_RS18010	2.31908	4.99015	0.565427	101.259	4.10147	4.11e-05	0.000314	YaeP family protein
AAF13_RS18305	AAF13_RS18305	-1.79871	-3.47908	0.515447	14.8475	-3.4896	0.000484	0.00272824	polysaccharide deacetylase family protein
AAF13_RS18930	AAF13_RS18930	5.36238	41.1374	0.787993	93.123	6.80511	1.01e-11	4.42e-10	DUF2502 domain-containing protein
AAF13_RS19180	AAF13_RS19180	-2.34394	-5.07687	0.627783	9.1145	-3.73368	0.000189	0.00121841	threonine/serine exporter ThrE family protein
AAF13_RS19200	AAF13_RS19200	-1.19815	-2.29445	0.451941	56.8792	-2.65111	0.00802276	0.0283487	DUF2501 domain-containing protein
AAF13_RS19290	AAF13_RS19290	1.82516	3.54346	0.525528	36.8581	3.473	0.000515	0.00287192	PLP-dependent aminotransferase family protein
AAF13_RS19325	AAF13_RS19325	-2.99865	-7.99253	1.13841	2.81301	-2.63407	0.00843692	0.0295867	YjiK family protein
AAF13_RS19425	AAF13_RS19425	-2.53685	-5.8032	0.742187	19.2134	-3.41807	0.000631	0.00341165	hypothetical protein
AAF13_RS19450	AAF13_RS19450	-3.58907	-12.0342	1.47464	3.49136	-2.43386	0.0149389	0.0468584	IS66 family insertion sequence hypothetical protein
AAF13_RS19585	AAF13_RS19585	-2.7467	-6.71182	1.11155	4.74701	-2.47105	0.0134717	0.0432514	IS66 family insertion sequence hypothetical protein
AAF13_RS19595	AAF13_RS19595	-1.67659	-3.19671	0.665391	4.02533	-2.51971	0.0117453	0.0388668	IS66-like element ISEc23 family transposase
AAF13_RS19705	AAF13_RS19705	-1.94292	-3.84484	0.575032	14.9004	-3.37881	0.000728	0.00383241	IS1 family transposase
AAF13_RS19720	AAF13_RS19720	-2.29029	-4.89154	0.489949	48.6401	-4.67454	2.95e-06	3.14e-05	Fic family protein
AAF13_RS19730	AAF13_RS19730	-2.8094	-7.00992	0.965708	5.12182	-2.90916	0.00362404	0.0146734	IS1 family transposase
AAF13_RS19735	AAF13_RS19735	-2.62721	-6.1783	0.722358	13.0602	-3.63699	0.000276	0.0016893	hypothetical protein
AAF13_RS19765	AAF13_RS19765	-3.4255	-10.7443	0.949572	72.3585	-3.60741	0.000309	0.00185962	tRNA-Leu
AAF13_RS19950	AAF13_RS19950	2.03851	4.10822	0.454002	232.788	4.4901	7.12e-06	6.85e-05	ribosome-associated protein
AAF13_RS20025	AAF13_RS20025	-1.57681	-2.98309	0.525575	47.2307	-3.00015	0.00269844	0.0115299	HlyC/CorC family transporter
AAF13_RS20230	AAF13_RS20230	-5.7749	-54.7544	2.05199	3.14077	-2.8143	0.00488843	0.0188229	DUF2170 family protein
AAF13_RS20485	AAF13_RS20485	-2.27017	-4.82379	0.626242	16.688	-3.62506	0.000289	0.0017576	integrase arm-type DNA-binding domain-containing protein
AAF13_RS20495	AAF13_RS20495	-3.5488	-11.7029	1.30057	9.32864	-2.72865	0.00635938	0.0234917	IS3 family transposase
AAF13_RS20520	AAF13_RS20520	-2.32921	-5.02531	0.801959	8.01559	-2.9044	0.00367956	0.0148722	hypothetical protein
AAF13_RS21180	AAF13_RS21180	3.09949	8.57117	0.548748	1435.25	5.64829	1.62e-08	3.12e-07	CsbD family protein
AAF13_RS21310	AAF13_RS21310	-1.85495	-3.61738	0.588633	7.28465	-3.15128	0.00162558	0.00754373	zeta toxin family protein
AAF13_RS21610	AAF13_RS21610	-4.19806	-18.3545	1.56937	41.1224	-2.675	0.007473	0.0267813	16S ribosomal RNA
AAF13_RS21740	AAF13_RS21740	-4.43072	-21.5665	1.53861	3.02883	-2.87969	0.00398069	0.015868	DUF1287 domain-containing protein
AAF13_RS22100	AAF13_RS22100	1.32878	2.5119	0.499542	37.6615	2.65999	0.00781418	0.0277811	virulence factor BrkB family protein
AAF13_RS22220	AAF13_RS22220	-2.87302	-7.32596	0.866891	5.92735	-3.31416	0.000919	0.00466229	acyltransferase
AAF13_RS22500	AAF13_RS22500	-2.61632	-6.13183	0.656219	4.61471	-3.98696	6.69e-05	0.000487	hypothetical protein
AAF13_RS22985	AAF13_RS22985	-1.92112	-3.78717	0.759976	7.14731	-2.52787	0.0114757	0.0383296	hypothetical protein
AAF13_RS23085	AAF13_RS23085	2.49362	5.63191	0.554177	133.961	4.49969	6.81e-06	6.61e-05	YidB family protein
AAF13_RS23180	AAF13_RS23180	2.72231	6.59929	0.732105	5.2525	3.71847	0.0002	0.00128522	sulfatase-like hydrolase/transferase
AAF13_RS23415	AAF13_RS23415	-3.09394	-8.53822	0.924529	6.65087	-3.3465	0.000818	0.00421093	inovirus Gp2 family protein
AAF13_RS23475	AAF13_RS23475	4.67695	25.5801	1.4871	390.895	3.14501	0.0016608	0.00766879	mercuric transport protein MerT
AAF13_RS23490	AAF13_RS23490	5.15526	35.6359	1.42596	163.017	3.6153	0.0003	0.00181217	mercury(II) reductase
AAF13_RS23630	AAF13_RS23630	-2.15404	-4.45071	0.726721	4.67334	-2.96405	0.00303621	0.0127963	glycoside-pentoside-hexuronide family transporter
AAF13_RS23695	AAF13_RS23695	1.78705	3.45108	0.416875	96.8331	4.28677	1.81e-05	0.000156	YicC family protein
AAF13_RS23760	AAF13_RS23760	2.46806	5.53299	0.781998	57.7454	3.15609	0.00159898	0.00744263	glycosyltransferase family 4 protein
AAF13_RS24165	AAF13_RS24165	2.12009	4.34722	0.427643	233.31	4.95763	7.14e-07	9.24e-06	DUF3053 domain-containing protein
AAF13_RS24390	AAF13_RS24390	-2.20809	-4.62064	0.693707	13.3368	-3.18303	0.00145742	0.00688744	LysR family transcriptional regulator
AAF13_RS24400	AAF13_RS24400	3.51539	11.4351	0.485842	89.0625	7.23568	4.63e-13	2.79e-11	alpha,alpha-trehalase TreF
AAF13_RS24570	AAF13_RS24570	4.2231	18.6759	0.670232	37.0938	6.30096	2.96e-10	8.21e-09	ATP-binding protein
AAF13_RS24575	AAF13_RS24575	3.60463	12.1647	0.604854	15.077	5.9595	2.53e-09	5.81e-08	TniQ family protein
AAF13_RS24595	AAF13_RS24595	2.25894	4.78639	0.496757	340.104	4.54737	5.43e-06	5.46e-05	DUF305 domain-containing protein
AAF13_RS24790	AAF13_RS24790	2.04047	4.1138	0.536338	17.7892	3.80445	0.000142	0.000949	AI-2E family transporter
AAF13_RS24930	AAF13_RS24930	3.02903	8.16263	0.480042	467.755	6.30994	2.79e-10	7.8e-09	DUF2756 family protein
AAF13_RS25370	AAF13_RS25370	1.83239	3.56126	0.420833	151.283	4.3542	1.34e-05	0.000119	putative adenosine monophosphate-protein transferase Fic
AAF13_RS25385	AAF13_RS25385	-2.04872	-4.13739	0.524278	6.38535	-3.9077	9.32e-05	0.000656	FUSC family protein
AAF13_RS25445	AAF13_RS25445	2.64262	6.24464	0.738064	37.4423	3.58047	0.000343	0.00203068	protein SlyX
AAF13_RS25775	AAF13_RS25775	-1.82948	-3.55408	0.747136	18.0892	-2.44865	0.0143391	0.0452527	amino acid ABC transporter permease
AAF13_RS25780	AAF13_RS25780	-1.9757	-3.9332	0.682896	64.2394	-2.89312	0.00381432	0.0153058	amino acid ABC transporter substrate-binding protein
AAF13_RS26190	AAF13_RS26190	2.02059	4.05749	0.422845	134.745	4.77855	1.77e-06	2.03e-05	DMT family transporter
AAF13_RS26335	AAF13_RS26335	1.55905	2.94659	0.517341	103.809	3.01358	0.00258187	0.0111277	N-acetyltransferase
AAF13_RS26345	AAF13_RS26345	-2.83721	-7.14635	0.59964	22.1657	-4.73152	2.23e-06	2.46e-05	YhbP family protein
AAF13_RS26600	AAF13_RS26600	2.63859	6.22723	0.502546	78.4252	5.25045	1.52e-07	2.31e-06	DUF805 domain-containing protein
AAF13_RS26785	AAF13_RS26785	-2.45528	-5.48419	0.718697	28.1495	-3.41629	0.000635	0.00343	transposase domain-containing protein
AAF13_RS26845	AAF13_RS26845	-3.11344	-8.65445	0.718807	12.2086	-4.3314	1.48e-05	0.00013	DUF945 domain-containing protein
AAF13_RS26865	AAF13_RS26865	-2.47123	-5.54515	0.769931	18.348	-3.20967	0.00132887	0.00637087	IS66 family insertion sequence hypothetical protein
AAF13_RS26875	AAF13_RS26875	-1.89554	-3.72062	0.71453	3.10467	-2.65285	0.00798143	0.0282242	IS66-like element ISEc43 family transposase
AAF13_RS26880	AAF13_RS26880	-2.18659	-4.55229	0.651365	8.17937	-3.35694	0.000788	0.00409605	IS110-like element ISEc45 family transposase
AAF13_RS27035	AAF13_RS27035	-2.50812	-5.68878	0.636602	21.7953	-3.93986	8.15e-05	0.00058	transposase
AAF13_RS27130	AAF13_RS27130	-2.00011	-4.00031	0.437485	46.3895	-4.57185	4.83e-06	4.95e-05	plasmid segregation protein ParM
AAF13_RS27145	AAF13_RS27145	-1.74289	-3.34706	0.473869	96.6609	-3.67801	0.000235	0.00146669	phage integrase family protein
AAF13_RS27205	AAF13_RS27205	-1.17653	-2.26032	0.484646	22.517	-2.4276	0.0151992	0.0474821	conjugal transfer protein TrbC
AAF13_RS27345	AAF13_RS27345	2.44417	5.44211	0.55156	39.2735	4.43137	9.36e-06	8.7e-05	Y-family DNA polymerase
AAF13_RS27460	AAF13_RS27460	-2.08713	-4.24902	0.812969	4.59171	-2.56729	0.0102496	0.0348365	integrase
AAF13_RS27465	AAF13_RS27465	-2.23009	-4.69163	0.778423	17.6945	-2.86488	0.00417165	0.0165015	conjugal transfer protein TraE
AAF13_RS27585	AAF13_RS27585	-1.19901	-2.29582	0.448245	81.3308	-2.6749	0.00747521	0.0267813	replication initiation protein
AAF13_RS27600	AAF13_RS27600	-1.38976	-2.62035	0.468119	25.3075	-2.96881	0.00298954	0.012634	hypothetical protein
AAF13_RS27645	AAF13_RS27645	-1.52502	-2.87792	0.58799	25.3865	-2.59362	0.00949712	0.032638	IS630 family transposase
AAF13_RS28320	AAF13_RS28320	-2.6446	-6.25322	1.04658	10.6352	-2.5269	0.0115076	0.0383806	helix-turn-helix domain-containing protein
AAF13_RS28365	AAF13_RS28365	1.65929	3.1586	0.6653	296.535	2.49404	0.0126297	0.0411464	YkgJ family cysteine cluster protein
AAF13_RS28480	AAF13_RS28480	-2.10437	-4.30009	0.743738	23.5645	-2.82945	0.00466288	0.0180293	hypothetical protein
AAF13_RS28680	AAF13_RS28680	-4.46575	-22.0966	1.33576	11.2753	-3.34324	0.000828	0.00424662	DUF4222 domain-containing protein
AAF13_RS28685	AAF13_RS28685	-1.85629	-3.62075	0.531442	172.14	-3.49292	0.000478	0.00270771	hypothetical protein
AAF13_RS28830	AAF13_RS28830	-3.49872	-11.3037	1.17808	3.42	-2.96985	0.00297942	0.0126027	Bax inhibitor-1 family protein
AAF13_RS29955	AAF13_RS29955	-2.80017	-6.96522	0.930229	17.7967	-3.01019	0.00261081	0.0111968	IS3 family transposase
AAF13_RS30770	AAF13_RS30770	-1.74662	-3.35571	0.705128	9.6653	-2.47702	0.0132485	0.0426527	IS3 family transposase
AAF13_RS31165	AAF13_RS31165	-1.81956	-3.52972	0.612333	10.5616	-2.97151	0.00296335	0.0125462	porin
AAF13_RS31785	AAF13_RS31785	-2.74414	-6.69989	0.946094	34.2083	-2.90049	0.00372578	0.0150328	hypothetical protein
AAF13_RS31845	AAF13_RS31845	2.67015	6.36494	0.519095	409.113	5.14385	2.69e-07	3.84e-06	protein YliM
AAF13_RS31850	AAF13_RS31850	6.20076	73.5555	0.596145	877.857	10.4014	2.44e-25	1.26e-22	DUF1471 domain-containing protein
AAF13_RS31955	AAF13_RS31955	-3.78953	-13.8281	1.3793	1.67536	-2.74744	0.00600633	0.0223837	DUF3330 domain-containing protein
AAF13_RS32035	AAF13_RS32035	-2.50683	-5.68368	0.683564	49.3208	-3.66729	0.000245	0.00152545	hypothetical protein
AAF13_RS32075	AAF13_RS32075	-3.27017	-9.64762	1.3446	6.90818	-2.43207	0.0150127	0.0470264	hypothetical protein
AAF13_RS32095	AAF13_RS32095	-3.27191	-9.65926	0.913171	10.6565	-3.58302	0.00034	0.00201353	IS66 family insertion sequence hypothetical protein
AAF13_RS32340	AAF13_RS32340	-2.08981	-4.25691	0.861567	21.0975	-2.42559	0.0152837	0.0476497	hypothetical protein
AAF13_RS32355	AAF13_RS32355	-4.1578	-17.8494	1.57406	6.93122	-2.64146	0.008255	0.0289706	hypothetical protein
AAF13_RS32360	AAF13_RS32360	-1.76767	-3.40504	0.709096	26.0377	-2.49286	0.012672	0.0411974	acetolactate synthase small subunit
AAF13_RS32410	AAF13_RS32410	-1.31304	-2.48464	0.494187	87.9492	-2.65696	0.00788478	0.0279463	autotransporter outer membrane beta-barrel domain-containing protein
AAF13_RS32420	AAF13_RS32420	-2.11197	-4.32281	0.609304	85.5818	-3.4662	0.000528	0.00292728	IS3 family transposase
AAF13_RS32425	AAF13_RS32425	-3.2305	-9.38594	1.14813	13.0137	-2.8137	0.00489749	0.0188421	3'-5' exonuclease
AAF13_RS26935	aar	-4.61169	-24.4488	1.40287	8.59121	-3.28732	0.00101146	0.00506931	AggR-activated transcriptional regulator Aar
AAF13_RS26890	aatC	-4.94411	-30.784	1.51954	3.04893	-3.25368	0.0011392	0.00561246	dispersin export ABC transporter ATP-binding protein AatC
AAF13_RS10965	acnA	1.0163	2.02273	0.407727	44.6284	2.4926	0.0126812	0.0411984	aconitate hydratase AcnA
AAF13_RS12180	acpP	1.44613	2.72477	0.408817	1451.42	3.53737	0.000404	0.00234198	acyl carrier protein
AAF13_RS16500	acrR	-3.14138	-8.82368	0.828735	10.3593	-3.79057	0.00015	0.000996	multidrug efflux transporter transcriptional repressor AcrR
AAF13_RS05195	ada	1.94916	3.86149	0.450516	39.3733	4.3265	1.51e-05	0.000133	bifunctional DNA-binding transcriptional regulator/O6-methylguanine-DNA methyltransferase Ada
AAF13_RS09105	add	2.86678	7.29434	0.601792	137.016	4.76374	1.9e-06	2.17e-05	adenosine deaminase
AAF13_RS22995	adeP	-1.68818	-3.22249	0.480868	32.2734	-3.51069	0.000447	0.0025708	adenine permease AdeP
AAF13_RS27075	aggA	-2.34138	-5.06787	0.487492	63.1182	-4.80291	1.56e-06	1.84e-05	aggregative adherence fimbria I major subunit AggA
AAF13_RS27090	aggD	-2.34963	-5.09694	0.94246	3.519	-2.49308	0.0126639	0.0411974	aggregative adherence fimbria I chaperone AggD
AAF13_RS26985	aggR	-2.64556	-6.25739	0.826272	11.6974	-3.2018	0.0013657	0.00650708	aggregative adherence transcriptional regulator AggR
AAF13_RS15880	ahpC	-1.76157	-3.39066	0.550367	378.55	-3.20071	0.00137088	0.00652506	alkyl hydroperoxide reductase subunit C
AAF13_RS19770	ahr	1.69446	3.23656	0.470112	54.8272	3.60438	0.000313	0.00187418	NADPH-dependent aldehyde reductase Ahr
AAF13_RS05200	alkB	2.07531	4.21436	0.668023	14.6615	3.10665	0.00189218	0.00853323	DNA oxidative demethylase AlkB
AAF13_RS21125	aphA	-2.10905	-4.31407	0.740832	5.65686	-2.84687	0.0044152	0.0172733	acid phosphatase AphA
AAF13_RS16470	apt	-2.6423	-6.24324	0.53322	70.523	-4.95536	7.22e-07	9.32e-06	adenine phosphoribosyltransferase
AAF13_RS14175	aqpZ	2.74435	6.70089	0.502032	61.5213	5.46649	4.59e-08	7.74e-07	aquaporin Z
AAF13_RS07015	araF	-2.02468	-4.069	0.612093	28.7646	-3.30779	0.00094	0.00474882	arabinose ABC transporter substrate-binding protein AraF
AAF13_RS01520	argO	-1.71384	-3.28033	0.665708	13.9118	-2.57447	0.0100395	0.0341727	arginine exporter ArgO
AAF13_RS07125	argS	1.88117	3.68373	0.490429	48.3174	3.83575	0.000125	0.000853	arginine--tRNA ligase
AAF13_RS05025	arnB	2.19666	4.58418	0.494862	57.1105	4.43895	9.04e-06	8.45e-05	UDP-4-amino-4-deoxy-L-arabinose aminotransferase
AAF13_RS15135	aroG	-2.46617	-5.52573	0.55161	67.2365	-4.47085	7.79e-06	7.4e-05	3-deoxy-7-phosphoheptulonate synthase AroG
AAF13_RS03710	arsC	2.42925	5.38612	0.525558	120.297	4.62223	3.8e-06	3.94e-05	arsenate reductase (glutaredoxin)
AAF13_RS22820	asnA	-1.89777	-3.72636	0.62664	729.897	-3.02848	0.00245787	0.0106892	aspartate--ammonia ligase
AAF13_RS07535	aspS	2.99004	7.94495	0.517989	132.013	5.77239	7.82e-09	1.6e-07	aspartate--tRNA ligase
AAF13_RS08180	astC	1.80623	3.49726	0.567574	14.5477	3.18236	0.00146079	0.00689634	succinylornithine/acetylornithine transaminase
AAF13_RS22845	atpI	-1.42199	-2.67955	0.538255	120.884	-2.64186	0.00824525	0.0289583	F0F1 ATP synthase subunit I
AAF13_RS05890	baeR	-1.37037	-2.58537	0.557223	48.5794	-2.45929	0.0139212	0.0443767	two-component system response regulator BaeR
AAF13_RS03620	bamB	2.08813	4.25197	0.414351	113.537	5.03952	4.67e-07	6.25e-06	outer membrane protein assembly factor BamB
AAF13_RS02275	barA	-1.44484	-2.72232	0.585804	8.39747	-2.46642	0.0136471	0.043633	two-component sensor histidine kinase BarA
AAF13_RS03715	bepA	1.63175	3.09889	0.539516	281.901	3.02447	0.00249066	0.0107913	beta-barrel assembly-enhancing protease
AAF13_RS14990	bet	1.63691	3.10999	0.68046	5.52512	2.40559	0.0161463	0.049638	phage recombination protein Bet
AAF13_RS17280	betA	-1.76815	-3.40618	0.666423	4.10273	-2.6532	0.00797323	0.0282167	choline dehydrogenase
AAF13_RS22965	bglH	-4.21268	-18.5414	1.42929	1.27329	-2.9474	0.00320454	0.013336	carbohydrate-specific porin BglH
AAF13_RS14705	bioB	1.72731	3.3111	0.542832	39.6174	3.18203	0.00146245	0.00689715	biotin synthase BioB
AAF13_RS21585	birA	1.78456	3.44514	0.553268	19.7458	3.22549	0.00125756	0.00609443	bifunctional biotin--[acetyl-CoA-carboxylase] ligase/biotin operon repressor BirA
AAF13_RS20390	blc	2.4321	5.39677	0.511749	64.3665	4.75252	2.01e-06	2.26e-05	lipocalin Blc
AAF13_RS16645	bolA	2.214	4.6396	0.448046	1464.92	4.94146	7.75e-07	9.93e-06	transcriptional regulator BolA
AAF13_RS14375	bssR	2.70305	6.51176	0.424733	2037.73	6.36411	1.96e-10	5.88e-09	biofilm formation regulator BssR
AAF13_RS21620	btuB	-1.3595	-2.56596	0.49608	9.88645	-2.74049	0.00613477	0.0227708	TonB-dependent vitamin B12 receptor BtuB
AAF13_RS18765	caiC	-2.04332	-4.12193	0.733698	6.35923	-2.78496	0.00535343	0.020343	crotonobetaine/carnitine-CoA ligase
AAF13_RS18750	caiT	-3.12346	-8.71473	1.19531	1.42476	-2.6131	0.00897244	0.0310884	L-carnitine/gamma-butyrobetaine antiport BCCT transporter
AAF13_RS13520	cbpA	1.30307	2.46753	0.445651	67.2112	2.92397	0.00345599	0.0141412	curved DNA-binding protein
AAF13_RS27155	ccdA	-1.29041	-2.44598	0.445317	417.132	-2.89774	0.00375862	0.0151384	type II toxin-antitoxin system antitoxin CcdA
AAF13_RS27150	ccdB	-1.35234	-2.55326	0.461129	166.193	-2.93267	0.00336062	0.0138119	type II toxin-antitoxin system toxin CcdB
AAF13_RS14590	cecR	2.39468	5.2586	0.544152	61.1276	4.40075	1.08e-05	9.81e-05	DNA-binding transcriptional regulator CecR
AAF13_RS08270	cedA	-2.50917	-5.69294	0.874443	14.3269	-2.86945	0.00411181	0.0163205	cell division activator CedA
AAF13_RS08900	cfa	1.67701	3.19765	0.583155	268.933	2.87576	0.00403056	0.016053	cyclopropane fatty acyl phospholipid synthase
AAF13_RS11630	chaB	1.95353	3.8732	0.525545	66.4492	3.71714	0.000201	0.00129021	putative cation transport regulator ChaB
AAF13_RS07065	cheA	3.36408	10.2965	0.708897	4.88433	4.74552	2.08e-06	2.31e-05	chemotaxis protein CheA
AAF13_RS07070	cheW	2.15408	4.45084	0.832696	6.29726	2.58687	0.00968525	0.0332107	chemotaxis protein CheW
AAF13_RS15520	chiP	-1.74603	-3.35434	0.711717	3.83894	-2.45326	0.0141566	0.0449197	chitoporin
AAF13_RS18175	clcA	1.74621	3.35477	0.53927	32.8288	3.2381	0.00120328	0.0058782	H(+)/Cl(-) exchange transporter ClcA
AAF13_RS03185	clpB	3.22748	9.36629	0.498738	1043.03	6.47129	9.72e-11	3.15e-09	ATP-dependent chaperone ClpB
AAF13_RS16625	clpX	1.45884	2.74887	0.398213	497.813	3.66346	0.000249	0.00154431	ATP-dependent protease ATP-binding subunit ClpX
AAF13_RS11470	cls	1.25306	2.38346	0.471523	22.1522	2.65747	0.00787286	0.0279255	cardiolipin synthase
AAF13_RS13995	cmk	1.09327	2.13358	0.419209	298.558	2.60795	0.0091087	0.0314664	(d)CMP kinase
AAF13_RS16355	cnoX	2.48826	5.61099	0.480763	294.604	5.17564	2.27e-07	3.3e-06	chaperedoxin
AAF13_RS17135	codB	-2.52159	-5.74214	1.02527	3.69348	-2.45943	0.0139156	0.0443767	cytosine permease
AAF13_RS16585	cof	2.85841	7.25218	0.535873	294.512	5.33413	9.6e-08	1.54e-06	HMP-PP phosphatase
AAF13_RS16395	copA	2.87988	7.36088	0.426202	79.1685	6.75708	1.41e-11	5.93e-10	copper-exporting P-type ATPase CopA
AAF13_RS21940	cpxA	1.18817	2.27863	0.455595	22.9566	2.60795	0.00910854	0.0314664	envelope stress sensor histidine kinase CpxA
AAF13_RS02785	csrA	1.86586	3.64484	0.392138	4756.25	4.75817	1.95e-06	2.21e-05	carbon storage regulator CsrA
AAF13_RS16380	cueR	-1.36438	-2.57465	0.556889	43.9262	-2.45	0.0142858	0.045115	Cu(I)-responsive transcriptional regulator
AAF13_RS14110	cydD	-1.92739	-3.80366	0.550425	15.94	-3.50164	0.000462	0.00264002	cysteine/glutathione ABC transporter permease/ATP-binding protein CydD
AAF13_RS20040	cysQ	2.39798	5.27066	0.466643	253.471	5.13879	2.77e-07	3.92e-06	3'(2'),5'-bisphosphate nucleotidase CysQ
AAF13_RS04100	cysZ	2.36349	5.14613	0.617385	75.5994	3.82822	0.000129	0.000876	sulfate transporter CysZ
AAF13_RS14360	dacC	1.40202	2.64272	0.570645	69.2128	2.45691	0.0140138	0.0445598	serine-type D-Ala-D-Ala carboxypeptidase
AAF13_RS09735	dcp	1.30292	2.46728	0.485021	40.5518	2.68631	0.00722454	0.0260922	peptidyl-dipeptidase Dcp
AAF13_RS06915	dcyD	1.28698	2.44017	0.534038	24.423	2.40991	0.0159566	0.049251	D-cysteine desulfhydrase
AAF13_RS19070	deoA	1.92645	3.80118	0.456082	49.3494	4.22391	2.4e-05	0.000197	thymidine phosphorylase
AAF13_RS19075	deoC	1.24577	2.37145	0.441032	85.8499	2.82467	0.004733	0.0182699	deoxyribose-phosphate aldolase
AAF13_RS03625	der	1.77501	3.4224	0.530663	53.3508	3.34489	0.000823	0.00423074	ribosome biogenesis GTPase Der
AAF13_RS07945	dgcP	-3.78204	-13.7565	0.613223	128.874	-6.16749	6.94e-10	1.77e-08	diguanylate cyclase DgcP
AAF13_RS23100	dgoR	-1.35283	-2.55412	0.543142	15.1653	-2.49074	0.0127477	0.0413852	D-galactonate utilization transcriptional regulator DgoR
AAF13_RS14575	dinG	1.04326	2.06087	0.43287	33.209	2.41009	0.0159485	0.049251	ATP-dependent DNA helicase DinG
AAF13_RS00510	dkgA	2.25683	4.77939	0.523899	295.879	4.30775	1.65e-05	0.000142	2,5-didehydrogluconate reductase DkgA
AAF13_RS14075	dmsA	-1.46984	-2.76991	0.607371	6.31976	-2.42	0.0155204	0.0482255	dimethylsulfoxide reductase subunit A
AAF13_RS09270	dmsD	-1.28104	-2.43015	0.513578	19.3035	-2.49435	0.0126188	0.0411464	Tat proofreading chaperone DmsD
AAF13_RS18885	dnaJ	3.86915	14.6127	0.543787	407.155	7.1152	1.12e-12	6.17e-11	molecular chaperone DnaJ
AAF13_RS18890	dnaK	3.11626	8.67138	0.463406	2909.7	6.72469	1.76e-11	6.97e-10	molecular chaperone DnaK
AAF13_RS15810	dpiB	-1.26259	-2.39927	0.525275	10.2656	-2.40368	0.0162309	0.0498651	sensor histidine kinase DpiB
AAF13_RS14500	dps	3.19525	9.1594	0.493904	1036.26	6.46938	9.84e-11	3.17e-09	DNA starvation/stationary phase protection protein Dps
AAF13_RS09040	dtpA	1.54632	2.92072	0.453314	68.6755	3.41115	0.000647	0.00348314	dipeptide/tripeptide permease DtpA
AAF13_RS20755	dtpC	-2.27917	-4.85397	0.862383	2.35237	-2.64287	0.00822066	0.0289158	dipeptide/tripeptide permease DtpC
AAF13_RS26065	elbB	1.6409	3.1186	0.598519	13.7616	2.74159	0.00611418	0.0227308	isoprenoid biosynthesis glyoxalase ElbB
AAF13_RS15980	entF	-2.06709	-4.19041	0.532706	14.997	-3.88036	0.000104	0.000726	enterobactin non-ribosomal peptide synthetase EntF
AAF13_RS20415	epmB	-2.3968	-5.26632	0.497594	33.1671	-4.81677	1.46e-06	1.74e-05	EF-P beta-lysylation protein EpmB
AAF13_RS24230	eptB	-2.46556	-5.52342	0.450784	153.814	-5.4695	4.51e-08	7.64e-07	kdo(2)-lipid A phosphoethanolamine 7''-transferase
AAF13_RS14890	essD	-4.96364	-31.2037	2.02778	4.22348	-2.44782	0.0143724	0.0453267	phage lysis protein EssD
AAF13_RS03930	eutM	-4.93582	-30.6076	1.95809	0.636591	-2.52074	0.011711	0.0388078	ethanolamine utilization microcompartment protein EutM
AAF13_RS13765	fabA	1.24069	2.36312	0.468967	90.3669	2.64558	0.008155	0.028711	bifunctional 3-hydroxydecanoyl-ACP dehydratase/trans-2-decenoyl-ACP isomerase
AAF13_RS22090	fabY	1.2663	2.40544	0.465249	137.568	2.72177	0.00649331	0.0239102	fatty acid biosynthesis protein FabY
AAF13_RS19960	fbp	1.80076	3.48404	0.47234	58.6496	3.81242	0.000138	0.000927	class 1 fructose-bisphosphatase
AAF13_RS15950	fepB	-2.26534	-4.80769	0.617147	70.6072	-3.67067	0.000242	0.0015074	Fe2+-enterobactin ABC transporter substrate-binding protein
AAF13_RS18195	fhuC	-1.76055	-3.38827	0.571419	9.58536	-3.08102	0.00206296	0.00918719	Fe3+-hydroxamate ABC transporter ATP-binding protein FhuC
AAF13_RS19165	fhuF	-1.74373	-3.34899	0.552289	577.986	-3.15727	0.00159252	0.00742003	siderophore-iron reductase FhuF
AAF13_RS09945	fimA	-3.61971	-12.2925	1.46658	1.39819	-2.46814	0.0135819	0.0434845	type 1 fimbrial major subunit FimA
AAF13_RS15495	fldA	-1.41203	-2.6611	0.430371	165.661	-3.28095	0.00103457	0.00515175	flavodoxin FldA
AAF13_RS12300	flgN	1.77743	3.42815	0.686912	19.9268	2.58757	0.00966567	0.033168	flagella biosynthesis chaperone FlgN
AAF13_RS02585	flhA	2.30119	4.92865	0.589793	12.1091	3.9017	9.55e-05	0.000672	formate hydrogenlyase transcriptional activator FlhA
AAF13_RS06900	fliA	2.69099	6.45754	0.893258	3.46871	3.01255	0.00259061	0.0111514	RNA polymerase sigma factor FliA
AAF13_RS06755	fliR	-5.07368	-33.6768	2.09159	1.06343	-2.42575	0.0152767	0.0476497	flagellar type III secretion system protein FliR
AAF13_RS14025	focA	1.38499	2.61169	0.515589	174.876	2.68622	0.00722656	0.0260922	formate transporter FocA
AAF13_RS04785	folX	1.39641	2.63245	0.540121	59.8756	2.58536	0.00972772	0.0333316	dihydroneopterin triphosphate 2'-epimerase
AAF13_RS20375	frdC	2.54156	5.82219	1.04348	3.54652	2.43566	0.0148645	0.0466567	fumarate reductase subunit FrdC
AAF13_RS18100	frr	2.23939	4.72197	0.423158	574.222	5.29208	1.21e-07	1.87e-06	ribosome recycling factor
AAF13_RS16420	fsr	-1.88366	-3.69009	0.659148	7.10629	-2.85771	0.00426704	0.0168214	fosmidomycin MFS transporter
AAF13_RS26220	ftsH	1.66074	3.16178	0.388527	481.654	4.27445	1.92e-05	0.000163	ATP-dependent zinc metalloprotease FtsH
AAF13_RS14095	ftsK	1.74011	3.3406	0.383782	84.6014	4.53411	5.78e-06	5.8e-05	DNA translocase FtsK
AAF13_RS24840	ftsY	1.77424	3.42058	0.469617	41.3097	3.77806	0.000158	0.00103936	signal recognition particle-docking protein FtsY
AAF13_RS02200	fucA	-4.1913	-18.2686	1.32661	2.17675	-3.15941	0.00158087	0.00738057	L-fuculose-phosphate aldolase
AAF13_RS24440	gadE	1.42518	2.68548	0.487683	110.154	2.92235	0.003474	0.0141925	acid resistance transcriptional activator GadE
AAF13_RS01390	galP	3.08034	8.45811	0.53122	25.5484	5.79861	6.69e-09	1.4e-07	galactose/proton symporter
AAF13_RS18335	gcd	1.65994	3.16003	0.435717	88.7368	3.80967	0.000139	0.000934	quinoprotein glucose dehydrogenase
AAF13_RS01605	gcvT	-1.63277	-3.10107	0.670346	7.80879	-2.43571	0.0148627	0.0466567	glycine cleavage system aminomethyltransferase GcvT
AAF13_RS22175	glnA	-2.05526	-4.1562	0.625592	68.3278	-3.28531	0.0010187	0.00510011	glutamate--ammonia ligase
AAF13_RS15525	glnS	1.9164	3.77481	0.458541	139.148	4.17935	2.92e-05	0.000234	glutamine--tRNA ligase
AAF13_RS08955	gloA	3.24055	9.45152	0.603431	301.447	5.3702	7.86e-08	1.28e-06	lactoylglutathione lyase
AAF13_RS17885	gloB	-1.38116	-2.60478	0.54729	13.7113	-2.52364	0.0116146	0.038643	hydroxyacylglutathione hydrolase
AAF13_RS05065	glpB	-3.82863	-14.208	1.10736	1.28612	-3.45744	0.000545	0.00300259	glycerol-3-phosphate dehydrogenase subunit GlpB
AAF13_RS25040	glpD	2.6708	6.36784	0.560936	152.742	4.76133	1.92e-06	2.18e-05	glycerol-3-phosphate dehydrogenase
AAF13_RS05080	glpQ	1.60063	3.03275	0.629667	19.7149	2.54202	0.0110214	0.0370003	glycerophosphodiester phosphodiesterase
AAF13_RS16390	glsA	-1.82868	-3.55211	0.641661	14.964	-2.84991	0.00437312	0.0171521	glutaminase A
AAF13_RS15630	gltI	-2.37921	-5.20251	0.754575	302.116	-3.15304	0.00161578	0.00750575	glutamate/aspartate ABC transporter substrate-binding protein GltI
AAF13_RS15635	gltJ	-3.59323	-12.069	0.77934	27.606	-4.61061	4.01e-06	4.15e-05	glutamate/aspartate ABC transporter permease GltJ
AAF13_RS15640	gltK	-3.57709	-11.9347	0.869124	20.3558	-4.11573	3.86e-05	0.000299	glutamate/aspartate ABC transporter permease GltK
AAF13_RS15645	gltL	-3.48061	-11.1627	0.729264	32.1323	-4.77277	1.82e-06	2.08e-05	glutamate/aspartate ABC transporter ATP binding protein GltL
AAF13_RS21015	gltP	-2.57523	-5.95966	0.810871	6.59289	-3.17588	0.00149382	0.00700945	glutamate/aspartate:proton symporter GltP
AAF13_RS23650	gltS	1.66682	3.17515	0.560649	18.3397	2.97302	0.00294881	0.012496	sodium/glutamate symporter
AAF13_RS04175	gltX	1.83456	3.56663	0.453365	62.5765	4.04654	5.2e-05	0.000386	glutamate--tRNA ligase
AAF13_RS24975	gntK	-1.57045	-2.96998	0.648005	14.8427	-2.42352	0.0153709	0.0478572	gluconokinase
AAF13_RS25090	gntT	-1.9058	-3.74717	0.701187	7.52328	-2.71796	0.00656849	0.0241679	gluconate transporter
AAF13_RS23840	gpmM	1.33101	2.51579	0.516633	68.6683	2.57632	0.00998577	0.0340147	2,3-bisphosphoglycerate-independent phosphoglycerate mutase
AAF13_RS20435	groL	4.13196	17.5325	0.449283	984.44	9.19679	3.69e-20	9.5e-18	chaperonin GroEL
AAF13_RS03085	grpE	3.00222	8.0123	0.49758	1320.38	6.03363	1.6e-09	3.77e-08	nucleotide exchange factor GrpE
AAF13_RS23850	grxC	1.28625	2.43894	0.464479	142.94	2.76924	0.00561875	0.0211433	glutaredoxin 3
AAF13_RS16430	gsk	-1.64922	-3.13665	0.618658	18.6812	-2.66581	0.00768033	0.0273908	inosine/guanosine kinase
AAF13_RS02260	gudP	-2.98476	-7.91595	0.722631	13.4537	-4.13041	3.62e-05	0.000284	galactarate/glucarate/glycerate transporter GudP
AAF13_RS09125	hdhA	2.66992	6.36395	0.503259	88.1374	5.30527	1.13e-07	1.76e-06	7-alpha-hydroxysteroid dehydrogenase
AAF13_RS08670	hemP	-3.97784	-15.7561	0.558134	103.676	-7.12703	1.03e-12	5.73e-11	hemin uptake protein HemP
AAF13_RS01330	hemW	-2.07191	-4.20444	0.70382	10.1804	-2.94381	0.00324197	0.0134555	radical SAM family heme chaperone HemW
AAF13_RS20275	hfq	1.67468	3.19249	0.393406	927.991	4.25688	2.07e-05	0.000174	RNA chaperone Hfq
AAF13_RS23405	hha	-3.06521	-8.36989	0.661445	55.8119	-4.63411	3.58e-06	3.74e-05	hemolysin expression modulator Hha
AAF13_RS04755	hisJ	-1.75881	-3.38419	0.473808	178.066	-3.71207	0.000206	0.00130731	histidine ABC transporter substrate-binding protein HisJ
AAF13_RS04760	hisQ	-2.25743	-4.78139	0.546738	37.5101	-4.1289	3.64e-05	0.000285	histidine ABC transporter permease HisQ
AAF13_RS11530	hns	2.77374	6.8388	0.49429	408.381	5.61157	2e-08	3.75e-07	DNA-binding transcriptional regulator H-NS
AAF13_RS06650	hprS	-1.38738	-2.61604	0.52868	18.0701	-2.62424	0.00868428	0.0302482	two-component system sensor histidine kinase HprS
AAF13_RS25175	hslO	3.03696	8.20761	0.627682	250.537	4.83838	1.31e-06	1.59e-05	Hsp33 family molecular chaperone HslO
AAF13_RS25180	hslR	1.8673	3.6485	0.669709	432.198	2.78823	0.00529966	0.0201929	ribosome-associated heat shock protein Hsp15
AAF13_RS21835	hslV	2.40265	5.28775	0.470924	338.247	5.102	3.36e-07	4.67e-06	ATP-dependent protease subunit HslV
AAF13_RS13695	hspQ	2.96662	7.81705	0.469756	2405.09	6.31525	2.7e-10	7.67e-09	heat shock protein HspQ
AAF13_RS16450	htpG	3.30132	9.85819	0.473425	533.648	6.97328	3.1e-12	1.54e-10	molecular chaperone HtpG
AAF13_RS13660	hyaB	4.29863	19.6796	0.791264	8.04686	5.43261	5.55e-08	9.26e-07	Ni/Fe-hydrogenase large subunit
AAF13_RS13655	hyaC	4.20908	18.4952	0.822915	10.9011	5.11484	3.14e-07	4.38e-06	Ni/Fe-hydrogenase b-type cytochrome subunit
AAF13_RS00590	hybA	2.00162	4.00449	0.7179	3.65082	2.78816	0.00530086	0.0201929	hydrogenase 2 operon protein HybA
AAF13_RS02590	hypE	1.6425	3.12206	0.673894	8.20405	2.43732	0.0147964	0.0465373	hydrogenase maturation carbamoyl dehydratase HypE
AAF13_RS12740	hypT	-2.06673	-4.18936	0.696574	8.44739	-2.96699	0.00300728	0.0126974	hypochlorite stress DNA-binding transcriptional regulator HypT
AAF13_RS14415	iaaA	1.81093	3.50867	0.674862	18.7245	2.6834	0.00728771	0.0262185	beta-aspartyl-peptidase
AAF13_RS02450	iap	-1.39349	-2.62713	0.502255	29.5765	-2.77446	0.00552937	0.0208747	alkaline phosphatase isozyme conversion aminopeptidase
AAF13_RS16975	iprA	-4.17825	-18.1042	1.65493	2.27437	-2.52473	0.0115788	0.0385906	hydrogen peroxide resistance inhibitor IprA
AAF13_RS06570	irp2	-2.83447	-7.13279	0.453441	6.80824	-6.25101	4.08e-10	1.11e-08	yersiniabactin non-ribosomal peptide synthetase HMWP2
AAF13_RS03540	iscA	1.56488	2.95854	0.620585	840.531	2.52163	0.0116814	0.038793	iron-sulfur cluster assembly protein IscA
AAF13_RS18095	ispC	1.24417	2.36882	0.482839	27.4818	2.57677	0.00997269	0.0339951	1-deoxy-D-xylulose-5-phosphate reductoisomerase
AAF13_RS18090	ispU	-1.73564	-3.33028	0.463176	88.8011	-3.74726	0.000179	0.00116079	(2E,6E)-farnesyl-diphosphate-specific ditrans,polycis-undecaprenyl-diphosphate synthase
AAF13_RS12710	istA	-1.27091	-2.41314	0.496624	15.8047	-2.5591	0.0104944	0.0355382	IS21 family transposase
AAF13_RS20605	iucB	-1.65602	-3.15145	0.489227	57.3181	-3.38497	0.000712	0.00376732	N(6)-hydroxylysine O-acetyltransferase
AAF13_RS17715	ivy	2.7943	6.93695	0.622077	34.8095	4.49189	7.06e-06	6.85e-05	Ivy family C-type lysozyme inhibitor
AAF13_RS07620	kdgA	1.43762	2.70874	0.570229	32.5278	2.52113	0.0116978	0.0387933	bifunctional 4-hydroxy-2-oxoglutarate aldolase/2-dehydro-3-deoxy-phosphogluconate aldolase
AAF13_RS15435	kdpA	2.94583	7.70521	0.587586	41.7594	5.01345	5.35e-07	7.08e-06	potassium-transporting ATPase subunit KdpA
AAF13_RS15440	kdpB	3.50188	11.3285	0.686897	15.2925	5.09812	3.43e-07	4.75e-06	potassium-transporting ATPase subunit KdpB
AAF13_RS15445	kdpC	2.14324	4.41752	0.680826	12.1122	3.148	0.00164394	0.00761371	K(+)-transporting ATPase subunit C
AAF13_RS25430	kefB	1.64647	3.13066	0.544957	13.4567	3.02128	0.00251709	0.0108855	glutathione-regulated potassium-efflux system protein KefB
AAF13_RS18715	kefC	2.6428	6.24542	0.688858	5.24279	3.83649	0.000125	0.000852	glutathione-regulated potassium-efflux system protein KefC
AAF13_RS06470	ldtA	3.0069	8.03833	0.430051	229.121	6.99195	2.71e-12	1.38e-10	L,D-transpeptidase
AAF13_RS14465	ldtB	2.09997	4.28702	0.445801	367.785	4.71056	2.47e-06	2.71e-05	L,D-transpeptidase
AAF13_RS13920	ldtD	2.78204	6.87826	0.508048	423.864	5.47595	4.35e-08	7.4e-07	L,D-transpeptidase
AAF13_RS08815	ldtE	3.22597	9.35648	0.414556	451.518	7.78173	7.15e-15	6.91e-13	L,D-transpeptidase LdtE
AAF13_RS07910	leuE	1.31384	2.48602	0.526933	17.9688	2.49337	0.0126537	0.0411955	leucine efflux protein LeuE
AAF13_RS04110	ligA	1.91694	3.7762	0.551572	12.2498	3.47541	0.00051	0.00285997	NAD-dependent DNA ligase LigA
AAF13_RS16620	lon	2.22839	4.68611	0.579992	451.819	3.84211	0.000122	0.000834	endopeptidase La
AAF13_RS12125	lpoB	1.59462	3.02015	0.520941	30.6659	3.06103	0.00220576	0.00973893	penicillin-binding protein activator LpoB
AAF13_RS26115	lptC	1.18882	2.27967	0.45248	83.7295	2.62735	0.00860532	0.0300862	LPS export ABC transporter periplasmic protein LptC
AAF13_RS19555	lpxM	-3.34635	-10.1707	0.716181	9.72222	-4.67249	2.98e-06	3.16e-05	lauroyl-Kdo(2)-lipid IV(A) myristoyltransferase
AAF13_RS05395	lpxT	-3.50529	-11.3553	1.11926	2.91483	-3.13179	0.00173742	0.0079513	Kdo(2)-lipid A phosphotransferase
AAF13_RS14200	ltaE	1.51979	2.8675	0.489897	38.8299	3.10227	0.0019204	0.0086269	low-specificity L-threonine aldolase
AAF13_RS14180	lysO	-3.03463	-8.19436	0.765209	9.57818	-3.96576	7.32e-05	0.000528	L-lysine exporter LysO
AAF13_RS14150	macB	1.75677	3.37942	0.497575	24.2363	3.53067	0.000415	0.00239604	macrolide ABC transporter ATP-binding protein/permease MacB
AAF13_RS21255	malG	2.90924	7.51223	0.832284	4.52557	3.49549	0.000473	0.00268508	maltose ABC transporter permease MalG
AAF13_RS09110	malY	1.9523	3.86991	0.48299	29.4274	4.04211	5.3e-05	0.000392	bifunctional maltose regulon transcriptional repressor/cystathionine beta-lyase MalY
AAF13_RS09820	marC	1.54843	2.92499	0.613606	68.2592	2.52349	0.0116196	0.038643	NAAT family transporter MarC
AAF13_RS28690	mchB	-3.91292	-15.0628	0.716562	39.5221	-5.46068	4.74e-08	7.97e-07	microcin H47
AAF13_RS05595	mdtQ	-2.92069	-7.57209	0.9942	2.53904	-2.93773	0.00330626	0.0136494	multidrug resistance outer membrane protein MdtQ
AAF13_RS20815	melB	-1.80667	-3.49835	0.647142	7.15492	-2.79177	0.005242	0.020018	melibiose:sodium transporter MelB
AAF13_RS05390	mepS	-2.66452	-6.34017	0.611832	51.0093	-4.35498	1.33e-05	0.000119	bifunctional murein DD-endopeptidase/murein LD-carboxypeptidase
AAF13_RS23485	merC	4.82908	28.4249	1.58969	346.114	3.03775	0.00238352	0.0104245	organomercurial transporter MerC
AAF13_RS23480	merP	5.05999	33.3588	2.0199	99.6365	2.50508	0.0122424	0.0401954	mercury resistance system periplasmic binding protein MerP
AAF13_RS05725	metG	2.08493	4.24256	0.431907	54.9534	4.82728	1.38e-06	1.67e-05	methionine--tRNA ligase
AAF13_RS12080	mfd	1.48383	2.7969	0.463875	38.7064	3.19877	0.00138016	0.00656248	transcription-repair coupling factor
AAF13_RS07755	mgrB	-4.11121	-17.2821	1.65722	4.8732	-2.48078	0.0131094	0.042293	PhoP/PhoQ regulator MgrB
AAF13_RS20280	miaA	1.25455	2.38593	0.397665	548.772	3.1548	0.00160608	0.00746819	tRNA (adenosine(37)-N6)-dimethylallyltransferase MiaA
AAF13_RS11860	minC	-2.00103	-4.00285	0.68771	43.7942	-2.9097	0.0036178	0.014661	septum site-determining protein MinC
AAF13_RS26150	mlaC	2.67864	6.40252	0.489191	85.0975	5.47565	4.36e-08	7.4e-07	phospholipid-binding protein MlaC
AAF13_RS26145	mlaD	2.27968	4.85571	0.644341	13.881	3.53801	0.000403	0.00233922	outer membrane lipid asymmetry maintenance protein MlaD
AAF13_RS03390	mltF	-2.91142	-7.52357	0.983998	7.66216	-2.95876	0.00308876	0.012987	membrane-bound lytic murein transglycosylase MltF
AAF13_RS15270	mngR	-1.57017	-2.9694	0.530817	21.2616	-2.95803	0.00309609	0.0129896	mannosyl-D-glycerate transport/metabolism system transcriptional repressor MngR
AAF13_RS15085	modB	-1.83569	-3.56942	0.645359	10.6549	-2.84445	0.00444886	0.0173756	molybdate ABC transporter permease subunit
AAF13_RS15105	modF	-1.6483	-3.13465	0.48265	49.9555	-3.41511	0.000638	0.00343688	molybdate ABC transporter ATP-binding protein ModF
AAF13_RS07055	motA	2.83991	7.15975	0.689942	17.0091	4.11616	3.85e-05	0.000299	flagellar motor stator protein MotA
AAF13_RS07060	motB	3.6526	12.576	0.706053	7.19308	5.17327	2.3e-07	3.33e-06	flagellar motor protein MotB
AAF13_RS15730	mrdA	-2.45892	-5.49805	0.663917	31.2689	-3.70366	0.000213	0.00134593	peptidoglycan DD-transpeptidase MrdA
AAF13_RS25670	mscL	2.69858	6.49162	0.433838	179.163	6.22024	4.96e-10	1.32e-08	large-conductance mechanosensitive channel protein MscL
AAF13_RS01515	mscS	2.38953	5.23986	0.463245	97.245	5.15824	2.49e-07	3.59e-06	small-conductance mechanosensitive channel MscS
AAF13_RS20020	msrA	1.3212	2.49874	0.505534	39.6083	2.61347	0.00896271	0.0310779	peptide-methionine (S)-S-oxide reductase MsrA
AAF13_RS26310	mtr	1.56753	2.96396	0.400851	1695.2	3.9105	9.21e-05	0.00065	tryptophan permease
AAF13_RS23740	mutM	1.82613	3.54585	0.593692	73.0582	3.0759	0.00209871	0.00931956	bifunctional DNA-formamidopyrimidine glycosylase/DNA-(apurinic or apyrimidinic site) lyase
AAF13_RS03290	nadB	-1.90611	-3.74797	0.593677	12.6265	-3.21069	0.00132418	0.00635495	L-aspartate oxidase
AAF13_RS12115	nagZ	1.58228	2.99442	0.538109	12.7883	2.94044	0.00327747	0.0135664	beta-N-acetylhexosaminidase
AAF13_RS03870	narQ	-1.4162	-2.66881	0.527104	19.3937	-2.68675	0.00721502	0.0260922	nitrate/nitrite two-component system sensor histidine kinase NarQ
AAF13_RS08960	nemA	2.71236	6.55393	0.605355	329.635	4.48061	7.44e-06	7.11e-05	N-ethylmaleimide reductase
AAF13_RS05475	nfo	1.45318	2.73811	0.500747	20.4234	2.90203	0.00370759	0.0149724	deoxyribonuclease IV
AAF13_RS16130	nfrA	2.17668	4.52111	0.608602	4.72123	3.57652	0.000348	0.00205114	bacteriophage adsorption protein NfrA
AAF13_RS23290	nlpA	1.61175	3.05623	0.564907	17.5868	2.85313	0.00432908	0.017037	lipoprotein NlpA
AAF13_RS02885	nrdE	-1.55372	-2.93573	0.611218	8.63429	-2.542	0.0110219	0.0370003	class 1b ribonucleoside-diphosphate reductase subunit alpha
AAF13_RS02895	nrdH	-2.74424	-6.70035	0.782403	23.3032	-3.50745	0.000452	0.00259264	glutaredoxin-like protein NrdH
AAF13_RS02890	nrdI	-2.63369	-6.20611	0.937183	6.78532	-2.81022	0.00495075	0.0189683	class Ib ribonucleoside-diphosphate reductase assembly flavoprotein NrdI
AAF13_RS03880	nudK	-1.5567	-2.9418	0.504176	33.5206	-3.08761	0.00201775	0.00901185	GDP-mannose pyrophosphatase NudK
AAF13_RS13750	ompA	1.63929	3.11512	0.668968	1749.92	2.45047	0.014267	0.0450863	porin OmpA
AAF13_RS25140	ompR	1.37991	2.60253	0.518463	48.9162	2.66154	0.00777831	0.0276961	two-component system response regulator OmpR
AAF13_RS14490	ompX	1.4199	2.67566	0.445774	595.556	3.18524	0.00144636	0.00684636	outer membrane protein OmpX
AAF13_RS19205	opgB	2.24609	4.74397	0.532006	16.5038	4.22193	2.42e-05	0.000199	phosphatidylglycerol--membrane-oligosaccharide glycerophosphotransferase
AAF13_RS10930	osmB	3.96549	15.6218	0.47915	2984.95	8.27608	1.27e-16	1.74e-14	osmotically-inducible lipoprotein OsmB
AAF13_RS07030	otsB	2.52199	5.74372	0.453357	255.242	5.56291	2.65e-08	4.8e-07	trehalose-phosphatase
AAF13_RS07840	pabB	-1.80322	-3.48998	0.744548	8.13763	-2.4219	0.0154396	0.0480067	aminodeoxychorismate synthase component 1
AAF13_RS02500	pcm	1.5577	2.94385	0.517654	26.6951	3.00916	0.00261972	0.0112246	protein-L-isoaspartate O-methyltransferase
AAF13_RS24695	pcoE	1.65635	3.15218	0.557075	34.8592	2.9733	0.00294621	0.012496	copper resistance system metallochaperone PcoE
AAF13_RS16535	pdeB	1.87962	3.67977	0.417021	107.544	4.50724	6.57e-06	6.45e-05	cyclic-guanylate-specific phosphodiesterase PdeB
AAF13_RS19815	pepA	-1.95885	-3.88752	0.599995	60.7871	-3.26478	0.00109551	0.0054087	leucyl aminopeptidase
AAF13_RS12010	pepT	1.61216	3.05708	0.531372	32.6851	3.03395	0.00241373	0.0105368	peptidase T
AAF13_RS21920	pfkA	1.56796	2.96484	0.413822	225.185	3.78896	0.000151	0.00100048	6-phosphofructokinase
AAF13_RS13010	pgaA	-2.23207	-4.69809	0.843126	1.61872	-2.64738	0.00811184	0.0285981	poly-beta-1,6 N-acetyl-D-glucosamine export porin PgaA
AAF13_RS21300	pgi	1.72328	3.30186	0.482018	98.192	3.57513	0.00035	0.00205944	glucose-6-phosphate isomerase
AAF13_RS10680	pgrR	-1.94739	-3.85675	0.491615	33.5388	-3.9612	7.46e-05	0.000535	DNA-binding transcriptional regulator PgrR
AAF13_RS08375	pheS	-1.34466	-2.53971	0.496424	19.1485	-2.7087	0.00675481	0.0247161	phenylalanine--tRNA ligase subunit alpha
AAF13_RS20955	phnO	2.4718	5.54736	0.848636	13.5911	2.91267	0.00358349	0.0145473	aminoalkylphosphonate N-acetyltransferase
AAF13_RS20960	phnP	2.81536	7.03895	0.683594	10.5242	4.11847	3.81e-05	0.000297	phosphonate metabolism protein PhnP
AAF13_RS12000	phoQ	-1.84582	-3.59457	0.516359	18.5901	-3.57468	0.000351	0.00206035	two-component system sensor histidine kinase PhoQ
AAF13_RS27410	pilP	-6.36523	-82.4378	1.95948	1.72327	-3.24843	0.00116043	0.00569284	type IV pilus biogenesis protein PilP
AAF13_RS27380	pilV	-2.00631	-4.01755	0.812453	2.9747	-2.46945	0.013532	0.0433846	shufflon system plasmid conjugative transfer pilus tip adhesin PilV
AAF13_RS19945	pmbA	1.22254	2.33358	0.441117	66.1825	2.77148	0.00558029	0.0210327	metalloprotease PmbA
AAF13_RS08070	pncA	1.85992	3.62987	0.554467	15.8662	3.35442	0.000795	0.00412035	bifunctional nicotinamidase/pyrazinamidase
AAF13_RS13880	pncB	-1.63374	-3.10316	0.427111	49.0047	-3.82508	0.000131	0.000886	nicotinate phosphoribosyltransferase
AAF13_RS15155	pnuC	1.41693	2.67017	0.519805	22.9527	2.72589	0.00641284	0.0236703	nicotinamide riboside transporter PnuC
AAF13_RS12025	potB	2.16149	4.47378	0.622024	10.0874	3.47494	0.000511	0.00286095	spermidine/putrescine ABC transporter permease PotB
AAF13_RS12030	potC	2.99152	7.95309	0.595746	16.2551	5.02146	5.13e-07	6.81e-06	spermidine/putrescine ABC transporter permease PotC
AAF13_RS14195	poxB	3.33042	10.059	0.54623	235.215	6.0971	1.08e-09	2.65e-08	ubiquinone-dependent pyruvate dehydrogenase
AAF13_RS19985	ppa	2.1475	4.4306	0.479273	391.391	4.48075	7.44e-06	7.11e-05	inorganic diphosphatase
AAF13_RS25360	ppiA	2.00907	4.02524	0.701398	133.001	2.86438	0.0041782	0.0165133	peptidylprolyl isomerase A
AAF13_RS16200	ppiB	1.33829	2.52852	0.536582	188.346	2.49411	0.0126275	0.0411464	peptidylprolyl isomerase B
AAF13_RS20115	priB	1.6242	3.08271	0.406578	778.693	3.9948	6.47e-05	0.000473	primosomal replication protein N
AAF13_RS24525	prlC	2.23523	4.70838	0.443727	98.0541	5.0374	4.72e-07	6.3e-06	oligopeptidase A
AAF13_RS17975	proS	1.26166	2.39771	0.465147	49.4958	2.71239	0.00667997	0.0244809	proline--tRNA ligase
AAF13_RS16830	proY	-1.34205	-2.53512	0.523799	20.0797	-2.56215	0.0104025	0.0352787	proline-specific permease ProY
AAF13_RS10800	pspB	3.94217	15.3713	0.481303	3018.48	8.19061	2.6e-16	3.35e-14	envelope stress response membrane protein PspB
AAF13_RS10795	pspC	4.65255	25.1511	0.461423	1259.26	10.083	6.57e-24	2.77e-21	envelope stress response membrane protein PspC
AAF13_RS10790	pspD	4.53266	23.1455	0.554417	2813.52	8.17555	2.95e-16	3.59e-14	phage shock protein PspD
AAF13_RS10785	pspE	5.03139	32.704	0.604804	2359.46	8.31905	8.87e-17	1.37e-14	thiosulfate sulfurtransferase PspE
AAF13_RS21155	pspG	4.05027	16.5673	0.425018	2482.56	9.52963	1.58e-21	4.57e-19	envelope stress response protein PspG
AAF13_RS02095	ptrA	-1.40031	-2.63959	0.516448	58.0701	-2.71143	0.0066993	0.0245323	pitrilysin
AAF13_RS07625	purT	-1.80184	-3.48666	0.609741	13.2299	-2.9551	0.00312569	0.0130783	formate-dependent phosphoribosylglycinamide formyltransferase
AAF13_RS11555	purU	-2.86861	-7.30363	0.610897	28.1443	-4.69574	2.66e-06	2.88e-05	formyltetrahydrofolate deformylase
AAF13_RS10940	pyrF	-1.70206	-3.25365	0.699616	27.1652	-2.43285	0.0149805	0.0469572	orotidine-5'-phosphate decarboxylase
AAF13_RS19885	pyrL	2.21797	4.6524	0.646616	129.119	3.43013	0.000603	0.00329433	pyr operon leader peptide
AAF13_RS20055	qorB	1.81988	3.53053	0.663148	16.4039	2.74431	0.00606385	0.0225799	NAD(P)H:quinone oxidoreductase
AAF13_RS19035	radA	1.50812	2.84438	0.622506	8.35147	2.42265	0.0154077	0.0479396	DNA repair protein RadA
AAF13_RS03160	raiA	1.42366	2.68266	0.48122	6525.11	2.95845	0.00309194	0.012987	ribosome-associated translation inhibitor RaiA
AAF13_RS14325	rcdA	-2.12803	-4.3712	0.680035	38.2721	-3.12929	0.00175229	0.00799656	DNA-binding transcriptional regulator RcdA
AAF13_RS23765	rfaP	2.60932	6.10218	0.780236	33.1714	3.34428	0.000825	0.00423542	lipopolysaccharide core heptose(I) kinase RfaP
AAF13_RS23755	rfaQ	1.80338	3.49036	0.599062	152.176	3.01033	0.00260962	0.0111968	lipopolysaccharide core heptosyltransferase RfaQ
AAF13_RS23775	rfaY	2.3539	5.11205	0.762705	29.7377	3.08626	0.00202695	0.00904421	lipopolysaccharide core heptose(II) kinase RfaY
AAF13_RS22405	rhtC	-1.32491	-2.50517	0.435821	58.955	-3.04003	0.00236556	0.0103655	threonine export protein RhtC
AAF13_RS00380	ribB	1.39902	2.63722	0.422242	887.012	3.31332	0.000922	0.00466618	3,4-dihydroxy-2-butanone-4-phosphate synthase
AAF13_RS15650	rihA	-1.39746	-2.63437	0.580395	10.6226	-2.40778	0.01605	0.0494077	pyrimidine-specific ribonucleoside hydrolase RihA
AAF13_RS03110	rimM	3.29953	9.84592	0.397057	1408.85	8.30996	9.57e-17	1.43e-14	ribosome maturation factor RimM
AAF13_RS22360	rmuC	2.20049	4.59635	0.4631	31.0617	4.75165	2.02e-06	2.26e-05	DNA recombination protein RmuC
AAF13_RS07880	rnd	-1.52961	-2.88707	0.578913	9.75386	-2.6422	0.00823683	0.0289507	ribonuclease D
AAF13_RS18015	rof	1.72305	3.30133	0.506172	212.149	3.40407	0.000664	0.00354436	Rho-binding antiterminator
AAF13_RS21530	rplA	2.63759	6.2229	0.462112	1733.19	5.70768	1.15e-08	2.28e-07	50S ribosomal protein L1
AAF13_RS25535	rplB	2.68314	6.42253	0.778725	254.266	3.44556	0.00057	0.00312291	50S ribosomal protein L2
AAF13_RS25520	rplC	1.85968	3.62926	0.600006	807.708	3.09943	0.00193895	0.00869341	50S ribosomal protein L3
AAF13_RS25525	rplD	2.47935	5.57646	0.694818	375.229	3.56834	0.000359	0.00210552	50S ribosomal protein L4
AAF13_RS20105	rplI	2.42459	5.36878	0.629815	324.977	3.84969	0.000118	0.000813	50S ribosomal protein L9
AAF13_RS21525	rplJ	2.05802	4.16415	0.625236	2742.9	3.29159	0.000996	0.0049983	50S ribosomal protein L10
AAF13_RS21520	rplL	2.46897	5.53647	0.665912	2110.07	3.70765	0.000209	0.00132671	50S ribosomal protein L7/L12
AAF13_RS25980	rplM	2.05456	4.15417	0.392988	1199.18	5.22805	1.71e-07	2.55e-06	50S ribosomal protein L13
AAF13_RS25615	rplO	2.1534	4.44876	0.745744	547.301	2.88759	0.00388206	0.0155426	50S ribosomal protein L15
AAF13_RS26180	rplU	1.91108	3.76091	0.3999	1276.47	4.77889	1.76e-06	2.03e-05	50S ribosomal protein L21
AAF13_RS25545	rplV	2.98685	7.92744	0.775435	258.323	3.85184	0.000117	0.000808	50S ribosomal protein L22
AAF13_RS26185	rpmA	2.54035	5.81729	0.414555	1101.19	6.12789	8.91e-10	2.21e-08	50S ribosomal protein L27
AAF13_RS25560	rpmC	2.98381	7.91074	0.736224	343.513	4.05286	5.06e-05	0.000378	50S ribosomal protein L29
AAF13_RS25610	rpmD	1.96531	3.90498	0.77022	69.3024	2.55163	0.0107221	0.036151	50S ribosomal protein L30
AAF13_RS18295	rpnC	-1.66201	-3.16456	0.602372	13.0127	-2.7591	0.00579609	0.0217049	recombination-promoting nuclease RpnC
AAF13_RS00245	rpoD	1.78769	3.45262	0.398177	649.017	4.4897	7.13e-06	6.85e-05	RNA polymerase sigma factor RpoD
AAF13_RS13990	rpsA	2.04186	4.11777	0.418242	679.296	4.88202	1.05e-06	1.32e-05	30S ribosomal protein S1
AAF13_RS18115	rpsB	1.70271	3.25513	0.402133	951.839	4.23421	2.29e-05	0.000189	30S ribosomal protein S2
AAF13_RS25550	rpsC	3.25857	9.57032	0.733036	481.448	4.4453	8.78e-06	8.22e-05	30S ribosomal protein S3
AAF13_RS25605	rpsE	1.99324	3.98131	0.683116	544.014	2.91787	0.00352432	0.0143448	30S ribosomal protein S5
AAF13_RS25985	rpsI	3.00143	8.00792	0.453731	777.098	6.61499	3.72e-11	1.37e-09	30S ribosomal protein S9
AAF13_RS03105	rpsP	2.6692	6.36078	0.428825	567.618	6.22447	4.83e-10	1.3e-08	30S ribosomal protein S16
AAF13_RS20110	rpsR	2.44736	5.45416	0.490747	349.332	4.98701	6.13e-07	8.03e-06	30S ribosomal protein S18
AAF13_RS21850	rraA	1.28564	2.43791	0.477493	246.532	2.69248	0.00709222	0.0257575	ribonuclease E activity regulator RraA
AAF13_RS03305	rseA	1.62113	3.07616	0.387199	4437.93	4.18681	2.83e-05	0.000227	anti-sigma-E factor RseA
AAF13_RS22840	rsmG	-1.57721	-2.98392	0.572563	23.8883	-2.75465	0.00587555	0.021967	16S rRNA (guanine(527)-N(7))-methyltransferase RsmG
AAF13_RS24530	rsmJ	1.91792	3.77879	0.675772	13.198	2.83812	0.004538	0.0176495	16S rRNA (guanine(1516)-N(2))-methyltransferase RsmJ
AAF13_RS11540	rssB	1.46727	2.76498	0.5217	72.714	2.81248	0.00491611	0.0188824	two-component system response regulator RssB
AAF13_RS05350	rsuA	-1.95391	-3.87423	0.574383	46.4791	-3.40175	0.00067	0.00356786	16S rRNA pseudouridine(516) synthase RsuA
AAF13_RS25065	rtcB	2.12999	4.37715	0.78652	5.00693	2.70812	0.00676655	0.0247395	RNA-splicing ligase RtcB
AAF13_RS07565	ruvB	1.89813	3.7273	0.531205	49.8792	3.57325	0.000353	0.00206903	Holliday junction branch migration DNA helicase RuvB
AAF13_RS01360	ruvX	-1.66925	-3.18048	0.561227	34.931	-2.97428	0.00293675	0.0124677	Holliday junction resolvase RuvX
AAF13_RS10865	sapB	2.20068	4.59697	0.544976	18.4213	4.03813	5.39e-05	0.000397	peptide ABC transporter permease SapB
AAF13_RS06225	sbmC	3.4969	11.2895	0.62086	587.874	5.63236	1.78e-08	3.36e-07	DNA gyrase inhibitor SbmC
AAF13_RS07830	sdaA	1.62768	3.09015	0.440712	364.181	3.69329	0.000221	0.00139251	L-serine ammonia-lyase
AAF13_RS02220	sdaC	2.36583	5.1545	0.538464	18.6691	4.39367	1.11e-05	0.000101	HAAAP family serine/threonine permease SdaC
AAF13_RS26855	sepA	-1.60117	-3.03389	0.458528	78.8939	-3.49197	0.000479	0.00271271	serine protease autotransporter toxin SepA
AAF13_RS18605	setA	2.18956	4.56166	0.643038	13.3799	3.40502	0.000662	0.0035409	sugar efflux transporter SetA
AAF13_RS05420	setB	-2.67935	-6.40567	0.800114	6.59757	-3.34871	0.000812	0.0041868	sugar efflux transporter SetB
AAF13_RS19015	sltY	1.34062	2.5326	0.497697	41.7997	2.69365	0.0070675	0.0257322	murein transglycosylase
AAF13_RS09000	slyA	1.57046	2.96999	0.47202	190.602	3.3271	0.000878	0.00446576	transcriptional regulator SlyA
AAF13_RS09005	slyB	2.11862	4.34277	0.443213	254.827	4.78013	1.75e-06	2.02e-05	outer membrane lipoprotein SlyB
AAF13_RS11005	sohB	1.10876	2.1566	0.453034	45.052	2.4474	0.014389	0.0453482	protease SohB
AAF13_RS18355	speD	1.45456	2.74074	0.580478	26.282	2.5058	0.0122173	0.0401414	adenosylmethionine decarboxylase
AAF13_RS15465	speF	-2.14573	-4.42517	0.86333	1.58288	-2.48541	0.0129401	0.0419132	ornithine decarboxylase SpeF
AAF13_RS23665	spoT	-1.65561	-3.15057	0.486391	66.3414	-3.40387	0.000664	0.00354436	bifunctional GTP diphosphokinase/guanosine-3',5'-bis pyrophosphate 3'-pyrophosphohydrolase
AAF13_RS08205	spy	2.86791	7.30009	0.74532	861.042	3.8479	0.000119	0.000818	ATP-independent periplasmic protein-refolding chaperone
AAF13_RS10080	sra	2.07755	4.22091	0.68998	534.341	3.01103	0.00260359	0.0111865	stationary-phase-induced ribosome-associated protein
AAF13_RS02745	srlE	-1.87218	-3.66085	0.77106	3.57598	-2.42806	0.0151799	0.0474539	PTS glucitol/sorbitol transporter subunit IIB
AAF13_RS03280	srmB	2.1402	4.40824	0.522535	83.0673	4.09581	4.21e-05	0.000321	ATP-dependent RNA helicase SrmB
AAF13_RS21105	ssb1	1.2272	2.34113	0.507649	212.022	2.41743	0.0156307	0.048471	single-stranded DNA-binding protein SSB1
AAF13_RS19860	tabA	2.21507	4.64305	0.553383	36.0214	4.00278	6.26e-05	0.000458	toxin-antitoxin biofilm protein TabA
AAF13_RS03385	tadA	-1.79426	-3.46839	0.717412	20.0127	-2.50103	0.0123834	0.0405434	tRNA adenosine(34) deaminase TadA
AAF13_RS18915	tal	1.2303	2.34616	0.449056	201.853	2.73975	0.0061485	0.0228036	transaldolase
AAF13_RS09875	tam	1.91226	3.76398	0.611077	22.4724	3.12932	0.00175211	0.00799656	trans-aconitate 2-methyltransferase
AAF13_RS07080	tap	3.51052	11.3965	0.847966	1.85746	4.13993	3.47e-05	0.000273	methyl-accepting chemotaxis protein IV
AAF13_RS07075	tar	2.19758	4.58711	0.691749	4.11217	3.17685	0.00148883	0.00699315	methyl-accepting chemotaxis protein II
AAF13_RS22340	tatA	1.04499	2.06336	0.420879	372.441	2.48288	0.0130323	0.0421324	Sec-independent protein translocase subunit TatA
AAF13_RS15775	tatE	2.36587	5.15463	0.573816	170.215	4.12304	3.74e-05	0.000291	twin-arginine translocase subunit TatE
AAF13_RS06910	tcyJ	1.67054	3.18333	0.458265	146.078	3.64535	0.000267	0.00164398	cystine ABC transporter substrate-binding protein
AAF13_RS26535	tdcA	-3.31863	-9.9772	0.758394	9.794	-4.37587	1.21e-05	0.000109	transcriptional regulator TdcA
AAF13_RS26540	tdcB	-2.5137	-5.71083	0.85198	2.34195	-2.95042	0.00317341	0.0132391	bifunctional threonine ammonia-lyase/L-serine ammonia-lyase TdcB
AAF13_RS16555	tesB	1.66243	3.16548	0.4956	65.2082	3.35437	0.000795	0.00412035	acyl-CoA thioesterase II
AAF13_RS18620	thiB	-1.75135	-3.36673	0.694405	10.5352	-2.52208	0.0116662	0.0387702	thiamine ABC transporter substrate binding subunit
AAF13_RS21475	thiC	-2.66894	-6.35963	0.551393	23.9525	-4.84037	1.3e-06	1.58e-05	phosphomethylpyrimidine synthase ThiC
AAF13_RS18955	thrL	-1.89807	-3.72714	0.675216	107.047	-2.81105	0.00493794	0.0189454	thr operon leader peptide
AAF13_RS19590	tnpB	-3.24335	-9.46992	0.821575	10.6657	-3.94773	7.89e-05	0.000564	IS66 family insertion sequence element accessory protein TnpB
AAF13_RS10990	topA	1.86145	3.63374	0.419538	107.874	4.43691	9.13e-06	8.51e-05	type I DNA topoisomerase
AAF13_RS04375	torI	-3.11175	-8.64433	1.0921	13.1498	-2.84933	0.00438109	0.0171585	response regulator inhibitor TorI
AAF13_RS13545	torR	-2.27392	-4.83636	0.713934	26.6046	-3.18506	0.00144725	0.00684636	two-component system response regulator TorR
AAF13_RS21900	tpiA	1.97927	3.94293	0.412816	187.845	4.79456	1.63e-06	1.88e-05	triose-phosphate isomerase
AAF13_RS27260	traY	-1.84526	-3.59317	0.605288	5.58478	-3.04856	0.00229939	0.010133	IncI1-type conjugal transfer membrane protein TraY
AAF13_RS27215	trbA	-2.03095	-4.08673	0.586001	8.89661	-3.46578	0.000529	0.00292841	IncI1-type conjugal transfer protein TrbA
AAF13_RS01300	trmB	1.38084	2.60421	0.552636	39.5635	2.49865	0.0124666	0.0407871	tRNA (guanosine(46)-N7)-methyltransferase TrmB
AAF13_RS23870	trmL	-2.37196	-5.17644	0.941366	14.9808	-2.5197	0.0117456	0.0388668	tRNA (uridine(34)/cytosine(34)/5-carboxymethylaminomethyluridine(34)-2'-O)-methyltransferase TrmL
AAF13_RS03285	trmN	-2.24351	-4.73547	0.662096	18.5269	-3.38849	0.000703	0.0037321	tRNA(1)(Val) (adenine(37)-N(6))-methyltransferase TrmN
AAF13_RS04710	truA	1.81525	3.5192	0.629287	28.2189	2.88461	0.00391897	0.0156489	tRNA pseudouridine(38-40) synthase TruA
AAF13_RS01055	tssA	-1.60084	-3.0332	0.613027	10.0757	-2.61137	0.00901809	0.0312052	type VI secretion system protein TssA
AAF13_RS01010	tssB	-1.89041	-3.7074	0.77508	9.05682	-2.43898	0.0147286	0.0463871	type VI secretion system contractile sheath small subunit
AAF13_RS01030	tssF	-1.72358	-3.30255	0.639546	3.3356	-2.69501	0.00703871	0.0256536	type VI secretion system baseplate subunit TssF
AAF13_RS01085	tssH	-1.89115	-3.70932	0.445351	13.5562	-4.24643	2.17e-05	0.00018	type VI secretion system ATPase TssH
AAF13_RS01065	tssK	-3.3032	-9.87101	0.688932	5.02958	-4.79466	1.63e-06	1.88e-05	type VI secretion system baseplate subunit TssK
AAF13_RS22165	typA	1.72862	3.3141	0.398534	213.133	4.33744	1.44e-05	0.000127	ribosome-dependent GTPase TypA
AAF13_RS09025	tyrS	2.17408	4.51297	0.448939	105.899	4.8427	1.28e-06	1.57e-05	tyrosine--tRNA ligase
AAF13_RS01595	ubiH	1.15204	2.22228	0.479402	30.3333	2.40308	0.0162575	0.0498912	2-octaprenyl-6-methoxyphenyl hydroxylase
AAF13_RS04745	ubiX	-2.56261	-5.90775	0.6402	40.3207	-4.00283	6.26e-05	0.000458	flavin prenyltransferase UbiX
AAF13_RS05950	udk	-2.17826	-4.52609	0.69853	45.4667	-3.11835	0.00181864	0.00825779	uridine kinase
AAF13_RS24910	ugpA	-3.57679	-11.9322	0.990742	4.63332	-3.61021	0.000306	0.00184442	sn-glycerol-3-phosphate ABC transporter permease UgpA
AAF13_RS09135	uidA	-1.67711	-3.19788	0.626746	15.1966	-2.67591	0.00745274	0.0267629	beta-glucuronidase
AAF13_RS20165	ulaA	3.18644	9.10365	1.01134	4.08616	3.15072	0.00162868	0.00755054	PTS ascorbate transporter subunit IIC
AAF13_RS20170	ulaG	3.2171	9.29914	1.0171	6.37302	3.163	0.00156155	0.00729771	L-ascorbate 6-phosphate lactonase
AAF13_RS16415	ushA	1.93502	3.82384	0.475608	21.5964	4.06852	4.73e-05	0.000355	bifunctional UDP-sugar hydrolase/5'-nucleotidase
AAF13_RS24545	uspB	3.07999	8.45611	0.590133	376.394	5.21915	1.8e-07	2.67e-06	universal stress protein UspB
AAF13_RS22465	uvrD	1.4984	2.8253	0.446045	38.7941	3.35931	0.000781	0.00406557	DNA helicase II
AAF13_RS09865	uxaB	1.50417	2.83662	0.52485	16.5753	2.86591	0.00415812	0.016462	tagaturonate reductase
AAF13_RS19390	uxuA	-1.75091	-3.36571	0.535673	249.818	-3.26862	0.00108073	0.00535287	mannonate dehydratase
AAF13_RS23825	waaH	1.52166	2.8712	0.496725	29.5534	3.06338	0.00218852	0.00967204	UDP-glucuronate:LPS(HepIII) glycosyltransferase
AAF13_RS23770	waaO	2.98663	7.92621	0.853154	28.0478	3.5007	0.000464	0.00264615	lipopolysaccharide 3-alpha-galactosyltransferase
AAF13_RS22630	wecA	-1.46059	-2.7522	0.50799	51.478	-2.87523	0.00403738	0.0160663	UDP-N-acetylglucosamine--undecaprenyl-phosphate N-acetylglucosaminephosphotransferase
AAF13_RS23645	xanP	-2.60693	-6.09207	0.678037	12.818	-3.84482	0.000121	0.000826	xanthine/proton symporter XanP
AAF13_RS24115	xylB	1.7951	3.4704	0.538942	9.9457	3.33079	0.000866	0.00441188	xylulokinase
AAF13_RS24100	xylG	-3.30111	-9.85672	1.15773	1.0393	-2.85135	0.0043534	0.0171057	D-xylose ABC transporter ATP-binding protein
AAF13_RS17720	yafV	1.56131	2.95123	0.486646	38.128	3.20832	0.00133515	0.00639252	2-oxoglutaramate amidase
AAF13_RS16410	ybaK	-1.69103	-3.22888	0.684616	19.6192	-2.47005	0.0135095	0.0433427	Cys-tRNA(Pro)/Cys-tRNA(Cys) deacylase YbaK
AAF13_RS16055	ybdG	-1.78764	-3.45249	0.551258	10.2956	-3.24284	0.00118346	0.00579971	mechanosensitive ion channel YbdG
AAF13_RS15905	ybdL	-2.89443	-7.4355	0.607714	7.87098	-4.76282	1.91e-06	2.17e-05	methionine-oxo-acid transaminase
AAF13_RS15985	ybdZ	-3.19588	-9.16337	0.97673	23.1943	-3.27202	0.00106782	0.00530023	enterobactin biosynthesis protein YbdZ
AAF13_RS15610	ybeY	1.49132	2.81147	0.505039	135.459	2.95289	0.00314814	0.0131603	rRNA maturation RNase YbeY
AAF13_RS15490	ybfE	-1.9603	-3.89143	0.611651	53.1101	-3.20493	0.00135093	0.00645121	LexA regulated protein
AAF13_RS14570	ybiB	1.9865	3.96273	0.500508	32.3144	3.96896	7.22e-05	0.000522	DNA-binding protein YbiB
AAF13_RS14555	ybiI	2.22005	4.65909	0.522733	76.9491	4.247	2.17e-05	0.00018	C4-type zinc finger protein YbiI
AAF13_RS06580	ybtP	-3.59852	-12.1133	0.570183	13.9299	-6.31117	2.77e-10	7.78e-09	yersiniabactin ABC transporter ATP-binding/permease protein YbtP
AAF13_RS13800	ycbX	1.4498	2.7317	0.497399	22.1869	2.91477	0.00355955	0.0144628	6-N-hydroxylaminopurine resistance protein YcbX
AAF13_RS11705	ychH	1.23262	2.34993	0.458685	434.206	2.68729	0.00720349	0.0260922	stress-induced protein YchH
AAF13_RS11615	ychO	-1.53589	-2.89968	0.507988	16.5403	-3.02348	0.00249886	0.0108167	inverse autotransporter invasin YchO
AAF13_RS09745	ydeI	3.23815	9.43584	0.551814	85.5254	5.86819	4.41e-09	9.63e-08	YdeI family stress tolerance OB fold protein
AAF13_RS07975	yeaK	1.20273	2.30175	0.497919	41.0468	2.41551	0.0157132	0.048694	mischarged aminoacyl-tRNA deacylase
AAF13_RS07715	yebS	-1.25728	-2.39044	0.475246	42.2976	-2.64553	0.00815625	0.028711	membrane integrity lipid transport subunit YebS
AAF13_RS05935	yegD	1.86567	3.64438	0.635719	10.2166	2.93475	0.00333819	0.0137563	molecular chaperone
AAF13_RS05930	yegI	-1.38236	-2.60694	0.525004	10.7284	-2.63304	0.00846248	0.0296511	protein kinase YegI
AAF13_RS05855	yegS	2.56987	5.93756	0.547215	60.7014	4.69627	2.65e-06	2.88e-05	lipid kinase YegS
AAF13_RS05455	yeiL	-3.13255	-8.76981	0.934116	5.67742	-3.35349	0.000798	0.00412896	transcriptional regulator YeiL
AAF13_RS04805	yfcD	1.30907	2.47782	0.491363	67.1501	2.66416	0.007718	0.0275024	NUDIX hydrolase YfcD
AAF13_RS04800	yfcE	1.13726	2.19963	0.448913	74.6551	2.53337	0.0112972	0.0377879	phosphodiesterase
AAF13_RS04015	yfeX	1.96291	3.89848	0.46522	71.836	4.21931	2.45e-05	0.0002	porphyrinogen peroxidase
AAF13_RS03615	yfgM	2.01659	4.04628	0.475486	175.084	4.24112	2.22e-05	0.000184	ancillary SecYEG translocon subunit YfgM
AAF13_RS02025	ygdR	1.80744	3.5002	0.528244	127.157	3.4216	0.000623	0.0033814	lipoprotein YgdR
AAF13_RS01745	ygfK	-2.39849	-5.27251	0.684088	1.77145	-3.50611	0.000455	0.00260245	putative selenate reductase subunit YgfK
AAF13_RS00470	ygiW	3.98471	15.8313	0.584403	90.8893	6.81843	9.2e-12	4.06e-10	OB fold stress tolerance protein YgiW
AAF13_RS00215	ygjG	2.76649	6.80452	0.402805	230.617	6.86807	6.51e-12	2.99e-10	putrescine aminotransferase
AAF13_RS26475	yhaV	1.43136	2.69702	0.485978	188.959	2.94533	0.00322614	0.0134018	type II toxin-antitoxin system ribonuclease toxin YhaV
AAF13_RS24965	yhhW	1.73688	3.33314	0.546402	125.866	3.17876	0.00147906	0.00695815	quercetin 2,3-dioxygenase
AAF13_RS24385	yhjD	1.48198	2.79332	0.491441	37.917	3.01559	0.00256484	0.0110713	inner membrane protein YhjD
AAF13_RS23045	yidD	-2.17404	-4.51286	0.506392	79.2861	-4.2932	1.76e-05	0.000151	membrane protein insertion efficiency factor YidD
AAF13_RS23010	yidZ	-2.0394	-4.11076	0.613093	9.56416	-3.32642	0.00088	0.0044718	HTH-type transcriptional regulator YidZ
AAF13_RS22200	yihI	1.47453	2.77892	0.470768	169.119	3.13218	0.00173516	0.00794883	Der GTPase-activating protein YihI
AAF13_RS22105	yihX	2.54247	5.82585	0.621687	18.097	4.08962	4.32e-05	0.000328	glucose-1-phosphatase
AAF13_RS20445	yjeH	-1.78674	-3.45035	0.555654	7.33475	-3.21557	0.00130187	0.00626087	L-methionine/branched-chain amino acid transporter
AAF13_RS20180	yjfP	-1.71586	-3.28493	0.653538	9.16626	-2.6255	0.00865223	0.0301819	esterase
AAF13_RS19120	yjjG	1.22408	2.33606	0.494064	33.9586	2.47756	0.0132282	0.0426172	pyrimidine 5'-nucleotidase
AAF13_RS14370	yliI	1.98628	3.96213	0.427617	102.348	4.64499	3.4e-06	3.58e-05	aldose sugar dehydrogenase YliI
AAF13_RS08920	ynhF	-2.7523	-6.73793	0.938729	33.7802	-2.93195	0.00336842	0.0138317	stress response protein YnhF
AAF13_RS06740	yodD	2.22033	4.65999	0.425468	1597.1	5.21855	1.8e-07	2.67e-06	peroxide/acid resistance protein YodD
AAF13_RS31135	yoeI	-2.75369	-6.74439	0.855452	66.8664	-3.21899	0.00128645	0.00620678	membrane protein YoeI
AAF13_RS03840	ypfH	1.69917	3.24715	0.542173	62.5858	3.13401	0.00172437	0.00791504	esterase
AAF13_RS01410	yqgB	-2.97433	-7.85889	0.966432	36.5394	-3.07764	0.00208649	0.0092742	acid stress response protein YqgB
AAF13_RS00525	yqhC	1.22518	2.33784	0.44439	50.6385	2.75699	0.00583369	0.0218281	DNA-binding transcriptional regulator YqhC
AAF13_RS00515	yqhD	1.33338	2.51993	0.453884	213.502	2.93772	0.00330636	0.0136494	alcohol dehydrogenase
AAF13_RS26605	yqjG	3.65035	12.5564	0.509593	64.7006	7.16327	7.88e-13	4.57e-11	glutathionyl-hydroquinone reductase YqjG
AAF13_RS04105	zipA	1.94998	3.8637	0.61988	127.712	3.14574	0.00165665	0.00765727	cell division protein ZipA
AAF13_RS15150	zitB	2.03213	4.09008	0.492567	43.8623	4.12559	3.7e-05	0.000289	CDF family zinc transporter ZitB
AAF13_RS21435	zraP	5.77524	54.7671	0.842713	30.8691	6.85315	7.22e-12	3.25e-10	zinc resistance sensor/chaperone ZraP
AAF13_RS21430	zraS	2.82543	7.08826	0.710047	5.81177	3.97922	6.91e-05	0.000502	two-component system sensor histidine kinase ZraS
